# Supplementary material for: UBE2S promotes cell chemoresistance through PTEN-AKT signaling in hepatocellular carcinoma
Source: Cell Death Discov. 2021 Nov 16;7:357. doi: 10.1038/s41420-021-00750-3 (PMC8595659; doi:10.1038/s41420-021-00750-3)
Supplement: Supplementary file 4 — Supplementary material 2 [file 41420_2021_750_MOESM4_ESM.xls]

## Sheet: RNA-seq
RNA-seq upon shFOXM1 in HCC cells
id	NTC-1	sh-FOXM1#1-1	Fold-change (sh-FOXM1-1/NTC-1)	sh-FOXM1#2-1	Fold-change (sh-FOXM2-1/NTC-1)	NTC-2	sh-FOXM1#1-2	Fold-change (sh-FOXM1-2/NTC-2)	sh-FOXM1#2-2	Fold-change (sh-FOXM2-2/NTC-2)	NTC-3	sh-FOXM1#1-3	Fold-change (sh-FOXM1-3/NTC-3)	sh-FOXM1#2-3	Fold-change (sh-FOXM2-3/NTC-3)
PDCL3	290.212	310.894	1.07126	479.835	1.65338	508.506	437.315	0.860004	520.798	1.02417	232.211	501.519	2.15971	1009.55	4.34743
RBM26	914.167	1209.43	1.32298	1273.38	1.39293	1111.87	1398.33	1.25764	1742.01	1.56673	1759.81	594.567	0.337863	881.094	0.500679
BX005266.2	9.0541	0.0242166	0.00377496	1.24381	0.138327	0	0.643512	65.3512	4.14207	415.207	10.6413	1.55011	0.146471	1.77885	0.167946
AKR1C8P	75.848	110.467	1.45637	169.721	2.23749	44.977	94.6008	2.10307	348.056	7.73704	2.19467	24.5624	11.1456	2.83271	1.2894
IL13	0.0889495	0.0431142	0.536781	1.30408	13.2803	25.4376	0	0.000392965	3.96556	0.156226	1.11082	4.72202	4.22194	0.470706	0.428889
STAG1	581.763	1017.53	1.74903	593.945	1.02094	738.315	1064.76	1.44215	592.439	0.802424	137.821	634.101	4.60065	738.141	5.3555
PRKCI	530.734	569.52	1.07308	504.677	0.950905	530.996	715.61	1.34767	870.992	1.64029	913.542	734.68	0.804212	1264.86	1.38456
SSTR5-AS1	4.34147	0.0398588	0.0114579	1.29667	0.300283	1.94973	0.621056	0.322012	59.5018	30.3674	0.022096	0.136122	4.55265	0	0.311565
B4GALT3	870.432	788.109	0.905424	850.612	0.977231	2789.96	1911.39	0.685097	981.219	0.351699	637.991	826.243	1.29507	3327.47	5.21548
AL023755.1	55.361	46.1486	0.833623	34.7543	0.627843	112.486	5.5071	0.0490425	12.0127	0.106872	0.0214852	119.685	3801.64	0	0.31761
AC108673.2	48.2597	151.796	3.14496	125.264	2.59528	74.3157	28.6368	0.385423	24.8881	0.334986	47.7643	128.022	2.67993	27.0473	0.566356
KDELR2	18767.5	16432.9	0.875605	19115.6	1.01855	29344.9	11827.2	0.403042	9847.28	0.335571	6355.79	19224.1	3.02465	8426.9	1.32586
KIF20B	177.818	199.102	1.11969	96.7602	0.544178	129.077	177.965	1.37873	313.138	2.42588	131.306	160.168	1.21979	382.433	2.91238
MISP3	313.496	157.919	0.503753	556.648	1.77559	689.425	407.896	0.591653	178.644	0.259131	264.755	269.907	1.01946	3190.04	12.0486
RIN2	510.353	896.124	1.75588	735.274	1.44071	668.886	601.384	0.899086	861.38	1.28778	189.898	452.748	2.3841	418.354	2.20299
RPL31P52	1.41167	0.0202153	0.0212534	0.0224001	0.0227902	0.974247	0.6387	0.659082	1.59721	1.63293	3.23196	1.56493	0.485796	3.7157	1.14921
RNF41	941.855	1107.43	1.1758	858.051	0.911024	1010.17	1121.46	1.11017	1272.68	1.25987	1365.97	731.699	0.535665	854.517	0.625577
SNX10	1944.88	1064.99	0.547587	2240.51	1.15201	4041.68	2344.61	0.580108	1061.72	0.262695	263.677	1079.22	4.09284	1659.48	6.29341
AL355353.2	56.6637	20.6865	0.365187	23.5974	0.416549	2.92669	52.5945	17.9129	16.8458	5.73973	31.4787	62.3758	1.98121	59.7658	1.89833
CCL2	979.825	1181.54	1.20587	1734.64	1.77035	423.426	430.292	1.01622	2453.08	5.79329	1677.3	628.006	0.374419	290.054	0.172934
AMPD2	2377.83	2043.66	0.859463	2586.43	1.08773	3887.16	4014.94	1.03287	1836.93	0.472564	1076.32	1995.19	1.85371	2229.19	2.07111
B3GALNT2	123.987	182.131	1.46891	176.058	1.41994	345.203	252.323	0.730947	214.909	0.622569	57.5324	65.7138	1.14218	391.958	6.81182
EFNA1	11676.2	8413.78	0.720591	8163.55	0.69916	6948.96	8466.3	1.21835	13728.9	1.97568	1317.18	23029.8	17.484	14455.1	10.9742
AC021074.2	20.2247	20.5514	1.01614	14.8469	0.734231	1.9488	6.23227	3.18678	1.54822	0.795498	0.0201897	1.68463	56.1328	0	0.331239
FPGS	3501.9	2882.74	0.823193	2788.59	0.796307	2150.4	3421.88	1.59127	2904.35	1.35061	5157.93	2888.3	0.559974	1364.49	0.264543
IAH1	1255.32	1064.97	0.848367	1057.69	0.842567	1423.82	1446.66	1.01604	799.291	0.561373	846.301	1548.57	1.82981	1816.13	2.14595
PCBP2	13027.8	12723.3	0.976627	11771.7	0.903583	7426.18	11667.4	1.57112	12106.9	1.6303	4382.23	12827.2	2.9271	5895.07	1.34522
BORCS7	2049.89	2026.68	0.988679	3184.07	1.55329	1286.91	2156.68	1.67586	969.135	0.753072	800.737	2510.3	3.13496	302.451	0.377724
AC147651.1	10.1157	2.48703	0.246602	6.21905	0.61517	26.3973	0	0.000378683	35.3784	1.3401	77.0163	18.4549	0.239723	453.102	5.88257
AC087343.1	4.50184	4.91541	1.09167	40.553	8.99036	5.86145	11.183	1.90634	2.35239	0.402352	11.9414	15.2169	1.27407	8.18923	0.686049
SLC10A3	277.111	333.968	1.20517	329.861	1.19035	645.414	242.423	0.375618	940.255	1.45682	962.352	626.463	0.650974	2439.75	2.53518
ZNF500	393.544	225.887	0.573992	257.92	0.655387	408.762	410.723	1.0048	288.95	0.706899	457.857	233.326	0.509615	566.241	1.23671
ERICH6	2.95006	2.45616	0.833143	1.29492	0.440842	0.971607	4.17186	4.26022	1.55592	1.59526	7.57779	7.52286	0.99276	3.47756	0.459628
POLN	19.0826	44.9311	2.35384	33.5128	1.7558	21.5063	205.567	9.55444	67.5818	3.14142	505.347	30.6521	0.0606742	22.9108	0.0453556
TPD52L2	1806.39	1816.59	1.00565	1583.4	0.876556	2612.95	2016.46	0.771719	3409.07	1.30468	6595.51	5300.89	0.803712	3488.02	0.528849
RNF220	1494.38	1364.88	0.913344	1412.27	0.94506	2332.29	2387.32	1.02359	1882.02	0.80694	2527.98	3022.31	1.19554	2742.84	1.08499
NBPF19	173.533	281.666	1.62309	90.5808	0.522009	432.245	121.885	0.281997	161.767	0.374264	122.623	231.675	1.88926	225.751	1.84095
AL161729.4	0.037828	0.0194679	0.616121	0.0215674	0.660019	0	1.32726	133.726	10.6571	1066.71	15.0474	1.63848	0.10948	19.9603	1.32627
PIK3CB	861.698	1166.94	1.35422	903.929	1.04901	1923.54	1080.07	0.561506	1277.49	0.664139	361.324	2046.78	5.66454	1469.82	4.06777
RYK	1126.97	1180.29	1.04731	819.62	0.727277	1052.22	1214.68	1.1544	1411.95	1.34187	721.526	1056.29	1.46396	2491.89	3.4536
OPN1SW	62.6794	46.1708	0.73666	39.7212	0.633778	354.057	44.0878	0.124546	67.6014	0.190957	32.5738	50.4006	1.5471	41.2678	1.26682
H4C3	1.57068	37.8519	23.953	3.74073	2.37286	0.971495	2.73193	2.79363	0.747934	0.772224	5.42958	9.01419	1.65899	1.65524	0.306133
SLC9A7	986.952	877.923	0.88953	553.044	0.560359	839.041	747.178	0.890515	771.98	0.920075	271.269	586.861	2.16335	2150.59	7.92762
WTIP	75.92	119.018	1.5676	73.2137	0.964358	96.8063	70.6995	0.730347	165.806	1.71269	4042.32	50.472	0.0124884	147.688	0.0365378
OTUD3	74.4279	111.707	1.50081	74.4337	1.00008	141.793	93.1454	0.656936	306.782	2.16351	175.768	143.336	0.815495	211.613	1.20392
PSD3	3901.2	1417.12	0.363254	1006.88	0.258095	523.17	1893.21	3.61868	891.872	1.70473	112.865	1028.9	9.1155	762.275	6.75336
LGALS9	549.76	1044.31	1.89956	1264.71	2.30045	4113.08	296.385	0.0720615	2247.55	0.546442	2452.01	402.551	0.164175	3132.54	1.27754
AC022107.1	26.2775	37.6128	1.4312	21.1178	0.803719	23.4627	138.977	5.92119	75.6774	3.22448	72.6913	42.7848	0.588639	139.745	1.92232
PSMC1P9	4.30771	3.63187	0.843472	2.50322	0.582072	0.97343	0	0.0101685	0	0.0101685	1.10098	3.00157	2.71073	0	0.00900107
CNBD2	4.47621	10.8998	2.43185	2.54888	0.570387	10.7521	8.33078	0.775013	3.96166	0.369041	10.8679	39.2686	3.61085	11.7402	1.08018
NCL	11943.1	15403.2	1.28971	12963.2	1.08541	14210.9	19022.9	1.33862	17350.5	1.22093	8198.07	10692	1.30421	21855.1	2.66587
AC079385.1	2.78176	3.53261	1.26895	1.25494	0.453097	0	0	1	4.99253	500.253	0.0120849	1.55048	70.6582	0	0.452799
AL033543.1	1.48808	1.23724	0.832555	2.44761	1.6405	0	4.39774	440.774	0	1	11.7072	0.0669076	0.00656364	0.503299	0.0438072
ST6GALNAC1	13.2501	3.71288	0.280758	21.1219	1.59365	27.391	8.34076	0.304761	32.3264	1.18012	0.0204895	1.68535	55.6043	9.37081	307.673
PHKA2-AS1	19.0178	35.1674	1.84874	16.1655	0.850101	8.79442	22.4074	2.54616	36.2725	4.12094	2.19696	10.8143	4.9046	3.41038	1.54981
GPX7	199.742	142.108	0.711474	127.76	0.639642	508.513	84.0085	0.16522	225.352	0.44317	264.747	837.849	3.16463	197.29	0.745211
AC004223.4	1.50266	2.41384	1.60237	1.27147	0.847166	3.91274	1.33136	0.341944	6.52629	1.66626	7.54447	4.50858	0.598133	1.688	0.224767
POU2F1	431.624	679.994	1.57542	602.606	1.39613	756.894	792.018	1.04641	817.851	1.08054	648.826	568.609	0.876368	932.605	1.43737
FAM153B	8.85161	2.49689	0.282894	16.122	1.82043	4.88216	10.4195	2.13188	6.37481	1.30511	1.11003	1.68224	1.51089	55.1254	49.2267
RPA4	1.53171	2.43782	1.58774	0.0396825	0.0322256	3.913	0.620986	0.160843	0.754059	0.194764	5.4013	1.62861	0.302813	2.92934	0.543186
AC026191.1	7.31522	9.69309	1.32461	2.54735	0.349115	5.86188	14.0393	2.39264	4.77528	0.81495	24.9023	22.6082	0.907912	1.05393	0.0427071
AC109587.1	5.9673	21.8299	3.65381	27.2027	4.55267	23.4726	11.8572	0.505363	38.7681	1.65135	16.2815	10.7834	0.662519	11.7389	0.721171
AL133243.4	1.48748	1.23698	0.832721	1.26425	0.850933	0	0	1	1.61652	162.652	10.6101	0.0591701	0.0065131	0.515056	0.0494396
DDX60	492.92	1029.76	2.08908	6562.35	13.313	871.307	1123.58	1.28953	771.14	0.885039	58.6157	716.448	12.2209	363.924	6.20775
PIP5K1B	20.4684	30.3397	1.48204	38.3725	1.8743	18.5738	11.1162	0.598703	14.4286	0.776945	341.325	21.474	0.0629411	11.686	0.0342656
PNPLA7	1344.2	1621.05	1.20596	1108.51	0.824661	273.806	297.816	1.08768	253.514	0.925892	3311.01	91.6287	0.0276769	175.394	0.0529757
LRRC23	220.072	197.912	0.899311	88.095	0.400328	126.145	131.724	1.04422	94.9383	0.75263	335.211	319.823	0.954095	264.285	0.788421
AL137186.2	13.2627	26.7531	2.0164	33.5006	2.52477	62.5822	22.33	0.356914	145.784	2.32927	182.214	99.0303	0.543507	293.821	1.61247
AC108517.1	0	0	1	0	1	2.93305	0	0.00339784	2.39554	0.817364	0.0153763	0.0867173	3.81132	0	0.394068
NALCN-AS1	0.0736792	1.25703	15.1416	3.68878	44.2019	1.95248	0	0.00509559	0.755807	0.390224	0.0153315	5.87806	232.44	1.08465	43.2128
LINC01270	125.437	125.099	0.997301	105.437	0.840573	443.002	353.352	0.797636	141.634	0.319729	78.145	508.669	6.50859	28.229	0.36132
GLYATL1P4	1.58281	1.27478	0.806608	1.30742	0.8271	340.443	172.47	0.50662	3.1568	0.00930172	0.0214699	15.3936	489.472	0.475586	15.4302
GRK2	2383.72	2568.23	1.0774	2410.41	1.01119	3934.1	2663.44	0.677016	2537.27	0.644943	2561.63	2396.06	0.935363	3009.9	1.17499
RAET1L	0.0400442	0.0205543	0.610545	1.22824	24.7429	2.94139	0	0.00338823	4.16433	1.41436	0.0113493	1.53359	72.3016	0	0.4684
AC016747.1	330.898	200.392	0.605612	177.355	0.535996	188.728	478.027	2.5328	316.322	1.67603	251.734	195.244	0.775604	416.032	1.65264
HSP90AA2P	12.984	6.10103	0.470296	5.00604	0.386027	15.6487	8.35504	0.534212	14.4999	0.926635	2.19677	1.68457	0.767899	7.59615	3.44674
ANXA2P1	1.51266	2.42209	1.59726	0.0365746	0.0305876	2.9309	0.617705	0.21344	4.02329	1.37145	3.26288	3.10633	0.952169	2.90212	0.889775
LNX2	1262.63	1543.38	1.22235	1234.99	0.978113	1323.1	956.029	0.722568	1027.15	0.776319	236.553	585.401	2.47465	591.488	2.50038
GPR156	0.0618632	4.725	65.8891	1.26952	17.805	0	0	1	8.17555	818.555	26.8	0.0922763	0.00381486	6.67396	0.249309
EDNRA	121.071	230.657	1.90507	163.666	1.3518	387.261	91.7354	0.236902	413.885	1.06875	715.934	100.734	0.140714	1343.86	1.87707
MET	6680.06	7482.38	1.12011	4068.17	0.609003	2752.79	6241.65	2.26739	4968.31	1.80483	466.566	3731.24	7.99709	3061.83	6.56237
DPH1	905.352	706.739	0.780626	747.686	0.825853	422.449	841.84	1.99274	407.277	0.964086	393.864	358.308	0.909725	373.409	0.948067
GRB7	564.172	306.045	0.542475	689.331	1.22184	258.159	822.879	3.18741	1741.32	6.74494	4.36315	1246.57	285.053	2992.43	684.274
AC026471.2	8.71107	4.893	0.562201	3.77361	0.433847	0.971209	20.4259	20.8273	6.39187	6.52447	32.4692	21.1507	0.651516	4.60863	0.142203
GATAD1	1122.6	1094.08	0.974595	958.475	0.8538	2657.94	2394.41	0.90085	1176.85	0.442768	941.776	1138.64	1.20903	1415.98	1.50352
BTBD6	1648.91	1353.96	0.821124	1216.39	0.737696	1958.74	1973.1	1.00733	1113.25	0.568352	2925.05	2440.04	0.834188	1044.79	0.357189
PHYHIPL	65.7259	167.54	2.54884	120.287	1.83	43.9983	1362.17	30.9529	180.253	4.09612	28.2362	126.682	4.48527	12.2898	0.43545
HBQ1	2.69984	0.0216322	0.0116731	0.0239798	0.0125394	0	0	1	0.753103	76.3103	9.68888	0.0916982	0.0104856	0	0.00103105
LINC02538	59.754	38.8922	0.650931	89.1812	1.49239	83.128	81.3873	0.979063	37.7988	0.454771	5.45283	62.4596	11.4354	51.3942	9.40982
AC010326.5	53.9971	63.1527	1.16953	91.7033	1.69817	96.8091	71.4229	0.737798	120.739	1.24716	176.831	68.715	0.388626	140.678	0.79556
ACSM1	1214.37	119.073	0.0980607	105.473	0.0868618	1094.27	153.404	0.140197	24.8995	0.0227634	0.0221776	4779.42	148533	274.674	8536.52
IL23A	30.6743	40.0709	1.30623	40.9134	1.33369	28.3551	30.7945	1.086	111.301	3.92422	26.0569	30.5647	1.17293	12.8714	0.494167
CD81	65438.9	34898.5	0.533299	45335.8	0.692796	48464.8	35007.4	0.722326	11881.5	0.245157	51270.3	9841.58	0.191955	14358.1	0.280048
AC027575.3	37.92	20.6955	0.545887	35.9714	0.948627	21.5107	31.5552	1.46674	20.0919	0.934073	84.5176	15.3668	0.181914	33.1281	0.39204
LHFPL1	0.0573932	1.23498	18.4734	1.26198	18.8741	0.972095	0	0.0101823	0.751904	0.775794	0.016498	1.64073	62.2963	1.07219	40.8403
EGFL8	20.4066	10.9771	0.538145	22.303	1.09288	13.6836	23.7569	1.73562	53.1461	3.88183	98.6685	12.3629	0.125386	68.0856	0.690075
DNAJC27-AS1	65.6035	49.8136	0.759351	39.7267	0.605617	25.4183	41.9779	1.65123	27.3076	1.0743	67.2781	85.3498	1.26857	96.3668	1.4323
SRSF4	2739.43	2325.39	0.848858	3353.94	1.22432	2861.34	3134.51	1.09547	2826.28	0.987747	2301.24	2693.2	1.17033	2316.65	1.0067
APOBEC2	0.0753662	4.79762	56.3176	1.28927	15.22	3.90604	3.42351	0.876782	8.85469	2.26369	0.019286	10.6153	362.812	7.04936	241.049
INHBC	6900.17	7454.45	1.08033	5487.83	0.795317	7273.66	6205.54	0.853153	286.507	0.0393909	5.4476	1067.05	195.518	137.57	25.209
ATP1A4	0.0686252	0.0340585	0.560361	1.27999	16.4069	0	0.612089	62.2089	6.42259	643.259	862.741	1.67548	0.00195361	2.244	0.00261258
BIN3	373.259	315.746	0.845922	275.307	0.737582	221.979	283.844	1.27868	334.87	1.50854	296.204	117.523	0.396786	241.652	0.815837
ITIH5	227.5	227.103	0.998256	226.938	0.997533	106.584	299.891	2.81349	5786.7	54.2874	16907.4	94.6692	0.00559988	12203.3	0.721772
LINC00637	1.47579	5.83045	3.93088	1.25862	0.85384	0.972953	7.25756	7.39359	0.757932	0.78125	0.0147827	0.0827602	3.74294	1.71061	69.4278
AL157832.2	3.0524	15.739	5.14269	3.7887	1.24043	0	1.33851	134.851	1.57336	158.336	0.0152365	5.87031	233.009	1.08578	43.4206
FAM87A	0.0483917	2.36922	40.7458	0.0272866	0.63856	0	4.12342	413.342	0	1	5.44435	1.68216	0.31024	2.23533	0.411658
KCNJ5	46.7425	57.0983	1.2215	34.7813	0.744158	68.4456	212.321	3.10174	29.7191	0.434284	31.4927	178.45	5.66492	38.2758	1.21532
AC084757.3	0.0389329	1.20296	24.7882	0.0221716	0.657464	1.95221	0.622108	0.322141	4.87721	2.49067	4.32718	3.06607	0.709232	2.3142	0.535878
IRGQ	476.809	1002.93	2.10341	293.926	0.616452	1101.11	1199.25	1.08913	1035.99	0.940853	1253.14	820.098	0.654435	1322.06	1.05499
BANP	513.213	355.83	0.693345	395.573	0.770782	639.547	421.894	0.659681	416.136	0.650678	259.334	350.683	1.35223	667.829	2.57511
RPL11P3	1.55471	2.45695	1.57661	2.51024	1.61067	0	5.74672	575.672	1.57417	158.417	0.0151382	3.04888	121.683	0.483231	19.6208
CAVIN2-AS1	0.0647196	0.0322673	0.56568	0.0358773	0.613993	0	4.88111	489.111	0.748116	75.8116	1.10926	0.105437	0.103137	0	0.00893451
PLPP7	11.7336	14.5858	1.24288	3.7955	0.32405	95.8507	18.8395	0.196634	11.2055	0.116998	1979.11	22.993	0.0116228	21.1668	0.0107001
GHR	12747.9	13688.6	1.0738	18124.9	1.4218	8974.23	2488.23	0.277265	688.192	0.0766864	445.953	1798.6	4.03309	234.489	0.525827
AC010273.2	5.82821	6.06488	1.04054	0.0495814	0.0102054	9.78517	2.72859	0.279586	4.80535	0.491604	19.426	3.1652	0.163367	7.11352	0.366512
BSCL2	215.775	159.104	0.737374	171.137	0.793138	244.476	249.536	1.0207	170.625	0.697936	215.914	187.533	0.868559	361.827	1.67576
POU6F2-AS1	64.1291	6.14221	0.0959198	14.958	0.233367	0	65.3504	6536.04	20.081	2009.1	0.0213923	75.8114	2415.29	1.05965	34.0738
DBR1	349.925	359.439	1.02719	305.047	0.871754	428.319	416.323	0.971992	333.229	0.777998	128.055	396.329	3.09483	989.624	7.7276
AC004975.2	0.0258279	0.0134835	0.655451	0.0149126	0.69534	0	0	1	0	1	0.0117551	0.0634598	3.37667	2.44573	112.881
P3H2	313.549	550.067	1.7543	393.086	1.25366	145.703	118.385	0.812518	366.357	2.5143	1213.78	128.141	0.105579	2958.17	2.43715
CR381670.1	1.4631	2.38116	1.62322	3.58563	2.44086	6.85347	2.76329	0.404066	3.20253	0.468061	0.0165194	3.10202	117.349	0	0.377082
AP001107.8	1.37885	2.31069	1.67094	0.0182663	0.0203523	0.975795	3.70938	3.77297	0.779239	0.800612	0.0106768	0.0569201	3.23648	17.0291	824.066
TPP1	6942.58	10363.9	1.4928	12412.7	1.7879	15050.9	9806.49	0.651556	8528.73	0.56666	24830.6	12653.5	0.509592	3029.31	0.121999
RSPO2	30.4747	17.0184	0.558589	7.50881	0.246642	0.97161	747.184	761.193	4.76627	4.86575	1257.13	1.67746	0.00134229	2.23851	0.00178859
E2F1	106.382	31.6378	0.297465	29.8334	0.280504	654.211	259.938	0.397341	266.382	0.40719	391.702	565.599	1.44394	1523.66	3.88977
LINC01238	1.59609	4.30657	2.68763	18.4899	11.5186	2.43762	33.7467	13.7916	17.6898	7.23145	21.1582	40.111	1.89534	6.37245	0.301511
AC004022.1	0.0637748	8.19527	111.221	0.0353883	0.615228	0	5.18193	519.193	0	1	0.011972	1.54791	70.9043	0	0.455124
AC009244.1	0.111312	31.519	259.901	51.8695	427.654	1.94878	1.30884	0.673297	12.0292	6.14626	2.19707	82.8422	37.5395	4.00167	1.81765
RANBP10	1613.91	1706.07	1.0571	1484.18	0.919623	1917.67	1497.14	0.780711	861.279	0.449132	876.679	757.647	0.864226	1122.23	1.28009
AC132938.4	91.8159	68.021	0.740869	47.1703	0.513802	107.578	79.9457	0.743164	36.1788	0.336363	17.3874	56.434	3.2444	19.9629	1.14804
PSMD2	4162.36	4577.87	1.09983	4917.48	1.18142	8452.98	5522.47	0.653317	4664.82	0.551855	6482.72	5723.27	0.88285	6867.33	1.05933
RBP2	0.077539	0.0380843	0.549291	1.292	14.8734	1.94917	2.01216	1.03215	29.7337	15.1818	0.0217195	4.74124	149.789	3.41596	108.008
SALL2	113.655	126.238	1.1107	58.3239	0.513207	28.3517	12.5221	0.441866	118.278	4.17069	395.987	172.327	0.435198	184.915	0.466985
FCF1	1328.16	1194.87	0.899648	1130.82	0.851421	1182.28	1734.85	1.46737	1253.36	1.06012	270.187	1283.31	4.74959	914.805	3.38573
AGAP7P	2.98214	0.0418787	0.0173383	3.73761	1.25248	42.1152	0.612067	0.0147671	7.23709	0.172037	2.19443	0.111897	0.0552963	0.47028	0.21787
SLC24A3	36.5507	67.9925	1.85999	57.051	1.56072	37.1546	17.4229	0.469074	182.121	4.90067	752.343	3.20886	0.00427839	77.432	0.102933
AC010889.1	14.5752	0.050822	0.00417013	0.0568127	0.00458087	27.3942	37.4741	1.36782	29.1101	1.06262	0.0202862	30.1123	994.591	43.7204	1443.91
WASHC1	190.923	98.3999	0.515416	195.868	1.0259	144.724	203.227	1.40421	235.041	1.62402	727.912	157.101	0.215836	293.16	0.40275
TNXB	694.053	1448.6	2.08715	1118.4	1.61139	358.887	313.262	0.872873	326.794	0.910577	225.696	48.95	0.21692	430.239	1.90624
RPS26P39	1.46893	0.0270959	0.025083	0.0300829	0.0271027	1.95587	0	0.00508681	2.43597	1.24422	1.09742	0.0692183	0.0715344	1.12296	1.02306
PACS2	807.73	1033.35	1.27933	732.822	0.907262	1761.2	1279.13	0.726283	2080.89	1.18152	5355.3	1272.75	0.237663	1959.77	0.36595
PSEN2	519.126	629.042	1.21173	1224.99	2.3597	2302.97	663.687	0.288191	712.357	0.309324	1587.31	711.913	0.448507	1132.89	0.71372
GAPDHP72	5.72853	2.4619	0.430756	3.72505	0.650873	3.90789	5.59478	1.43056	1.55397	0.399186	3.27256	3.15918	0.965461	4.07258	1.24372
ALG10B	411.082	376.42	0.915682	221.992	0.540028	310.973	444.482	1.42931	369.518	1.18826	86.8254	268.275	3.08958	53.0494	0.611035
HAAO	19293.7	10382.2	0.53811	11765.5	0.609809	2416.39	3918.75	1.62174	994.889	0.411728	3060.73	6398.42	2.09048	859.76	0.280903
ZNF717	281.344	248.93	0.884795	208.328	0.740486	170.152	279.022	1.6398	163.385	0.96023	136.723	252.951	1.85003	130.524	0.954663
ROPN1L	8.81119	6.12166	0.695105	17.2986	1.96216	0	2.01196	202.196	3.16671	317.671	6.51985	6.16848	0.94619	5.24306	0.804467
SPRR1B	0.111495	0.0526593	0.515736	0.0588984	0.567088	0	0	1	6.46401	647.401	0.0176182	0.102219	4.06321	0	0.36208
AC087468.1	17.0915	2.4851	0.1459	3.76889	0.220969	11.7532	0	0.000850111	2.37326	0.202604	0.0172705	0.0997545	4.02466	2.27294	83.7147
TAX1BP1	3361.98	4070.29	1.21068	3954.08	1.17611	5395.08	9583.74	1.77638	4716.35	0.874195	2926.19	4567.95	1.56105	4788.19	1.63632
LENG8	1870.49	1787.43	0.955597	2343.39	1.25282	1516.72	1929.55	1.27219	5294.42	3.49069	4529.74	1079.27	0.238264	3420.68	0.75516
CMYA5	374.703	499.042	1.33182	138.945	0.37083	59.6446	224.29	3.75998	123.115	2.06396	19.5577	240.799	12.3065	14.6423	0.7488
TAF9	873.373	973.891	1.11509	1220.08	1.39697	1277.13	1598.75	1.25182	1265.39	0.990801	438.358	2042.38	4.65907	888.737	2.0274
SOD3	316.461	218.633	0.690879	352.176	1.11285	318.789	83.3092	0.261354	737.339	2.3129	13633.9	272.994	0.0200239	2260.37	0.165791
MAGOH2P	10.2647	10.951	1.06679	16.0946	1.5674	5.86101	11.8739	2.02417	8.00196	1.36466	2.19704	13.7598	6.23902	12.9588	5.87611
ZDHHC20P4	0.0404707	1.20591	24.0913	1.22916	24.552	0	0.652396	66.2396	3.32023	333.023	0.0109641	0.0586461	3.27446	1.81284	86.9506
UBAP1	2784.63	2438.32	0.875633	3517.61	1.26322	2115.2	3060.22	1.44678	2122.71	1.00355	1701.25	2458.49	1.4451	2781.22	1.6348
ENTPD3-AS1	230.41	195.541	0.848673	169.923	0.737492	229.804	244.592	1.06435	78.0183	0.339528	148.663	265.23	1.78405	48.3213	0.325085
PPOX	380.559	335.175	0.880749	318.697	0.83745	1071.78	718.387	0.670278	340.444	0.31765	1074.12	582.349	0.542167	1273.65	1.18576
WASHC5-AS1	2.89995	1.25425	0.434456	6.05042	2.08265	1.951	2.75848	1.41177	9.8041	5.00465	0.0167462	1.64496	61.8765	4.13496	154.974
PRR13	3058.68	2404.31	0.786062	2756.33	0.90115	2066.3	1653.38	0.800167	4623.85	2.23774	2278.46	2699.33	1.18472	1086.12	0.476693
MS4A10	0.0501624	0.0254414	0.589095	0.0282327	0.635492	3733.55	0	2.67841e-06	1.55052	0.000417971	2.19644	0.13097	0.0638902	0	0.00453219
FUT2	17.5182	18.2209	1.04009	8.74217	0.499318	13.6833	9.01577	0.659139	541.313	39.5321	19.5583	15.4166	0.788346	52.4711	2.68194
LINC01841	1.49301	0.0302081	0.0267516	3.62717	2.41992	0	0	1	0	1	0.0121478	0.0658835	3.42624	1.77656	80.6653
GPN1	947.667	763.819	0.806002	913.832	0.964297	963.23	953.906	0.99032	1001.37	1.0396	488.263	998.381	2.04474	1536.05	3.1459
DHRSX	1946.31	1538.53	0.790485	2044.61	1.0505	2056.53	1738.25	0.845238	737.302	0.358521	573.978	771.376	1.34391	768.171	1.33832
UGT2A3	1146	1370.95	1.1963	3327.77	2.90381	529.038	57.3813	0.10848	1627.7	3.07667	1.10739	48.9348	43.8028	53.0621	47.4965
SLC35B3	1013.29	876.747	0.865253	879.131	0.867606	1004.3	1035.22	1.03078	715.579	0.712517	124.8	1092.87	8.75634	858.636	6.87961
MED15	1752.42	1262.89	0.720661	1755.72	1.00188	3375.72	1713.68	0.507652	2022.89	0.599248	2865.41	1394.73	0.486748	3540.15	1.23548
ASGR2	43615.8	40697.9	0.933099	46822.5	1.07352	26437.6	53732.5	2.03243	6179.77	0.23375	59.6961	9829.4	164.63	1561.87	26.1595
GALNT17	16.1631	12.2091	0.755517	39.6676	2.45331	16.6173	2.01134	0.121568	28.1267	1.6922	17.3862	0.132614	0.00819799	9.90868	0.570164
AL445187.1	0.0839058	8.38027	89.3477	0.0455977	0.592058	1.95261	0	0.00509526	1.5735	0.806837	0.0152187	0.0856608	3.79325	0	0.396531
OGN	81.6716	218.369	2.67354	16.2001	0.198455	5.86058	2.71656	0.464444	12.0104	2.04757	647.516	30.6606	0.0473659	17.0006	0.0262701
ERVV-1	0.0247045	0.0129143	0.660269	2.314	66.9653	0	0	1	0	1	0.0119985	4.26545	194.352	0.506058	23.4588
NALCN	64.2283	69.2463	1.07812	88.0434	1.37073	41.0668	6.90994	0.168464	147.443	3.58969	31.4882	9.32042	0.296221	75.6554	2.40221
AC020915.3	87.4765	47.4086	0.542011	76.8919	0.879015	181.89	119.805	0.658685	97.3569	0.535277	417.633	134.194	0.321336	217.548	0.520918
AL590483.3	0.0442933	0.0226211	0.600831	0.025083	0.646175	0.971226	75.6894	77.1478	0	0.0101913	13.0066	3.19811	0.246463	0	0.00076825
BRCA2	2258.36	53.4565	0.0236748	57.0605	0.0252707	2132.01	95.9536	0.0450106	204.483	0.095915	2243.43	80.9241	0.0360759	156.586	0.0698018
KCTD7	99.2118	140.857	1.41972	140.11	1.41219	216.112	326.614	1.5113	281.72	1.30357	273.424	221.108	0.808671	574.613	2.10151
MIR146B	0.0735123	0.0362763	0.554126	1.28684	15.5287	0	2.16906	217.906	0	1	0.0105646	0.0562487	3.2215	0.520079	25.7763
ALDOC	11365.3	3846.87	0.338476	2858.03	0.251471	9962.88	660.161	0.066263	608.498	0.0610774	735.64	7752.96	10.5389	506.343	0.688307
FEZ1	214.453	335.193	1.56299	753.828	3.51499	94.85	67.1906	0.708419	146.469	1.54416	1145.47	216.443	0.188963	328.71	0.286972
IGLV1-44	317.869	241.686	0.76034	526.906	1.6576	12.706	2.02096	0.159717	256.751	20.192	35.8324	91.6262	2.55664	9.92459	0.277174
ESRRAP2	1.50028	2.41187	1.6036	4.81055	3.19184	0	3.57569	358.569	0	1	0.0138484	0.07665	3.63337	4.29858	180.665
AC104785.1	46.3714	25.4903	0.549796	23.5588	0.508151	21.5118	20.292	0.943321	7.18276	0.334208	26.0388	12.3273	0.473622	5.18357	0.199379
AL161457.2	7.21814	4.86943	0.675061	2.53427	0.351996	1.95077	9.29303	4.74458	9.79004	4.99805	4.34109	0.0977576	0.0247656	9.1042	2.09469
C8orf37-AS1	0.0776252	7.15505	81.7693	1.29211	14.86	1.94926	4.85038	2.48072	10.4992	5.36386	0.0189999	7.63427	263.596	10.1088	348.924
ZNF469	75.8517	201.391	2.65485	73.1798	0.964779	84.0969	29.3402	0.348964	278.743	3.31427	349.222	13.8942	0.0398137	3797.05	10.8726
EPG5	1048.23	1234.9	1.17808	683.233	0.651801	753.959	951.843	1.26246	925.723	1.22781	895.106	829.179	0.926349	1021.25	1.14093
SRP14P2	1.58549	1.27572	0.805849	6.20477	3.89522	5.86551	4.14762	0.707618	0.747209	0.128875	1.10994	7.60299	6.79768	4.66117	4.17092
TPM3P8	1.36639	1.18285	0.866651	0.016737	0.0194254	1.95768	0	0.00508213	0.774523	0.398705	0.0114481	0.0615808	3.3374	1.14563	53.8801
SLC15A1	871.921	828.19	0.949846	1885.85	2.16286	1994.93	93.124	0.0466852	978.022	0.490258	2.19255	586.945	266.489	131.654	59.7781
AC022400.8	62.7563	86.2125	1.37371	57.0786	0.909543	61.6009	1353.66	21.9712	169.847	2.75693	1072.7	53.5144	0.0498963	182.627	0.170257
CASTOR2	13.1888	12.1801	0.923579	14.9031	1.12989	96.8231	39.9071	0.412226	45.059	0.46543	26.0618	41.2247	1.58158	56.7433	2.17681
DNER	1.48312	0.0289092	0.0260591	0.0321127	0.0282045	0.971894	0	0.0101844	48.2333	49.133	0.0220433	13.8877	433.718	789.884	24650.9
DDX39B	867.518	916.812	1.05682	1610.58	1.85653	688.435	1071.62	1.55659	2588.02	3.75924	1516.81	742.43	0.489472	2218.58	1.46266
LRRN2	24.917	37.6871	1.5123	65.7059	2.63633	113.431	19.5261	0.172214	210.899	1.8592	2488.21	9.30764	0.00374469	1129.49	0.453937
LINC02565	1.58696	7.27763	4.56345	13.5014	8.46072	0	1.30771	131.771	13.7062	1371.62	0.0198873	4.71111	157.964	0	0.334591
SGPL1	2627.19	3467.99	1.32004	2748.9	1.04632	5541.77	5479.17	0.988703	2456.77	0.443319	1075.23	2062.29	1.91798	10899.1	10.1364
MROH1	925.756	699.454	0.755552	724.131	0.782207	1798.36	378.392	0.210414	3995.21	2.22158	2147.16	521.436	0.242853	1219.12	0.567786
TBC1D1	1353.02	2455.27	1.81465	1781.77	1.31688	3229.04	1133.31	0.350977	1897.33	0.587584	6287.29	1257.54	0.200014	2577.39	0.409937
C11orf72	2.82897	1.23934	0.440068	0.0335779	0.0153499	0	0	1	0.7568	76.68	9.66281	3.04614	0.315952	2.32854	0.241764
ANKIB1	793.159	1089.21	1.37325	1025.41	1.29281	1679.06	1538.56	0.916324	1304.08	0.776672	1611.17	702.749	0.436178	2778.05	1.72424
AC233280.2	0.0545754	0.0275359	0.581273	1.25699	19.6203	0	2.73291	274.291	7.2669	727.69	0.0181107	1.66568	59.61	2.86079	102.125
SHLD3	48.1918	34.0567	0.706751	38.4945	0.798819	110.503	63.0168	0.57031	86.9168	0.786573	22.8131	143.162	6.2731	78.5413	3.44174
LINC01556	0.0543746	0.0274411	0.581613	1.25662	19.6758	4.88814	0	0.00204159	11.3854	2.32648	1.10899	16.1863	14.4741	0	0.00893667
TSNAX	1030.79	1021.24	0.990735	1027.91	0.997207	2018.39	2074.03	1.02757	994.908	0.492924	626.056	1195.03	1.90882	1401.19	2.23811
CNPY3	3631.65	3593.08	0.989379	3427.12	0.943681	1443.38	2058.52	1.42618	1876.36	1.29998	5534.42	3318.13	0.599544	2170.63	0.392206
ABCD1	594.915	811.16	1.36348	1154.32	1.9403	3377.68	925.131	0.273897	528.807	0.156562	1321.51	931.393	0.704797	2967.54	2.24555
SMN1	87.6107	185.807	2.1207	171.139	1.9533	112.453	149.235	1.32707	181.095	1.61035	68.381	251.465	3.67701	145.891	2.13334
HNRNPKP1	14.6703	19.4504	1.32562	13.6912	0.933305	20.5353	16.0802	0.783156	7.99271	0.389515	1.11055	15.3222	13.6827	27.8483	24.8613
LINC00504	8.83983	8.54514	0.966701	13.6497	1.5435	93.9059	38.5777	0.410875	354.066	3.77014	21.7153	44.1001	2.03036	6.95573	0.320628
AC008806.1	0.0200599	0.0105448	0.68346	0.0116529	0.720324	0.975515	2.15659	2.19843	0	0.010147	0.0110244	1.52601	73.0587	1.15416	55.3718
WSCD2	1.57853	7.24789	4.56895	2.53341	1.60112	0.971214	0	0.0101915	1.54868	1.58852	1.11075	1.68272	1.51035	2.23458	2.00276
CADM2	45.2467	129.742	2.86703	18.6735	0.412833	0	49.13	4914	15.2397	1524.97	32.554	24.4773	0.751974	1.05984	0.0328535
MMP3	0.0997334	0.0477436	0.526217	0.0533233	0.577065	0.971289	0.613362	0.635248	59.8075	60.9581	0.0208946	0.126607	4.42172	0	0.323681
AL008721.2	14.5029	14.535	1.00221	6.25048	0.431374	13.6853	18.1752	1.32784	45.9779	3.35793	13.0409	16.8632	1.29288	100.711	7.71759
CMTM5	2.99938	1.27246	0.426153	0.0484657	0.0194278	0	2.15601	216.601	0	1	23.2583	0.0591415	0.00297149	1.15371	0.0500127
FTCD-AS1	9.95066	3.66777	0.369229	10.9931	1.10466	0	2.01704	202.704	1.55229	156.229	0.0185691	0.109075	4.16794	0.47072	16.8266
BICRA	415.516	268.402	0.645956	409.179	0.984749	358.884	365.808	1.01929	643.176	1.79213	739.945	213.548	0.28861	496.971	0.671637
ARL9	1.56725	0.0415987	0.0327143	1.30083	0.831083	0.971418	0.612738	0.634529	17.9109	18.2602	0.0184652	3.16772	111.635	49.7072	1746.59
KCNQ1	157.542	238.003	1.5107	233.109	1.47963	184.817	256.463	1.38764	338.06	1.82912	295.13	140.393	0.475716	1586.33	5.37486
LINC02102	2.82292	0.029799	0.0140488	0.0331095	0.0152173	5.8729	1.3266	0.227202	0.75207	0.12954	4.33591	7.38978	1.7027	11.0639	2.54813
AL162258.2	11.6649	2.49469	0.214535	9.93851	0.852125	2.92652	20.3326	6.92745	15.2712	5.20383	34.6786	16.8079	0.484824	6.37604	0.184096
AC090970.2	18.7803	10.9339	0.582423	3.78879	0.202168	9.77397	37.3544	3.81894	6.38232	0.653346	44.4025	40.7291	0.917289	5.78517	0.130485
KIAA1257	7.24665	2.48147	0.343336	4.98111	0.687798	3.90467	3.40869	0.8733	10.4318	2.66736	8.69828	10.7522	1.23586	66.5532	7.64367
COA4	2288.95	1697.61	0.741658	2212.02	0.966392	2651.09	2573.72	0.970818	1650.16	0.622447	1427.85	2655.14	1.85953	1542.38	1.08021
DHRS7	5760.08	2905.82	0.504477	5461.75	0.948208	11151	2774.15	0.24878	2223.3	0.199381	996.033	8064.16	8.0962	2285.85	2.29494
C14orf28	259.523	360.602	1.38947	187.269	0.721598	222.961	283.911	1.27335	88.4887	0.396907	258.218	161.649	0.626033	96.8042	0.374917
IGLV1-36	5.98329	24.339	4.06272	24.8568	4.1491	1.94877	0	0.00510524	19.3111	9.8639	3.28256	4.73948	1.44249	1.05597	0.323752
MRPL47	850.028	743.185	0.874308	858.052	1.00944	940.736	972.811	1.03409	960.3	1.0208	2363.04	1213.29	0.513446	1413.64	0.598229
AC018647.1	5.95037	28.989	4.86529	2.55509	0.430358	2.92661	9.04762	3.08438	6.38564	2.1779	41.14	18.2459	0.443643	4.00715	0.0976221
PPTC7	1680.97	1208.25	0.718782	1298.22	0.772302	1132.41	1443.88	1.27505	1201.81	1.06129	834.364	1045.66	1.25324	561.911	0.673465
AC114956.2	3.00691	3.67594	1.22176	2.53456	0.843434	4.88547	6.99149	1.4302	6.42129	1.31372	5.43784	0.112081	0.022409	4.0444	0.74422
AC009060.1	2.68973	1.20676	0.450697	0.0232556	0.0123181	0	0	1	0	1	0.0107137	0.057141	3.24138	0	0.482772
CFAP70	58.3781	97.1088	1.66333	111.524	1.91023	22.4843	262.502	11.6701	165.917	7.37639	74.8738	23.037	0.307771	76.782	1.02548
AC104809.2	83.1382	126.246	1.51845	138.805	1.66949	0.971722	2.71336	2.77406	4.7681	4.86706	10.8783	1.67417	0.154676	1.066	0.0988218
SIX1	0.0679715	0.0337599	0.561229	0.0375529	0.609875	1.94921	127.745	65.2072	88.5864	45.2204	101.959	39.7408	0.389831	27.0664	0.265535
NDUFB4P11	0.0542327	1.23002	19.3051	0.0303941	0.628872	0.97552	0	0.0101469	2.4656	2.51198	0.0110186	2.87545	137.281	0	0.475769
EEF1A1P3	1.5757	1.2722	0.808601	3.74881	2.37044	0.971529	4.16419	4.25274	2.36584	2.42055	0.0180498	9.00017	321.221	3.46914	124.034
RBM18	858.739	880.37	1.02519	675.791	0.78696	944.652	1221.04	1.29258	758.267	0.802696	507.788	765.187	1.50689	908.343	1.78881
CNTFR-AS1	0.0573857	0.0288583	0.576654	2.44261	36.3965	4.89593	0	0.00203835	1.57347	0.322766	0.0152228	0.0856882	3.79372	0	0.396467
AL450326.1	103.315	77.6811	0.751908	33.5345	0.324649	34.2237	47.6756	1.39294	16.0406	0.468853	9.79295	38.1456	3.89226	54.4279	5.55322
ABI1	1157.65	1424.37	1.2304	1537.49	1.32812	2508.32	2179.16	0.868775	1735.52	0.691907	654.265	1918.92	2.93291	4280.89	6.54296
LAMC2	65.7602	89.9261	1.36743	243.044	3.69551	315.859	1.32119	0.00421438	10041.9	31.7915	604.306	29.1298	0.0482195	2122.93	3.51297
LINC02004	7.41142	13.3822	1.80453	18.5871	2.50586	10.7548	34.667	3.22133	0.746497	0.070275	6.53022	33.0234	5.0508	7.59753	1.16319
DHX37	498.68	597.449	1.19806	562.947	1.12887	839.036	1058.37	1.26141	1405.52	1.67516	319.01	588.454	1.8446	547.743	1.71699
FAM83D	193.749	97.1713	0.501557	93.029	0.480179	485.035	684.796	1.41184	253.509	0.522671	18.4701	879.341	47.5837	702.109	37.9933
MGAM	7.43778	15.8383	2.12793	54.4402	7.31093	63.5601	4.11186	0.0648396	71.622	1.12682	0.0218662	276.607	8680.58	4.59843	144.618
CMAS	2259.77	1787.46	0.790993	3105.93	1.37444	2243.31	1445.94	0.644557	769.5	0.343024	445.953	3025.31	6.7838	1100.92	2.46866
TPM1	2705.95	4070.28	1.5042	2706.76	1.0003	10630.8	4762.69	0.44801	12171.4	1.14492	3633.59	3293.82	0.906492	10603.2	2.9181
AC104619.3	10.1995	3.70141	0.363525	2.55129	0.250873	2.92731	9.82044	3.34675	3.16428	1.08068	1.11058	7.67116	6.85463	7.03999	6.29138
SRSF5	7538.81	11245.4	1.49167	7613.03	1.00985	3394.29	7823.67	2.30495	6449.5	1.9001	3886.39	3619.98	0.93145	2675.91	0.688534
TOP2A	188.02	86.2659	0.45884	100.481	0.534438	1072.75	567.642	0.52915	1830.5	1.70635	228.958	1109.72	4.84669	4700.44	20.5289
FIZ1	446.155	361.893	0.811141	345.978	0.775471	459.61	549.489	1.19555	575.546	1.25224	1252.01	567.028	0.452899	565.547	0.451717
SNX18P26	0.0201745	0.0106035	0.682813	1.18081	39.4642	1.95408	10.3337	5.26643	0.761227	0.392666	0.014009	15.3038	637.835	0	0.41651
AC092718.2	1.56843	2.46851	1.57024	7.35706	4.66733	0.971488	2.73155	2.79326	8.90298	9.08109	5.42983	3.15947	0.58264	2.2553	0.416428
AC090709.1	0	0	1	0	1	0	5.15757	516.757	4.98211	499.211	0.0123712	0.067273	3.45412	0	0.447003
AC009533.1	55.4548	65.5799	1.18255	86.7596	1.56441	66.4909	52.4743	0.789227	127.165	1.91239	47.7662	82.434	1.72563	126.427	2.64644
AC021148.2	0.0309827	0.0160754	0.636252	0.0177921	0.678141	3.91647	0.627785	0.162432	0	0.00254682	0.0144614	4.4196	181.085	0	0.408807
AVP	0.0645459	2.41794	32.5697	3.64772	49.0666	0	0	1	0	1	0.0150131	1.6131	64.89	0	0.399791
WBP2NL	14.6309	19.4228	1.32729	25.9804	1.77519	44.0087	42.0873	0.956352	20.0804	0.456408	27.1355	63.7508	2.34886	55.1029	2.03028
EDIL3	69.9066	115.204	1.64787	8.75997	0.125435	556.432	268.401	0.48237	551.464	0.991072	1346.3	279	0.207241	343.933	0.255472
FLVCR1	145.839	77.775	0.533324	135.183	0.926938	1038.53	335.651	0.323203	821.883	0.791389	312.498	402.515	1.28805	650.635	2.08201
GGTLC4P	1.51182	0.03277	0.0281045	0.0364414	0.0305171	0	0.646791	65.6791	2.45402	246.402	11.6849	0.0627885	0.00622395	0	0.000855073
CDC37	3770.17	3302.88	0.876058	3916.88	1.03891	6072.76	5528.8	0.910426	7066.12	1.16358	6389.4	6137.78	0.960618	4897.51	0.766506
LACTB2-AS1	7.36534	7.32162	0.994073	5.0197	0.681962	11.7304	16.0942	1.37169	47.684	4.06239	19.5289	7.76642	0.397996	5.18906	0.266087
HMGN2P5	17.4039	18.1636	1.04362	9.94811	0.571847	9.7738	8.33145	0.852578	7.18904	0.735812	3.28239	18.2962	5.56015	8.75941	2.66354
AL138921.1	1.55329	3.63968	2.33461	3.71393	2.38211	0	2.02435	203.435	13.0313	1304.13	6.50293	7.53028	1.15774	0	0.00153541
SLC25A13	7592.75	6610.58	0.870644	7449.36	0.981115	4968.71	12695.9	2.55517	1792.63	0.360784	405.807	2993.57	7.37666	1075.47	2.65016
C14orf119	1205.72	897.397	0.744287	1249.84	1.03659	1348.52	1026.08	0.760894	1244.47	0.922841	1870.48	1557.7	0.832778	1053.66	0.563313
AC011337.1	4.28336	1.25836	0.295423	7.26369	1.69417	4.8847	2.01077	0.412849	8.85224	1.81058	24.8613	1.6794	0.0679255	7.04546	0.283679
WNT10A	8.89224	9.78092	1.09983	27.295	3.0672	2.9265	4.10653	1.40185	58.1441	19.8039	8.70484	13.8303	1.58813	40.3646	4.63286
GALNT18	721.607	386.185	0.53518	740.191	1.02575	1903.01	276.062	0.145071	1169.65	0.614636	173.625	181.554	1.04566	2093.01	12.0541
AC073896.2	48.0057	15.8433	0.330168	28.5421	0.594641	13.684	26.586	1.94217	27.3394	1.99719	9.79239	54.7282	5.58417	14.0614	1.4355
HSD11B1	24596.2	23574.1	0.958446	25679.7	1.04405	57291.4	36434.6	0.635953	388.748	0.00678562	113.946	13276.9	116.51	1079.62	9.47411
AK9	137.021	102.024	0.744602	140.095	1.02243	73.3371	354.283	4.83036	146.512	1.99766	77.053	131.095	1.70127	159.605	2.07123
ZNF365	0.0733158	0.0361877	0.554369	1.28658	15.5622	10.7595	0	0.000928546	41.5439	3.85847	3.27802	1.67883	0.51363	5.84151	1.77964
FADS6	294.57	282.966	0.960609	172.417	0.585331	6.8389	407.232	59.461	29.7203	4.34088	4.36384	498.326	113.935	9.33444	2.13644
TBC1D2	769.824	508.838	0.660984	695.625	0.903617	723.645	917.521	1.26791	412.904	0.570595	223.532	745.338	3.33426	729.261	3.26234
IGHV3-41	0.0828809	1.26672	13.7458	4.93053	53.1921	0	0	1	0	1	0.0137512	4.3756	184.647	1.10583	46.9799
AC098859.1	0.036093	2.32656	50.6922	0.0206157	0.664215	0	0	1	8.93721	894.721	1.10843	4.59776	4.11983	1.66346	1.49625
ABHD11-AS1	1.55667	1.26503	0.813845	0.0442058	0.0345994	4.88419	1.30817	0.269334	20.2443	4.13844	30.2698	1.68145	0.0558605	0	0.000330253
TRIM65	345.552	421.346	1.21934	276.538	0.800284	1033.65	528.434	0.511238	808.199	0.781894	495.85	358.323	0.72265	1566.39	3.15895
AL445430.2	2.65663	0.0188746	0.0108281	0.0209066	0.0115902	0	2.11752	212.752	0	1	0.0125905	0.0686436	3.48127	0	0.442664
VPS72	966.602	694.608	0.718611	832.002	0.860751	2831.03	2038.25	0.719971	1191.32	0.420812	805.075	2386.79	2.96465	3105.79	3.85773
AC124944.1	2.8712	2.42389	0.844746	2.47261	0.861659	1.94917	3.42532	1.75346	8.85909	4.52696	6.51989	3.1875	0.489671	11.3054	1.73287
N4BP1	1296.1	1628.34	1.25633	1397.38	1.07814	1469.79	1865.92	1.26952	1286.36	0.8752	1759.81	762.192	0.433114	1488.75	0.845975
PIP5K1A	1051.22	1298.09	1.23483	1288.28	1.22551	2160.18	2395.07	1.10873	1526.22	0.706522	696.579	1134.09	1.62807	2504.7	3.59568
HIGD1A	3475.72	4025.39	1.15814	4228.11	1.21647	4023.09	2064.83	0.513246	1938.34	0.481806	1239.07	4758.33	3.84023	892.856	0.72059
RNASE7	16.1136	18.2406	1.13192	11.2207	0.696541	20.532	42.826	2.08529	57.2599	2.78795	0.0212863	4.7444	151.964	0.474439	15.484
TRRAP	1421.51	2562.09	1.80236	1246.15	0.876638	2003.72	2859.8	1.42724	2344.91	1.17028	759.507	1004.56	1.32264	2264.7	2.98178
MRPL28	2494.51	1633.26	0.654744	2422.8	0.971254	2618.82	3489.85	1.33261	2331.99	0.890474	5702.59	2044.01	0.358437	1349.12	0.236581
RSF1	1147.4	1589.47	1.38527	1196.52	1.04281	1025.82	1367.53	1.33311	1332.27	1.29873	643.407	599.116	0.931162	1374.13	2.13569
IRF2BPL	1990.06	1523.96	0.765788	1425.94	0.716531	1104.05	1550.48	1.40435	1281.53	1.16076	456.799	1357.98	2.97278	1621.78	3.55025
IL22RA1	650.217	358.263	0.550997	1060.02	1.63024	1318.22	1341.65	1.01777	387.139	0.293689	5.44823	1953.55	357.91	14.6563	2.68701
AC114956.1	2.79263	0.0277348	0.0134641	0.0307978	0.014557	4.89883	6.54121	1.33458	1.58105	0.32412	1.10195	1.59979	1.44772	4.26656	3.846
AL390726.4	10.2129	0.04915	0.00578605	16.0453	1.57053	33.2584	11.1499	0.335451	68.7674	2.06735	0.020779	0.125708	4.40912	58.4781	1900.26
SURF2	414.146	359.483	0.868014	453.853	1.09587	526.106	391.728	0.744585	468.45	0.890412	2381.41	624.987	0.262447	573.187	0.240695
AL009178.1	0.0766541	2.44866	28.3733	1.29091	15.0126	1.95286	11.7175	5.97473	0	0.00509462	0.0150049	0.0842344	3.76864	1.08862	43.9363
TICAM2	4.35974	8.3789	1.91977	2.51837	0.57861	3.9105	2.03665	0.522037	3.19633	0.817838	0.0169048	1.6476	61.61	3.50955	130.815
ALPL	4213.42	10072.4	2.39056	2597.67	0.616525	306.076	931.427	3.04306	608.499	1.98804	47358.8	5920.84	0.125021	567.808	0.0119897
U2AF1	16.1001	13.3993	0.832357	26.0101	1.61514	10.7506	21.6955	2.01714	8.79463	0.818231	9.79001	3.21717	0.329303	24.2062	2.47104
ZNF446	157.531	156.68	0.994594	102.979	0.653725	263.053	321.711	1.22298	288.971	1.09853	257.15	312.476	1.21514	405.471	1.57677
CSAG3	0.106062	0.0504055	0.520461	292.299	2518.57	21.5086	0	0.000464714	17.6559	0.820962	2.19637	259.952	117.823	0	0.00453234
DNASE2B	14.4953	0.0493893	0.00409433	12.3816	0.854285	106.724	3.41403	0.0320799	1.54848	0.0146015	0.0199317	4.71273	157.784	1.64228	55.2016
CLPSL1	0.0101995	0.00542532	0.76365	0.00598697	0.791455	0	0	1	0	1	0.0176458	0.102415	4.06626	0	0.361719
SERTAD3	758.108	562.245	0.741645	638.573	0.842327	524.15	598.534	1.14191	738.152	1.40828	2295.7	423.849	0.184631	983.457	0.428394
SLAMF8	71.5856	87.4941	1.2222	266.564	3.72332	144.723	107.142	0.740342	346.936	2.39715	333.093	179.991	0.540377	121.614	0.365124
ZFP37	90.0368	40.076	0.445169	17.4265	0.193638	63.5645	148.903	2.34234	61.9884	0.975209	94.3608	89.7568	0.951213	183.814	1.94789
AC080128.1	1022.1	100.842	0.0986711	246.715	0.241389	12.7054	29.3367	2.30796	136.033	10.6991	0.0219927	514.209	16073	2.24608	70.5187
ERVMER34-1	3.0413	18.0785	5.92813	7.45829	2.44758	0	2.01324	202.324	3.96312	397.312	15.2182	0.133678	0.00943502	43.6482	2.86694
ZBTB1	488.494	794.145	1.62569	814.618	1.6676	704.089	752.8	1.06918	805.804	1.14446	166.029	320.215	1.92861	655.4	3.94732
BRI3P1	3.0178	1.27529	0.424497	9.8437	3.25441	5.86332	2.01014	0.343952	2.35577	0.4028	5.44212	10.6354	1.95253	1.05442	0.195231
WDR72	3498.91	2359.38	0.674319	2633.58	0.752685	40.0872	2510.88	62.6199	3558.26	88.741	1.10739	12.3403	11.0528	178.341	159.613
AP001636.3	16.073	17.0111	1.05833	29.6725	1.84558	87.0571	130.289	1.49654	10.4035	0.119603	0.0213531	44.1015	1406.93	25.9527	828.076
TP53I3	132.82	241.699	1.81968	572.813	4.31244	689.414	526.291	0.763392	871.742	1.26446	5452.95	1850.31	0.339324	772.314	0.141634
ZNF99	0.0622348	2.41149	33.5225	7.14723	99.0827	43.0297	4.10642	0.0956424	3.96058	0.0922538	21.7178	268.788	12.3711	0.475327	0.0223366
SLC52A2	435.984	255.062	0.585034	448.881	1.02958	798.939	413.441	0.517493	3666.85	4.5896	2474.79	397.979	0.160817	2866.53	1.15829
AL391427.3	0.00421631	0.00225898	0.862318	0.00249066	0.878615	0	0	1	17.1603	1717.03	0.0177662	0.103274	4.07957	0	0.360151
RPL7AP6	42.2997	36.4531	0.861812	17.4297	0.412191	18.5729	39.187	2.1093	22.4788	1.21019	48.836	92.8406	1.90089	57.8888	1.18533
SPINK14	0.0427862	0.0218904	0.604143	3.53484	67.1546	0	0	1	0.760791	77.0791	0.014107	4.3977	182.839	0	0.414818
LINC00852	13.1692	30.244	2.29559	9.96667	0.757001	12.7079	35.1542	2.76494	30.6341	2.40952	21.7006	42.3753	1.95229	14.7022	0.677653
AL356417.2	0.0244002	1.17251	34.3752	0.0141094	0.700852	0.973461	0	0.0101682	11.6757	11.8822	1.10085	0.0771402	0.0784448	1.10327	1.00218
H2AW	14.6508	9.76948	0.667048	14.915	1.01802	1.94949	2.01682	1.03436	23.2778	11.8846	257.087	18.4675	0.0718697	113.434	0.44125
ZNF575	93.3112	65.6079	0.70314	84.3295	0.903755	88.0091	120.585	1.3701	32.1365	0.365222	135.606	45.8716	0.33832	68.4782	0.505015
RPLP1	34049.1	20113.4	0.590718	24458.4	0.718327	24397.7	49719.5	2.03788	31930.3	1.30874	65788.4	49181.3	0.747568	16289.5	0.247604
EEF1A1P6	271.225	172.484	0.635957	146.378	0.539709	85.0702	342.077	4.02077	137.599	1.6174	168.19	277.412	1.64936	190.813	1.1345
AP000692.2	17.4657	10.962	0.627842	17.3443	0.993051	0.971208	1.30756	1.34279	0	0.0101915	78.8827	7.72206	0.0980074	10.002	0.126907
AP003498.1	1.57681	1.27261	0.808293	4.96529	3.13541	5.86328	5.54704	0.946157	4.78448	0.816321	4.36088	6.18655	1.41769	14.3049	3.27505
OSBPL3	77.3752	132.363	1.71057	189.651	2.45086	442.988	76.9982	0.173834	738.236	1.66648	266.923	301.886	1.13098	808.077	3.0273
SGMS1	1978.32	1516.65	0.766637	1813.97	0.916925	1402.31	1129.84	0.805703	1086.7	0.774935	341.795	1013.64	2.96559	419.473	1.22726
LRP3	2851.68	2467.45	0.865263	2095.49	0.734826	2476.04	2155.28	0.870452	735.687	0.297125	2513.89	620.507	0.246835	1945.48	0.773896
C17orf75	521.953	454.168	0.870134	498.461	0.954992	661.06	764	1.15572	530.449	0.802426	179.049	1053.06	5.88113	727.505	4.06299
NME3	1080.31	698.256	0.646351	1034.09	0.957217	1339.72	1073.74	0.801467	1317.72	0.98358	2864.29	1103.59	0.385295	1338.55	0.467324
AL035458.2	1.5969	10.9326	6.8098	3.7885	2.36387	2.92719	8.38699	2.85885	14.5424	4.95453	0.0195626	13.6097	460.709	2.83187	96.1306
ARMH1	87.5581	86.2546	0.985114	136.385	1.55759	29.3298	65.8248	2.24388	77.2484	2.63323	142.114	120.367	0.846986	68.4764	0.481879
RXFP1	109.178	69.2151	0.634001	50.8719	0.466005	16.622	2.00629	0.121229	29.8384	1.79463	8.70302	10.792	1.23976	59.0319	6.77628
ATP6V1B2	2866.27	2886.37	1.00701	3057.62	1.06676	2148.45	2084.49	0.970232	1896.5	0.882733	6747.35	1640.09	0.243073	1073.13	0.159046
LINC01293	0.0336062	1.19235	27.5728	0.0192455	0.670672	0	0	1	0	1	0.0136502	2.98808	126.768	0	0.422829
FUOM	7963	2860.91	0.359277	3942.95	0.49516	1769.02	3356.65	1.89746	1254.09	0.708923	528.41	2513.45	4.75655	370.419	0.701012
LRRC37A15P	2.93397	7.15114	2.43247	3.70312	1.26126	3.91117	4.21105	1.07648	2.38044	0.609626	0.0166053	1.64258	62.1144	7.26526	273.451
AL008635.1	0.0842624	4.83993	51.4514	2.51957	26.8354	6.84543	2.72663	0.399192	4.8026	0.702014	6.51157	4.65075	0.714667	2.85152	0.438778
H2BU1	1.4883	0.029586	0.0264206	0.0328708	0.0286129	0.971214	0.612137	0.634048	2.35228	2.40751	13.0239	1.68501	0.130046	5.20049	0.399763
AC025062.1	5.96676	19.4168	3.2504	1.3131	0.221374	8.79693	11.891	1.35132	28.2987	3.21437	3.28151	1.68491	0.514935	0.470842	0.146086
AL354824.1	0.0336726	0.0174151	0.627742	0.0192821	0.670493	0	0	1	0.776555	78.6555	8.50152	1.52799	0.180695	3.82007	0.449987
PRDX1P1	1.53298	4.78333	3.10654	3.68398	2.39405	2.93015	4.91728	1.67586	1.55975	0.5339	1.10783	7.4573	6.68018	1.0667	0.963209
SPINT1-AS1	11.7906	8.5668	0.726811	19.8763	1.68519	5.86014	0.617548	0.106905	220.897	37.6324	6.53796	73.122	11.1687	155.225	23.7074
AC011383.1	2.84072	2.41097	0.849251	1.26983	0.44895	0	30.0918	3010.18	0	1	2.17306	1.58997	0.732902	1.10388	0.510237
AC007318.1	64.1706	71.6404	1.11639	31.0642	0.484168	31.286	36.3599	1.16213	38.5835	1.23318	4.36645	59.5392	13.6067	166.887	38.1353
THEMIS	19.0996	19.4971	1.0208	68.1874	3.56875	7.81585	14.6307	1.87081	19.2703	2.46367	2.19643	33.5694	15.2189	12.2826	5.57125
AL031284.1	4.29234	2.44675	0.571028	4.89218	1.13942	1.95565	0	0.00508737	0.766872	0.395223	0.012835	0.0701807	3.51131	0.498948	22.2881
TREX2	3.04508	8.51167	2.78935	13.5803	4.44844	10.7502	14.6408	1.36157	10.4049	0.967906	32.5468	18.4004	0.565486	73.0639	2.24451
AL590133.1	4.47383	2.49012	0.557585	1.3114	0.294704	20.54	6.22458	0.303386	4.77043	0.232624	5.44968	12.2538	2.24625	3.41423	0.627185
AC018752.1	0.0669876	3.5914	46.7789	1.27756	16.7243	0.973807	3.59339	3.6627	1.5904	1.62674	8.55659	0.0736529	0.00976501	3.67754	0.430455
BTN2A1	441.812	582.86	1.31924	596.396	1.34988	661.059	478.658	0.724083	792.9	1.19944	156.265	571.647	3.65802	1160.82	7.4281
CAMTA1	1543.91	875.547	0.567099	1195.3	0.774203	940.737	937.071	0.996103	939.376	0.998554	1234.7	1364.12	1.10482	686.038	0.555633
ZNF793-AS1	13.0804	2.49425	0.191305	19.73	1.50797	1.94896	10.4173	5.32286	8.79046	4.49242	78.0573	121.112	1.5515	69.9686	0.896388
DOK5	7.44199	13.4246	1.80282	52.0465	6.98558	55.738	17.4239	0.312727	84.5506	1.51684	555.031	19.9827	0.0360203	43.6537	0.0786674
AC119751.4	0.0156179	0.00825361	0.712533	0.00911516	0.746164	3.9124	11.5891	2.95715	0	0.00254946	0.0160725	11.573	444.26	0	0.383546
EAF2	35.1149	80.1386	2.28182	76.8755	2.18891	80.1859	64.4312	0.803547	45.0266	0.561583	48.8452	129.437	2.64961	29.4184	0.602361
HSD3BP2	1.4703	1.22966	0.83744	0.030276	0.0272081	0.973437	0	0.0101684	0	0.0101684	0.0139631	3.0011	125.656	0.49055	20.8883
SESN1	2275.66	780.841	0.34313	1499.06	0.658736	533.928	1352.8	2.53365	361.373	0.676826	1282.43	1589.56	1.23949	534.148	0.416517
GBAP1	16.1425	30.3539	1.87982	27.2885	1.69004	129.087	126.912	0.983156	88.5335	0.68587	213.676	53.4738	0.250291	112.316	0.525656
ROBO2	26.3668	98.2622	3.7257	53.3275	2.02214	4.88266	2.71515	0.556988	16.0333	3.27906	132.36	1.6721	0.0127076	135.376	1.02278
TBX5	1.44543	0.0241977	0.0234967	0.0268431	0.0253143	0	1.33485	134.485	1.57056	158.056	0.0155832	0.0881108	3.83496	0	0.390881
KRTAP5-5	0.00432799	0.0023185	0.859751	0.00255633	0.87635	0	0	1	30.0732	3008.32	0.0193779	0.115045	4.25644	0	0.340392
LOXL1	64.2763	98.3956	1.53074	107.907	1.6787	100.716	74.8958	0.743655	487.044	4.83542	5370.79	71.8144	0.0133731	295.443	0.0550111
AC245884.3	0.0643754	3.58064	48.2773	5.99663	80.7609	1.95013	3.45564	1.76806	7.28149	3.7199	0.0177281	1.66036	60.2407	5.93281	214.325
CRNKL1	941.86	964.166	1.02368	938.639	0.99658	874.239	1248.3	1.42787	912	1.04319	543.597	1286.43	2.36649	959.103	1.76435
AC025518.1	0.046893	0.0238752	0.59542	0.026483	0.641256	0	0	1	0.767614	77.7614	0.0126915	1.56411	69.3701	0	0.440693
MITD1	361.584	327.879	0.906786	306.288	0.847077	404.847	435.929	1.07677	515.175	1.27251	583.714	419.221	0.7182	624.112	1.06921
AHCYL1	5653.74	5034.44	0.890461	6706.63	1.18623	4938.4	6325.1	1.2808	4986.03	1.00965	6015.08	3830.28	0.63678	4063.62	0.675573
FCMR	64.3001	199.167	3.09714	620.947	9.65567	27.3737	62.9929	2.30075	69.1724	2.52641	151.899	39.8032	0.262085	518.353	3.41232
CUTA	6311.23	3310.19	0.524492	5296.89	0.839281	9186.4	7525	0.819145	3066.91	0.333854	8264.24	9277.53	1.12261	4040.51	0.488916
DIS3L2P1	0.0781795	1.26204	14.4256	2.50477	28.5187	0	0	1	0	1	0.0137051	1.5862	67.3356	0	0.42185
GOLGA6B	13.1457	25.4024	1.93166	5.02926	0.383047	6.84608	32.344	4.71903	1.55328	0.228014	0.0183351	0.107371	4.14225	1.0585	37.7093
CNKSR3	2960.99	3200.84	1.081	4049.48	1.36761	707.016	3190	4.51187	1489.99	2.10742	60.7843	971.018	15.9723	2038.36	33.5289
AC072061.1	21.8816	24.279	1.10951	12.4544	0.569368	22.4877	73.8253	3.28191	15.2414	0.67791	49.8847	53.1653	1.06575	31.8978	0.639503
PMM1	3070.34	2709.09	0.88234	1778.08	0.579116	1368.08	3958.14	2.8932	703.487	0.514219	682.476	5607.04	8.21563	1759.89	2.57867
AL117350.2	0.0445037	0.0227229	0.600379	0.0251965	0.645764	0	3.50938	351.938	4.04221	405.221	0.0157885	0.0895002	3.85832	0	0.38777
IFITM5	0.043106	1.21084	22.9887	0.024441	0.648532	21.5511	0	0.000463799	0	0.000463799	0.0180069	0.105	4.10613	0	0.357055
LGALS9B	1.56941	1.26987	0.810345	0.046848	0.0359932	40.1142	0	0.000249226	0	0.000249226	2.19707	33.2065	15.0501	0.471489	0.218158
ST3GAL1	7499.47	21467.1	2.86248	5692.45	0.759047	1573.44	10626	6.75331	5952.8	3.7833	1826.04	6779.46	3.71265	1262.23	0.69124
RNF169	278.506	466.235	1.67403	291.398	1.04629	217.09	349.782	1.6112	353.404	1.62788	51.0228	108.378	2.12388	692.403	13.568
AP001783.1	260.968	38.9303	0.149209	669.296	2.5646	371.608	208.137	0.560111	2.36041	0.00637862	1.10797	237.795	212.712	4.01891	3.60379
CCDC187	3.05493	0.0500939	0.0196069	1.31307	0.43168	475.291	1.31861	0.0027953	61.1197	0.128613	0.0220098	77.8698	2433	0.480767	15.3318
AL360181.3	1.45796	0.0257288	0.024339	3.57856	2.44458	0	2.79442	280.442	1.57372	158.372	0.0151927	1.61662	64.5672	1.70211	67.9606
LRRC37A5P	17.6186	34.0157	1.93014	27.317	1.55015	27.3824	88.8527	3.24406	8.79624	0.321484	6.537	24.3947	3.72762	31.9823	4.88656
SMIM12P1	0	0	1	0	1	0.972917	0	0.0101738	0	0.0101738	0.0148483	4.44332	179.221	0	0.402442
PHB2	11227.3	7085.38	0.631088	9296.83	0.828059	10707	10488.5	0.979592	3510.46	0.327865	5372.8	7898.2	1.47003	7777.45	1.44756
CAMKMT	183.702	117.829	0.641432	173.598	0.944999	129.078	147.145	1.13995	147.28	1.141	261.464	341.188	1.3049	291.467	1.11474
MCF2L	440.306	348.532	0.791572	353.408	0.802646	542.731	625.879	1.1532	520.784	0.959562	848.446	137.353	0.161898	1322.22	1.5584
FRMD1	16.0528	7.34321	0.45778	5.03296	0.313953	0	0	1	3.96032	397.032	748.116	25.9634	0.0347179	17.0423	0.0227933
NCCRP1	10.0896	4.88685	0.484856	18.3555	1.81844	0	1.30919	131.919	12.8336	1284.36	33.614	0.127754	0.0040969	0.473199	0.0143707
MYL7	0.0371723	0.0191453	0.617848	2.36732	50.3965	4.9049	0	0.00203463	0.767851	0.158264	0.0126461	0.0689924	3.48812	0	0.441577
POLRMTP1	62.7055	65.5734	1.04573	80.5635	1.28475	126.155	87.6155	0.694529	86.9375	0.689155	54.2658	70.1687	1.293	4.00882	0.0740444
GSTZ1	8197.75	3305.34	0.403202	8235.44	1.0046	813.607	4565.29	5.61112	727.64	0.89434	1545.01	5378.19	3.48098	455.518	0.294835
IDO2	215.852	12.209	0.0566055	419.043	1.9413	2.92702	0.618516	0.213998	5.57225	1.90065	0.021869	140.033	4394.33	24.096	756.409
AL034379.1	1.57273	0.04268	0.0332842	2.52767	1.60335	4.88576	3.43137	0.70293	0	0.00204258	2.19415	7.62078	3.462	9.51539	4.32157
NOP56P3	0.0795141	3.63867	40.7609	0.0434076	0.596639	0.971546	1.31495	1.34986	8.9126	9.09036	5.42764	3.15311	0.581706	0	0.00183903
C1orf167	1.55341	1.26377	0.814737	1.29476	0.834561	0.97253	0.622106	0.643345	2.39295	2.44568	0.0155747	5.89781	231.002	0	0.391012
TIMM21	855.795	639.961	0.747799	484.86	0.566566	897.713	738.035	0.822129	495.821	0.552321	319.008	823.067	2.58003	935.555	2.93264
GPR85	7.44121	49.7493	6.67802	37.2032	4.99424	18.5756	9.01693	0.485696	34.6288	1.86375	22.7964	33.5044	1.46952	9.91973	0.435393
AL359878.1	0.059446	0.029822	0.573424	1.26551	18.3669	0	1.30867	131.867	9.66428	967.428	14.0794	4.69172	0.333705	48.4823	3.44175
AQP7P4	10.1557	1.27812	0.126713	6.23065	0.613893	4.89902	0.628707	0.130109	0	0.00203707	0.0142981	4.40952	181.888	0	0.411555
AP002336.2	3.00471	7.24855	2.40771	2.53361	0.843734	1.94938	2.72244	1.39455	8.05847	4.11788	35.5911	6.14368	0.172851	6.47433	0.182138
SLC2A13	586.132	796.562	1.35901	939.811	1.6034	1322.14	171.627	0.129817	718.073	0.543117	93.3368	387.227	4.14837	261.698	2.80361
AC092953.2	5.92831	7.31919	1.23422	7.47532	1.26051	38.1605	6.93239	0.181878	15.2972	0.401021	0.020385	10.7461	353.994	24.9911	822.81
PRELID1P4	1.56857	4.84785	3.07738	8.56045	5.42926	3.90904	3.45884	0.885125	7.28663	1.86184	1.10859	3.14012	2.81615	4.71025	4.21981
YLPM1	1252.4	2053.32	1.63951	1473.02	1.17616	1517.7	1968.21	1.29683	2004.43	1.3207	805.072	1030.43	1.27992	1942.06	2.41226
CAPN10-DT	13.1235	13.356	1.0177	7.49037	0.571086	13.6832	44.8055	3.27284	45.0446	3.29029	78.1091	24.5444	0.31432	130.278	1.66781
GLYATL1P1	1.55041	2.45335	1.57866	3.70961	2.38374	6.85312	12.9989	1.89548	0.751605	0.110971	0.0165996	5.97982	225.184	3.52156	132.767
DAP3P1	0.03395	0.0175528	0.626912	0.0194353	0.669746	0	0	1	0	1	0.0106656	1.51758	73.9191	0	0.483897
ITGB2	1334.1	1821.47	1.36531	3037.76	2.277	1002.34	718.343	0.716667	1535.06	1.53147	1111.03	1291.08	1.16205	586.13	0.527558
AC138028.4	13.197	9.76629	0.740237	24.7584	1.8754	19.5528	30.8152	1.57571	53.9933	2.76051	11.9609	7.79295	0.651824	90.8414	7.58933
RLN1	5.32658	0.0257973	0.0067079	2.42	0.455347	0.975214	0	0.0101501	0	0.0101501	3.22003	0.0613472	0.0220887	1.14638	0.35801
LURAP1	0.103731	30.1181	264.908	36.8255	323.884	7.81809	4.11257	0.526638	8.815	1.12735	9.7796	34.6111	3.53652	13.5741	1.38761
HTR2A	8.81132	10.9396	1.24127	3.79012	0.430789	13.7046	9.17747	0.669906	5.62074	0.410566	6.51043	10.501	1.61201	1.65258	0.25498
SEC24C	1067.25	1715.76	1.60764	1211.41	1.13508	1982.21	1928.97	0.97314	1342.69	0.677372	87.91	498.565	5.67078	3696.47	42.0437
AC009413.2	0.0358146	0.0184758	0.621544	1.21894	26.8242	0	0	1	0	1	1.09195	1.52341	1.39153	0	0.0090748
AL596223.1	0.0244514	0.0127858	0.661391	0.0141383	0.700648	0	0.640034	65.0034	0.768408	77.8408	0.0125404	1.56074	69.6858	4.38839	195.134
AC006387.1	0.0717763	1.25477	15.4662	3.68056	45.13	1.95907	0.655947	0.338203	0	0.00507853	25.3296	1.51499	0.0601821	0	0.000394639
COQ10B	1154.76	1778.94	1.54052	1990.06	1.72334	1441.43	1024.68	0.710884	852.427	0.591381	2171.01	1246.82	0.574304	626.334	0.288502
AC107982.3	8.68331	3.68743	0.425319	6.21088	0.715593	12.7178	5.55113	0.436929	5.5987	0.440666	3.27827	7.66331	2.33354	17.3671	5.28457
CCDC92	1581.88	1436.53	0.90812	1982.61	1.25333	1330.92	1339.41	1.00638	1466.66	1.10199	6998.97	957.291	0.136777	1783.04	0.254758
ALDH6A1	37865.8	41449.5	1.09464	25494.9	0.673296	5819.48	25416.9	4.36755	1898.08	0.32616	677.05	11138.5	16.4512	1506.9	2.22567
BLVRA	230.469	312.112	1.35423	345.971	1.50113	986.7	246.621	0.249953	590.001	0.597957	1360.55	667.695	0.490759	650.591	0.478188
AC109449.1	7.23378	3.67882	0.50924	0.0497939	0.00825452	5.86258	16.2108	2.76212	8.02442	1.36812	8.68831	7.69654	0.885981	26.3842	3.0344
AC012501.3	0.00217401	0.00116764	0.917335	0.00128701	0.927141	0	0	1	19.7846	1979.46	1.10682	0.0947492	0.0937925	0	0.00895401
KANSL1L-AS1	7.30564	12.0769	1.6522	3.77527	0.517422	9.77485	9.04931	0.925851	22.5929	2.30999	14.1089	3.21256	0.228245	18.365	1.30145
AC135048.4	40.911	77.6878	1.89873	45.9145	1.12227	107.571	43.3738	0.403268	39.387	0.36621	1.10876	30.6497	27.4051	117.661	105.18
RND2	667.595	295.114	0.442064	461.247	0.690914	29.33	6.9239	0.236329	10.4077	0.355067	195.321	19.9753	0.102315	398.858	2.04201
MROCKI	93.3238	99.5721	1.06695	58.3286	0.625053	47.9107	240.627	5.02157	74.0196	1.54483	10.8779	117.358	10.7797	4.01181	0.369382
AC091685.2	1.4831	1.23513	0.833921	1.26215	0.852022	0	0.625614	63.5614	0	1	0.014863	1.61012	65.1618	1.70891	69.1351
UNC93A	329.621	134.859	0.409151	610.069	1.8508	5.86124	9.02646	1.5391	152.88	26.0405	0.0221476	522.857	16264.6	10.5199	327.549
LINC02006	0.0896844	2.47528	24.9315	4.96419	49.8994	0	0.611721	62.1721	0.746485	75.6485	44.2745	25.3718	0.573153	2.83319	0.0642029
ZNRD2	597.813	425.055	0.71102	549.324	0.918891	716.797	679.825	0.948421	462.001	0.644541	1261.82	801.787	0.635426	626.95	0.496867
RNASE1	1036.66	727.417	0.701695	1536.26	1.48192	1857.03	1316.24	0.708787	589.984	0.317707	7124.94	5983.5	0.839796	1200.78	0.168533
SLC25A33	679.468	1028.5	1.51368	472.471	0.695358	1220.42	1090.58	0.893614	310.656	0.254555	420.997	2665.46	6.33118	160.612	0.381519
CRYBG3	164.838	507.445	3.07832	313.672	1.90286	294.354	328.133	1.11476	332.527	1.12968	4.3648	82.461	18.8514	96.8104	22.1314
AL049780.1	1.51362	1.24787	0.825579	4.8358	3.18046	0.97221	5.68644	5.79962	6.51425	6.64242	8.62131	1.6362	0.190724	3.53635	0.410871
OBSCN	145.796	218.508	1.49869	109.147	0.748649	489.926	24.4388	0.0499019	201.989	0.412296	654.233	26.0747	0.0398701	596.906	0.912377
AC099552.2	0.0598426	2.40463	34.5725	0.0333425	0.620575	0	0	1	0	1	0.0141663	1.59591	66.4524	0	0.413799
NR0B2	11598.8	4598.53	0.396466	6724	0.579715	5975.96	580.958	0.0972172	712.341	0.119202	1.10726	1574.59	1409.34	291.816	261.197
DDIT3	399.597	612.041	1.53163	1117.13	2.7956	1392.53	606.9	0.43583	1333.83	0.957844	2802.45	2328.8	0.830986	310.723	0.110879
RUNDC1	386.383	352.17	0.911455	280.268	0.725371	423.428	418.402	0.988131	630.311	1.48858	748.615	397.892	0.531511	868.307	1.15988
DCP1B	591.852	420.161	0.709914	489.764	0.827514	505.574	588.784	1.16458	1781.74	3.52414	504.516	900.55	1.78496	100.329	0.198878
HECTD4	1033.68	1595.52	1.54353	884.085	0.855281	1192.06	1195.03	1.00249	1413.54	1.1858	455.716	686.009	1.50533	1129.93	2.47943
AC145423.3	0.0552083	2.39081	36.8175	1.25813	19.4473	0.971645	2.74043	2.80186	5.64132	5.75699	14.0233	1.65957	0.118972	2.87192	0.205363
MYCT1	421.415	690.914	1.6395	634.829	1.50641	476.245	212.323	0.445838	226.168	0.474909	367.798	173.879	0.472771	425.601	1.15716
SYT13	36.5964	42.5672	1.16311	63.2969	1.72939	52.7991	0	0.000189361	4075.38	77.1721	0.0221201	15.4029	479.852	249.311	7762.14
ZNF354A	109.407	134.795	1.23203	159.934	1.46179	174.063	16.7249	0.0961374	268.064	1.54001	240.867	208.864	0.867139	510.301	2.11856
AC027313.1	0.0149759	0.00792042	0.717509	0.00874638	0.750579	0	0.655932	66.5932	0.779997	78.9997	0.0105577	0.0562076	3.22058	0	0.486436
KBTBD2	1035.2	1313.88	1.2692	1485.42	1.43491	1172.5	1149.46	0.980346	1439.29	1.22754	909.226	1041.09	1.14503	1736.36	1.90971
RFPL4AL1	2.79765	0.0280741	0.0135608	5.92583	2.11416	0	3.65413	366.413	0	1	0.0118992	0.0643465	3.39495	0	0.456638
SULT1A1	6662.66	7121.8	1.06891	7494.01	1.12478	2860.36	2893.32	1.01153	1118.05	0.390881	4848.74	2635.38	0.543519	1301.24	0.268368
FDX1P1	8.57383	1.27184	0.149332	4.9605	0.579054	3.91289	2.05238	0.525731	0	0.00254914	0.0158685	3.07747	119.352	1.07857	42.0808
AC007497.1	0.0438549	0.0224088	0.60178	1.23626	23.1411	0.973429	3.57094	3.64128	0	0.0101685	7.50618	0.0774807	0.011639	0	0.00133046
NWD2	15.7655	19.2381	1.22013	7.44566	0.472611	80.1903	0	0.000124688	7.17976	0.0896475	6.5379	24.5456	3.75014	2.82821	0.433453
RNU6-1048P	0.0296989	0.0154328	0.640644	0.0170778	0.682081	0	0.654654	66.4654	0.779075	78.9075	0.0107027	0.0570749	3.23992	0.518624	25.5341
NAPEPLD	1137.13	1100.13	0.967465	885.31	0.778552	566.202	1229.55	2.17155	570.708	1.00796	217.022	527.434	2.43026	650.663	2.99805
AL589743.6	0.0269631	0.014057	0.650838	0.0155494	0.691214	6.85252	6.3901	0.932617	15.6091	2.276	5.41297	5.99088	1.10657	1.67438	0.3106
SNRPB	2159.23	1729.19	0.800837	2538.12	1.17547	3613.34	4236.97	1.17259	5023.84	1.39036	5016.93	5576.94	1.11162	6327.15	1.26116
ZNF627	376.124	291.451	0.774886	215.795	0.573744	466.46	549.574	1.17818	321.966	0.690238	145.413	521.185	3.58399	858.407	5.9029
REG3G	1.23191	0.00117102	0.008995	0.00129074	0.0090914	0	0	1	4.77468	478.468	0.0221216	0.136328	4.55544	0	0.311317
OVOL1-AS1	2.97664	1.26866	0.428126	0.0461503	0.0188005	82.1749	0.614262	0.00759582	3.96031	0.0483095	72.596	24.4151	0.336407	0.47375	0.00666268
CBFA2T3	932.913	325.482	0.348895	468.718	0.50243	94.8514	174.539	1.84004	62.7296	0.661382	183.355	21.5158	0.117394	57.7904	0.315221
AL359510.2	0.0548992	0.0276887	0.580727	0.0307463	0.627839	15.6488	4.11556	0.263466	8.01145	0.512266	27.0686	15.1984	0.561639	68.6013	2.53379
ALG3	2153.37	1548.26	0.718995	3150.58	1.46309	5937.82	1922.53	0.323778	2132.34	0.359113	2377.19	5160.71	2.17092	2151.12	0.904897
C2orf50	0.0686292	2.42889	31.0176	0.0378904	0.609066	0	0	1	7.36415	737.415	0.0157801	1.62782	63.5306	23.3442	905.902
AL157392.3	183.665	213.675	1.16339	132.697	0.72251	201.444	283.876	1.40918	378.385	1.87832	149.747	147.97	0.988139	752.239	5.02314
MFSD6L	3.03868	8.49866	2.79093	6.23023	2.04686	0	0	1	12.9043	1291.43	3.27972	0.117497	0.0387562	31.2581	9.50479
LRRIQ4	1.58381	12.0272	7.55249	6.19919	3.89582	0.971337	0.612201	0.634034	0	0.0101902	1.11012	9.08956	8.12372	0.470391	0.428874
ACSM5	12227.4	20991.3	1.71674	14849.1	1.21441	8849.04	7980.07	0.901801	406.45	0.0459326	1605.79	3763.18	2.34351	454.338	0.282943
COA3	3324.05	1911.34	0.575005	3831.31	1.1526	2171.91	2865.98	1.31956	2046.2	0.94212	4260.69	3341.03	0.784152	2023.45	0.474912
ANKRD31	7.33581	15.6957	2.13805	7.462	1.01718	14.6728	22.6265	1.54171	8.02288	0.547096	3.28003	3.20163	0.976168	25.1565	7.64931
BUD13	513.18	427.448	0.832943	430.27	0.83844	544.688	833.422	1.53008	473.293	0.868926	283.203	599.038	2.11518	720.427	2.5438
MIR3659HG	5.66683	1.26117	0.223922	7.28576	1.28518	0	6.4824	649.24	1.57341	158.341	3.25265	8.65846	2.65688	2.32387	0.71533
H2AC12	0.011777	1.14207	52.9031	0.00690142	0.776114	0	0	1	0	1	0.011853	0.0640619	3.3891	0	0.457603
RPS2P48	2.90426	4.7807	1.64388	1.28487	0.444321	3.91319	2.05444	0.526213	0	0.00254894	2.18244	0.0892003	0.0452466	2.93212	1.34194
C1orf226	763.921	1305.24	1.7086	321.202	0.420473	1774.9	806.009	0.454119	234.988	0.1324	16.2991	466.541	28.6069	257.536	15.7916
EZR-AS1	1.46158	1.2259	0.839845	0.0290545	0.0265392	0	0	1	2.46867	247.867	0.0108572	0.0580027	3.26039	0.517022	25.2681
ZFP41	153.077	156.639	1.02326	106.671	0.696866	387.245	261.358	0.674926	835.622	2.15784	368.908	158.685	0.430165	442.008	1.19815
SQSTM1	12211.4	9139.95	0.748478	11670	0.955666	30720.8	20806.7	0.677283	107661	3.50449	19012	23554.3	1.23892	6351.29	0.334068
CBLN3	355.687	63.2157	0.177752	99.2691	0.279112	1358.42	73.5102	0.0541213	136.018	0.100136	411.125	106.799	0.259792	25.273	0.0614957
EEF1A1P19	54.0106	52.2488	0.967387	38.4964	0.712809	16.6169	79.8996	4.80606	41.0039	2.46673	11.9635	82.3041	6.87471	46.5953	3.89239
SNF8	2188.32	1579.82	0.721934	2038.42	0.9315	2686.29	1632.35	0.607662	1992.28	0.741648	4008.97	3632.05	0.905981	2110.94	0.526557
KAAG1	3.05273	0.0496964	0.0194912	12.3894	4.04846	11.7279	35.0328	2.98545	24.9186	2.12378	0.0214465	9.31544	296.549	128.943	4100.71
SIGLEC7	221.63	254.997	1.15054	205.848	0.928795	27.3751	25.1464	0.918614	51.5006	1.88097	8.70838	39.7279	4.55795	30.0342	3.44608
TRIM62	109.385	115.372	1.05472	152.484	1.39397	263.062	183.642	0.698107	202.063	0.76813	152.989	129.636	0.847367	205.699	1.34452
LINC02444	0.00999457	0.00531765	0.76609	0.00586797	0.793614	0	2.17204	218.204	8.51277	852.277	0.010457	1.51265	74.4315	0	0.48883
CHST8	14.5116	4.913	0.339012	6.25198	0.431218	1.94919	2.711	1.38884	2.35538	1.20733	35.8233	3.21063	0.0898779	1.06385	0.0299678
SPINK13	0.0430572	2.3513	44.5047	2.39066	45.2468	0	0.619979	62.9979	4.03604	404.604	0.016057	0.0913293	3.88875	2.30135	88.7035
NSUN4	746.49	687.314	0.920728	740.249	0.991639	671.815	701.578	1.0443	696.281	1.03642	553.354	628.041	1.13497	961.561	1.73768
TNFRSF17	17.5686	23.0816	1.31362	22.3337	1.27107	1.94876	1.30799	0.672869	9.61487	4.91376	11.9493	37.7345	3.15607	0	0.000836166
ARHGAP11A	80.1742	65.5897	0.818113	62.0219	0.773617	388.225	194.769	0.501704	497.489	1.28144	72.7223	260.749	3.58518	619.456	8.51707
GM2A	2453.66	2264.65	0.922972	2483.54	1.01218	3634.86	3259.23	0.896661	1849.79	0.508905	3539.18	2959.97	0.836343	1744.5	0.492913
HBA1	11.7936	9.77976	0.829386	22.3499	1.89432	2.92711	0	0.00340471	0.746427	0.257541	461.41	0.117202	0.000275675	1.6433	0.00358308
ZNF525	102.023	43.7711	0.429089	131.365	1.28758	52.7995	339.436	6.42774	219.792	4.16217	73.8024	277.192	3.75549	514.148	6.96574
KCNIP1	1.59393	18.0863	11.2825	1.31182	0.824112	0.971347	3.43255	3.50798	8.05913	8.2225	11.9056	0.110664	0.0101266	21.1646	1.77706
ACP4	2.8147	0.0292349	0.0138899	1.26336	0.450795	3.90432	0.614372	0.15951	5.5704	1.42564	0.0211854	36.4817	1170.15	0.473891	15.5166
NXPH1	0.0718614	0.0355301	0.556185	7.23724	88.5306	0	0	1	22.1286	2213.86	0.01208	0.0654636	3.41773	0	0.452899
PCDHB14	52.5928	106.843	2.03132	47.1789	0.897079	310.986	343.673	1.10511	261.695	0.841506	168.169	163.084	0.969762	802.606	4.77239
UCN2	0.0185794	0.00978384	0.692242	2.28584	80.332	1.94965	0.612889	0.317858	23.6728	12.0852	0.0183785	7.5782	267.392	2.85448	100.938
ACTBP11	0.0775599	1.26138	14.5201	4.90187	56.0973	23.4832	2.70992	0.115775	1.54847	0.0663369	1.11079	9.20478	8.22171	5.21256	4.65973
RUNX1	230.502	422.632	1.83349	715.462	3.10384	1226.29	680.534	0.554957	2196.94	1.79153	973.223	695.107	0.714235	3614.68	3.7141
AL136038.5	0.0688833	2.42955	30.9261	1.28037	16.358	0.973034	2.80877	2.86742	7.41809	7.5563	1.10266	3.02891	2.73121	1.71365	1.54912
CNTN3	374.493	111.771	0.298477	151.313	0.404064	566.289	0	1.76585e-05	89.3464	0.15779	14.1335	61.0666	4.31836	11.6815	0.826635
FGF14-AS2	215.765	151.82	0.703647	101.736	0.471538	19.5506	235.141	12.0217	64.3676	3.29119	62.9425	62.5782	0.994213	85.6824	1.36122
RNU2-22P	2.67125	3.4593	1.29391	0.0219407	0.0119126	0	0	1	0	1	1.09571	4.2722	3.87282	2.43141	2.20801
BEAN1-AS1	0.0815581	6.00685	65.7162	2.5132	27.5585	3.91749	1.35204	0.346796	4.08482	1.0426	8.57294	0.0781543	0.0102709	0.489754	0.0582264
TMEM151B	0.0166342	0.00877995	0.705108	0.00969785	0.739571	0.973158	0.627982	0.648911	3.24095	3.30664	3.24631	0.0804114	0.027765	1.71838	0.530778
TMC7	10.3415	29.1418	2.8162	17.4082	1.68267	72.3595	32.8433	0.453966	298.013	4.11808	46.68	15.4179	0.330434	105.744	2.26503
AC087301.1	4.05501	0.0260393	0.00886573	0.0289011	0.00956975	1.95651	0	0.00508516	2.44356	1.24768	6.41055	1.55392	0.24358	5.74674	0.896611
AC093012.2	2.74646	1.22053	0.446416	0.027362	0.0135544	1.95849	0.652753	0.33668	0.777702	0.400155	0.0109223	0.0583945	3.26897	0.516356	25.1576
ANK1	4.51835	25.4571	5.62393	13.6747	3.022	19.5524	2.70785	0.138932	42.6737	2.18192	81.3133	1.68102	0.0207938	74.7052	0.918743
PRPF38AP1	13.004	1.27847	0.0990065	5.00918	0.385674	4.92446	0.683889	0.140621	0	0.00202656	0.0078081	0.0402983	2.82446	0	0.561542
GBP6	4.48827	2.49288	0.556408	31.8999	7.09382	1.94946	2.0161	1.03401	3.17213	1.62399	0.0186708	1.67262	58.6875	0.470581	16.762
VPREB3	10.3403	17.0441	1.64769	76.5959	7.40129	59.6597	20.9576	0.351395	14.4317	0.242028	85.643	35.0813	0.409692	21.1813	0.247408
GSDMC	0.0678041	0.0336833	0.561453	2.47583	31.9499	71.403	1.31096	0.0184975	18.4692	0.258765	8.70731	104.407	11.9781	9.32393	1.07074
AC010761.4	2.86542	0.0327797	0.0148777	1.27581	0.447173	0	2.05672	206.672	2.39252	240.252	0.0156081	0.0882789	3.8378	2.93701	115.081
MEOX1	1.59734	12.1407	7.55951	12.3939	7.71703	34.2264	76.6422	2.23891	104.924	3.06497	44.4692	19.9288	0.448272	18.8161	0.423257
DGCR6	365.931	37.7149	0.10309	274.052	0.748926	136.899	19.5305	0.142725	29.7199	0.21715	198.571	333.824	1.6811	100.924	0.508278
CEP83	180.811	179.729	0.99402	220.692	1.22056	283.59	325.238	1.14685	413.804	1.45914	96.5898	347.461	3.59702	262.369	2.71615
PTGER3	24.8583	35.2153	1.41647	19.8928	0.800329	14.6611	6.20966	0.423941	12.0085	0.8192	960.42	33.6711	0.0350688	6.95582	0.00725282
FPGT-TNNI3K	8.71243	4.89331	0.56215	18.3915	2.10968	9.77946	2.01019	0.206364	12.1062	1.23768	24.8666	3.1938	0.128787	16.7395	0.673302
MYSM1	335.409	564.635	1.6834	526.962	1.57109	500.683	606.998	1.21233	891.175	1.7799	210.511	330.863	1.57169	689.732	3.27636
BMX	43.799	52.2264	1.19237	29.8174	0.68085	36.1844	41.4141	1.14449	14.4379	0.399174	13.0435	6.26833	0.480969	6.36486	0.488364
AC007038.1	4.49471	7.32159	1.62754	20.9473	4.6523	8.79469	11.138	1.26614	31.436	3.5715	46.5987	22.8675	0.490841	26.0332	0.558762
XRCC5	10667.4	1654.11	0.155063	898.223	0.0842033	8173.3	901.624	0.110314	420.878	0.0514954	4459.26	1096.71	0.245941	1612.52	0.361612
NUMBL	198.331	202.81	1.02258	280.203	1.41279	309.015	229.842	0.743797	458.066	1.48233	901.523	256.141	0.284129	792.267	0.878811
LY6E-DT	131.236	97.1812	0.740529	159.933	1.21865	1.94901	9.01209	4.60544	3.15706	1.61666	96.489	36.6186	0.379575	3.41267	0.0354685
EHD3	583.286	1266.5	2.1713	1739.54	2.98227	266.966	104.343	0.390872	191.547	0.717508	187.717	120.562	0.642273	488.923	2.60449
APOL4	103.618	510.95	4.93074	177.313	1.71116	257.191	22.3287	0.0868531	151.304	0.588311	105.265	85.5077	0.81233	239.381	2.27396
AC112229.4	2.94691	1.26332	0.430626	3.71239	1.25888	8.8135	4.20194	0.477354	2.37755	0.270589	2.18734	3.11465	1.42202	0	0.00455096
ATP6V0C	992.897	826.972	0.83289	1450.68	1.46105	1565.62	1087.08	0.694344	1213.08	0.774827	677.046	751.541	1.11003	1220.95	1.80334
ATG16L1	1150.3	930.173	0.808633	1032.87	0.897907	1109.92	1724.34	1.55357	982.055	0.884802	739.969	763.702	1.03207	1297.85	1.75391
KCNK9	0.0375636	1.20029	25.4457	0.0214226	0.660643	0.971642	2.71135	2.77225	803.522	818.559	0.0217599	6.26843	197.684	0.477921	15.3628
NINJ1	3012.09	2530.61	0.840152	4473.57	1.4852	7578.74	4220.21	0.556849	2129.12	0.280934	13593.5	2752.72	0.202503	2402.89	0.176768
AC008663.2	17.5279	23.0536	1.31507	8.74398	0.499147	5.8606	3.40654	0.581974	3.15616	0.539325	16.282	7.76679	0.477337	5.78256	0.355546
AC012512.1	0.0101736	0.00541174	0.763956	0.00597195	0.791725	1.95268	0	0.00509507	1.57403	0.807075	0.0151553	0.0852372	3.78597	0.483135	19.6036
HMGB1	6207.75	6508.56	1.04846	5802.78	0.934763	5429.31	6231.14	1.14769	6251.47	1.15143	2342.48	4560.34	1.9468	5746.22	2.45304
PCSK1N	13.1811	0.0516921	0.00467681	1.31312	0.100304	0	0	1	700.525	70053.5	24450	3.19566	0.000131111	248.185	0.0101511
AC124276.1	0.0780962	3.6337	41.3605	3.70712	42.1939	13.7113	11.4166	0.832758	1.55672	0.114181	0.0176426	6.06023	219.597	0.472672	17.4612
FTH1P20	145.766	35.2851	0.242119	68.2556	0.468292	176.023	58.0838	0.330016	63.5353	0.360984	237.584	115.918	0.487927	35.321	0.148704
CWC22	775.664	877.945	1.13186	742.74	0.957554	712.888	963.079	1.35095	653.617	0.916859	336.367	623.46	1.85349	773.587	2.29979
SHISA3	11.8086	14.6358	1.23921	32.2643	2.7308	7.81591	14.6175	1.86911	7.98517	1.02163	14.1335	100.544	7.1096	6.36749	0.450914
FBXO32	231.8	236.78	1.02148	269.032	1.16062	623.899	161.81	0.259365	1957.13	3.13691	4249.52	230.315	0.0542002	790.179	0.185947
TUBB8B	1.51444	0.0331381	0.0282978	1.277	0.844246	0	6.34701	635.701	11.408	1141.8	4.34597	6.0513	1.39149	19.0153	4.36764
TAS2R4	0.0796937	2.45552	27.4882	2.50861	28.0801	4.88439	7.67845	1.57087	25.969	5.30792	2.1957	7.67691	3.48502	20.3743	9.24167
L3MBTL4	558.436	433.546	0.776361	726.586	1.3011	800.907	133.073	0.166164	423.393	0.528648	94.4217	725.397	7.68181	648.954	6.87231
GCNT1	77.3841	206.379	2.66673	138.881	1.79459	30.3074	38.4506	1.2686	74.8121	2.46796	96.5794	36.7551	0.380633	27.0459	0.280113
MAOA	11552.4	12342	1.06835	10142.4	0.877953	6018	10989.7	1.82614	1727.42	0.287044	5653.8	2412.9	0.426775	2565.97	0.45385
C9orf64	1221.76	1204.59	0.985947	938.654	0.768283	1196.95	1176.16	0.982627	666.484	0.556821	113.951	1428.01	12.5308	871.677	7.649
ESRRG	112.248	46.2038	0.411674	74.4354	0.663162	10.7496	2.71581	0.253337	17.6432	1.64069	62.9509	3.2026	0.0510253	35.3246	0.561215
AC004816.2	5.94612	8.53629	1.43488	1.31313	0.222146	9.77546	9.05687	0.926566	6.38912	0.653941	6.53152	18.206	2.78467	4.01029	0.61458
CEBPZOS	1414.2	1398.87	0.989163	1368.88	0.967954	1287.89	1375.85	1.0683	1586.6	1.23193	1862.9	1184.37	0.635771	1506.99	0.808948
IL3RA	102.136	70.4869	0.690159	135.166	1.32336	501.668	311.179	0.620296	185.9	0.370576	682.4	370.369	0.542752	282.44	0.413901
AC025287.3	0.0654546	1.24664	16.6543	0.0362571	0.613045	0	3.47363	348.363	7.30992	731.992	6.49069	1.64952	0.255283	7.85064	1.2092
ZYG11A	48.2275	101.992	2.11458	39.7462	0.824177	22.4843	40.5636	1.80373	7.98602	0.35547	8.70769	194.8	22.3465	5.18988	0.596474
MYO9B	1896.77	2814.68	1.48393	1837.56	0.968788	2705.85	2496.62	0.922677	2362.59	0.87314	6536.9	2021.13	0.309189	3449.06	0.52763
PIGZ	163.249	66.8439	0.409496	180.989	1.10866	184.819	210.227	1.13747	129.547	0.700955	245.212	208.894	0.851897	550.45	2.24474
TTC5	263.896	286.568	1.08591	238.083	0.902189	255.23	335.75	1.31547	334.879	1.31205	196.397	175.401	0.893095	299.03	1.52255
RPL35P2	15.8521	7.30946	0.461442	6.23872	0.39394	10.7532	0.612395	0.057826	6.38566	0.594213	23.8436	16.7499	0.702614	9.37159	0.393298
AL133371.2	0.0940652	2.48243	23.9507	6.20143	59.6879	2.92872	1.31404	0.450551	3.99385	1.36245	18.3399	7.55653	0.412348	3.46608	0.189434
CD52	202.789	233.205	1.14998	936.027	4.61558	152.545	201.771	1.32268	200.379	1.31355	319.002	308.005	0.965528	102.102	0.320088
FLNC	70.091	230.61	3.28982	96.7483	1.38027	89.9597	20.2401	0.225077	187.494	2.08407	2282.74	21.49	0.00941847	85.5612	0.037486
SLC25A21-AS1	24.7866	15.8266	0.63866	9.9873	0.403172	1.949	52.6169	26.8641	41.0524	20.9609	18.4678	63.8397	3.45548	9.91152	0.536942
CRLF3	195.455	242.886	1.24266	331.051	1.69371	272.831	285.232	1.04545	350.963	1.28637	301.632	285.088	0.945153	466.947	1.54805
AL034374.1	29.0631	15.8161	0.544357	33.3966	1.14906	19.5529	4.80652	0.246207	1.55026	0.0797558	71.552	22.9608	0.320992	2.23384	0.0313552
AL442125.1	0.0933766	3.68133	35.7076	9.83819	95.2652	10.755	0.611904	0.0577707	30.7657	2.85885	14.0998	7.72346	0.548091	2.23245	0.158928
EFNB2	575.897	768.615	1.33464	638.552	1.10879	1530.43	566.295	0.370028	552.185	0.360808	733.444	372.033	0.507248	1550.45	2.11392
LYPLA1	2807.95	2449.24	0.872253	2777.41	0.989124	3744.38	2383.06	0.636438	3502.47	0.935392	448.122	1704.14	3.80278	2166.5	4.83454
ITGA3	285.853	388.598	1.35942	295.15	1.03252	554.464	196.154	0.353784	9429.02	17.0054	5014.53	186.126	0.0371192	1715.19	0.342045
AL163540.1	0.075978	2.44709	28.5781	2.499	29.1819	3.91402	0	0.0025484	9.88667	2.52207	0.0154077	22.5319	887.21	0	0.393582
ZNF337-AS1	75.7592	66.7798	0.88149	60.7621	0.802069	45.9545	112.822	2.45477	45.8231	0.997142	26.0682	138.683	5.31834	93.9025	3.60119
FOXRED1	2988.71	1861.54	0.62286	2110.36	0.706113	2052.61	1033.76	0.503636	1043.2	0.508231	2027.82	1821.45	0.898228	937.192	0.462169
ACSS3	4192.96	3834.74	0.914565	3337.87	0.796065	965.181	12023.1	12.4568	956.25	0.990747	823.523	1103.66	1.34017	223.858	0.271839
LINC02631	0.0439964	0.0224773	0.601473	0.0249225	0.646757	0.973775	0	0.0101649	1.58992	1.62631	0.0134298	1.58029	67.8748	1.11074	47.8339
MCM8	91.961	191.845	2.08604	125.269	1.36215	315.858	324.477	1.02728	363.023	1.14932	104.186	234.851	2.25403	511.833	4.9123
GATD1	2115.34	1370.95	0.6481	750.21	0.354655	1529.43	2164.41	1.41517	1872.36	1.22421	3643.31	974.088	0.267365	1304.82	0.358142
MAT1A	119705	181015	1.51218	67791.8	0.566325	10710	65938.2	6.15671	5939.08	0.554538	119.37	25874	216.737	2412.91	20.2121
FANCD2	102.015	53.4745	0.524228	66.9887	0.656688	188.729	128.872	0.682859	400.07	2.11976	46.6826	321.664	6.88919	488.204	10.4559
TRAPPC3L	5.92907	10.9263	1.84142	8.70273	1.46702	0.972596	0.62271	0.643917	1.57165	1.60967	0.0154455	1.62151	64.1178	2.31777	91.4806
POLR3E	1097.83	857.322	0.780925	1067.58	0.972444	1203.79	1479.64	1.22914	1408.71	1.17023	723.698	609.811	0.842634	1243.42	1.71814
RNASEH2B	316.466	425.026	1.34303	488.537	1.54371	612.165	511.627	0.835769	454.778	0.742905	752.966	548.753	0.728793	538.938	0.715758
RAB3IL1	430.181	700.647	1.62871	539.394	1.25387	88.0035	92.4185	1.05016	210.848	2.39575	2888.97	248.573	0.0860453	132.247	0.0457797
IGDCC3	1.43979	1.21636	0.845885	0.0260861	0.0248905	0	2.71238	272.238	2.35623	236.623	2.19523	0.133893	0.0652506	3.41836	1.55465
FGD5-AS1	3459.63	4038.71	1.16738	3270.9	0.945446	3963.43	4992.66	1.25968	3745.56	0.945029	1323.69	5177.48	3.91136	4128.68	3.11904
AC011405.1	0.0460033	3.49715	62.6239	1.24063	22.3313	1.95548	1.36711	0.700648	0.766248	0.39494	11.7285	0.0709525	0.00689629	0	0.000851894
ILKAP	591.988	553.756	0.935419	639.827	1.08081	802.854	808.818	1.00743	610.131	0.759955	1492.9	786.538	0.526855	850.987	0.570025
FASTKD2	1115.36	1381.87	1.23894	1283.32	1.15059	1057.11	1245.52	1.17823	771.933	0.730233	405.807	911.53	2.24619	1044.83	2.57466
ACY3	2175.14	830.63	0.381877	2394.22	1.10072	737.333	1346.49	1.82616	354.128	0.48029	56.4455	1144.63	20.2752	66.6507	1.18076
FLOT2	2895.49	7251.64	2.50446	2911.35	1.00548	5532.96	2658.49	0.480484	3485.52	0.629956	6943.81	4444.5	0.640066	6519.28	0.938862
BX119917.1	3.05002	9.72448	3.18118	9.92831	3.24779	3.90607	6.26525	1.60244	5.60026	1.43263	34.5551	3.18971	0.0925704	8.8672	0.256826
AC239800.2	215.765	189.442	0.878006	81.9058	0.379635	100.717	173.079	1.71839	16.0362	0.159303	0.0220696	109.883	3426.72	2.83882	88.8325
AC024909.1	27.6268	49.6055	1.79527	3.79762	0.137774	16.629	6.9461	0.418059	29.1538	1.75273	0.0200044	1.68385	56.4535	3.42051	114.333
FAM120A	6570.78	7243.21	1.10234	6251.63	0.951429	9865.07	8500.05	0.861631	5887.6	0.596813	4493.97	4467.39	0.994085	7898.08	1.75748
NIPSNAP2	399.553	520.947	1.30382	530.7	1.32823	455.696	447.099	0.981135	780.802	1.71341	1176.1	763.68	0.649333	1789.13	1.52123
AC137932.3	11.7302	8.54981	0.729102	25.9516	2.21134	25.4241	20.2802	0.797755	37.8731	1.48946	21.7105	6.26682	0.288981	68.9456	3.17468
AC106886.1	1.46784	0.0269588	0.0250087	3.59218	2.43746	2.94096	2.14327	0.729683	0.774011	0.265679	1.09395	2.8979	2.63409	1.79479	1.63485
ANO6	5747.05	6710.12	1.16758	5606.86	0.975607	12690.2	5297.52	0.417448	3987.84	0.314245	2018.07	3554.42	1.76129	2779.34	1.37722
AC104187.1	14.129	1.27265	0.0907166	3.7508	0.265987	0	1.31753	132.753	1.55699	156.699	11.8727	8.94645	0.75374	1.06309	0.0903071
LILRA4	13.2416	8.5671	0.647251	30.9863	2.33906	5.86137	16.8524	2.87197	8.81687	1.50337	0.0203128	0.122114	4.35837	9.98258	329.649
PRRC2C	3086.43	4428.48	1.43482	3704.85	1.20037	5758.86	5503.59	0.955674	4329.96	0.751879	2262.19	2083.67	0.921086	10100.3	4.46482
ZNF460	27.8246	76.4674	2.74756	60.7565	2.18313	22.4875	23.0753	1.02613	45.9199	2.04156	4.36794	22.9592	5.24658	15.8457	3.62173
GCLC	5265.99	5846.8	1.11029	8444.97	1.60368	3802.08	8508.53	2.23786	2339.22	0.615248	991.694	3063.66	3.0893	3758.66	3.79011
RPSAP58	0.0653366	1.24648	16.6783	1.27504	17.0574	0.973216	1.34896	1.38216	0.759824	0.782965	2.17543	3.01617	1.3847	0	0.00457576
TSPAN33	4020.8	1867.61	0.46449	2748.89	0.683667	8660.32	5601.84	0.646841	284.093	0.0328052	428.593	2489.02	5.80731	1258.1	2.93538
PTGES3L-AARSD1	0.0264339	1.17706	32.5812	0.0152527	0.69311	0	0.648059	65.8059	3.30706	331.706	6.39681	0.0618192	0.0112098	1.79627	0.28193
NLRP2	0.114576	30.3811	243.957	131.015	1051.77	16.6168	32.1499	1.93422	31.3336	1.88512	32.5752	44.3372	1.36096	6.95796	0.213838
WIPI2	3173.87	2529.38	0.796942	2835.69	0.89345	2607.08	2666.93	1.02296	2445.49	0.938018	3908.07	3112.39	0.7964	2747.46	0.703023
AP005205.2	0.0138839	1.14743	48.4604	0.00811801	0.758586	0	0	1	0	1	69.0168	1.58207	0.0230645	3.0225	0.0439322
ECT2	125.399	68.0548	0.542742	106.661	0.850581	660.082	191.952	0.29081	862.157	1.30613	46.6814	385.738	8.26164	2855.4	61.155
SRRM4	0.0243657	0.0127424	0.661774	0.01409	0.70099	0	1.34243	135.243	0.757532	76.7532	3.24995	3.03866	0.935187	1.70849	0.527153
PCDHGA10	121.037	151.772	1.25391	105.423	0.871012	20.5284	368.449	17.94	414.126	20.164	40.1704	45.8791	1.14208	87.4115	2.17573
NDUFAB1	3564.53	1930.76	0.541659	2867.92	0.804571	2547.43	1945.68	0.763784	1464.21	0.574779	1513.56	1826.05	1.20646	1355.63	0.895656
ZSCAN5A	141.383	110.515	0.781687	138.855	0.982119	80.1821	167.524	2.08916	166.634	2.07805	199.623	278.676	1.39599	120.504	0.603676
ZNF221	16.0305	15.7844	0.984658	14.8851	0.928592	18.5762	54.1506	2.91403	37.8756	2.03837	16.2929	4.74383	0.291593	24.1994	1.48497
NHEJ1	36.508	34.0339	0.932249	26.0945	0.714837	27.376	65.2369	2.38249	35.3868	1.29251	27.1447	19.9672	0.735681	40.1394	1.47854
ACOX2	13148.7	7320.95	0.556781	12056.8	0.916958	3171.33	17606.1	5.55163	1345.86	0.424386	468.736	6762.58	14.427	335.553	0.715874
LINC01048	0.00426731	0.00228616	0.861141	0.00252065	0.877576	0	0	1	0	1	0.0123926	0.0674064	3.45678	0	0.446576
TNFRSF1A	7100.05	9608.64	1.35332	7368.8	1.03785	6392.54	4534.17	0.709291	3724.59	0.582648	7347.43	8955.83	1.21891	3356.15	0.45678
LRFN3	552.535	467.515	0.84613	549.275	0.994099	1063.96	355.289	0.333936	422.573	0.397174	590.232	535.044	0.9065	512.924	0.869023
AMOT	341.168	338.795	0.993046	324.872	0.952236	428.324	387.628	0.90499	214.889	0.50171	302.714	175.412	0.579478	258.206	0.852975
PCAT18	18.8262	12.1486	0.64549	12.403	0.658994	0	8.55626	856.626	8.13315	814.315	0.0170712	8.884	328.541	18.5043	683.911
TLE4	347.058	357.034	1.02874	533.151	1.53618	325.641	246.685	0.757542	685.191	2.10409	1534.99	193.677	0.126181	277.738	0.180943
PLPPR3	0.069898	0.0346386	0.558695	0.0385401	0.607526	0	0	1	3.98639	399.639	0.0185908	3.17141	111.274	29.2326	1022.8
AL031709.1	1.47454	1.23148	0.836272	1.25802	0.85415	1.95079	4.92338	2.51602	6.48687	3.3134	4.34094	1.64867	0.381221	2.89185	0.666947
AC092142.1	10.2122	4.90958	0.481266	19.711	1.92924	1.94888	8.36941	4.27765	11.2678	5.75729	11.9329	1.68324	0.141778	17.8663	1.49681
PRR16	8.8488	6.13193	0.693314	2.55616	0.289674	64.5493	23.765	0.368265	41.0533	0.636056	32.5592	33.5861	1.03153	137.789	4.23098
TBC1D20	1250.9	1183.94	0.946475	1246.12	0.996178	1746.53	1319.08	0.755258	1027.91	0.588549	3487.05	1138.65	0.326538	1710.33	0.490481
CEACAM7	0.0963825	2.48578	23.4604	1.3096	12.4043	0	0	1	3.97063	398.063	1.10765	1.66501	1.49868	957.07	856.329
SNORA5C	2.93188	3.62886	1.23692	1.29102	0.442241	0.971475	0	0.0101887	6.44344	6.57525	0.0182425	1.6674	59.3929	10.1953	361.346
ZNF492	0.0619141	3.57025	49.7851	0.0344224	0.617715	0	0	1	1.54823	155.823	6.53048	65.6211	10.0346	1.05401	0.162682
JDP2	817.963	879.174	1.07483	796.065	0.973228	604.344	499.037	0.825753	336.441	0.556712	430.744	199.825	0.463918	301.311	0.699518
CAMKK1	84.5417	95.9019	1.13436	62.0251	0.733694	45.9553	61.6175	1.34074	69.194	1.50557	429.447	29.1293	0.0678515	226.691	0.527879
FBXO10	176.503	228.312	1.29351	229.412	1.29974	336.398	272.619	0.810414	186.708	0.555034	652.019	219.583	0.336784	86.739	0.133045
AC116552.1	2.88531	1.25128	0.435628	2.47931	0.859772	3.90922	1.31814	0.338879	6.46791	1.65285	1.10845	0.101411	0.0996119	5.33084	4.77521
POU3F3	0.0356552	0.0183971	0.62199	0.020375	0.665313	0	0	1	0	1	0.0165371	0.0946307	3.94281	0	0.376831
CARD8-AS1	24.9357	92.2919	3.70012	110.332	4.4233	58.6688	60.2092	1.02625	66.7733	1.13812	65.1164	33.6987	0.517589	59.0022	0.906119
AL138785.2	1.54506	1.26051	0.817016	1.29103	0.836645	0.971739	2.03006	2.07801	1.55809	1.59726	0.0173981	3.13338	114.73	2.87943	105.461
DHX32	867.503	986.011	1.13661	952.265	1.09771	488.946	1181.82	2.41706	1259.05	2.575	1092.55	538.127	0.492547	904.833	0.828186
KRT18P10	11.7758	1.27904	0.109372	1.31249	0.112211	10.7522	2.70588	0.252353	15.276	1.42034	155.758	16.7937	0.107876	5.78412	0.037197
RPL21P75	14.6811	23.0855	1.57207	14.9315	1.01704	7.81652	22.4234	2.86633	11.22	1.43486	24.9508	30.3881	1.21783	7.55721	0.303163
ERGIC1	15472.6	12754.8	0.824348	14942.1	0.96571	25232.8	5282.02	0.209332	8577.83	0.339948	1636.17	5404.78	3.3033	10458.8	6.39223
FZR1	2325.32	1289.61	0.554598	2084.28	0.896343	1827.69	1178.16	0.644618	1856.26	1.01563	2444.44	2315.21	0.94713	1670.67	0.683457
AC008105.2	14.6801	17.0386	1.16055	18.6347	1.2692	15.6418	42.8743	2.7399	8.79521	0.562569	43.3644	10.8158	0.249589	4.59185	0.106096
MTRNR2L8	36.5772	27.996	0.765459	11.24	0.307485	9.7719	11.8231	1.2097	6.37465	0.6527	92.1305	12.3517	0.134162	18.2198	0.197848
ZCCHC7	495.708	528.217	1.06558	463.745	0.935521	600.43	727.563	1.21173	664.91	1.10739	316.835	570.082	1.79928	898.985	2.83733
ZFYVE1	1650.27	1486.27	0.900622	1230	0.745332	921.181	1190.87	1.29276	709.149	0.769829	1122.95	746.926	0.665152	697.884	0.62148
AC025280.2	1.56048	2.46179	1.5739	4.92924	3.14504	0.972833	2.79935	2.85842	2.40061	2.45271	0.0149997	0.0841998	3.76804	0	0.400005
KDM4A	1669.28	1789.84	1.07222	1727.17	1.03468	1793.47	1706.74	0.95164	1347.52	0.751346	1274.85	1310.83	1.02822	1544.85	1.21178
RBMS3-AS3	3.03357	10.8799	3.57799	8.66382	2.84988	0	2.08062	209.062	0	1	0.0143059	3.01523	124.465	1.72108	71.2207
AURKAP1	2.70338	0.02186	0.0117418	1.23391	0.458437	0.974286	0.639094	0.659456	0.767714	0.79013	0.0126724	0.0691575	3.49136	2.40922	106.703
ENKUR	5.97464	9.77093	1.63434	27.2413	4.55354	18.5778	23.1311	1.24496	36.2938	1.9531	6.53653	16.8413	2.57407	27.8276	4.25227
AC010680.4	1.49648	0.0306698	0.0269966	7.13784	4.74474	0	3.57002	358.002	0	1	7.50668	0.077643	0.0116598	0	0.00133037
RNPC3	211.344	168.792	0.798672	151.289	0.715859	329.552	424.803	1.28902	498.341	1.51216	237.623	277.449	1.1676	466.984	1.96519
AC048382.2	1.54522	2.44903	1.58114	6.09042	3.92254	0.971695	1.31801	1.35277	14.7083	14.9927	10.7967	1.65735	0.154289	1.66306	0.154817
TARS2	1960.91	2129.86	1.08616	1628.03	0.830245	3169.38	2530.3	0.798357	875.756	0.27632	770.358	2264.94	2.94009	1636.97	2.12493
GET4	217.199	99.6261	0.45871	101.733	0.468408	173.086	112.774	0.651569	122.313	0.706676	60.7863	131.185	2.15795	159.511	2.62387
NATD1	688.069	665.405	0.967062	285.24	0.41456	380.399	979.987	2.57617	656.868	1.72677	912.438	780.289	0.855171	1157.98	1.26911
LINC02489	0.0169374	0.00893676	0.702991	0.00987149	0.737691	0	0	1	3.19291	320.291	0.0171262	0.0987389	4.00863	0.474252	17.8518
ATL2	2035.28	2511.14	1.23381	2316.16	1.138	2955.22	1934.49	0.654602	1519.76	0.514265	715.025	2597.15	3.63221	1732.13	2.42246
AP000577.1	4.07319	1.2283	0.303267	1.25442	0.309664	0	2.86865	287.865	5.82268	583.268	0.0126063	1.56222	69.5477	0	0.442355
SNHG8	1510.38	819.692	0.542709	866.748	0.573863	1185.21	2460.95	2.07637	1347.5	1.13693	308.161	1431.27	4.64443	1180.12	3.82947
SACS-AS1	0.00817052	0.00435671	0.79011	0.00480631	0.814854	3.90434	0	0.00255471	1.54893	0.39826	0.0210334	0.12769	4.43683	0	0.322233
PCIF1	1195.5	1071.02	0.895876	1109.74	0.928261	1557.8	1309.28	0.840468	1257.35	0.807136	781.203	1190.44	1.52385	1434.31	1.83602
AL355312.4	1.29167	0.00719097	0.0132069	0.00793926	0.0137817	0	0	1	6.80055	681.055	0.0101168	0.0535885	3.16096	0	0.497097
NDRG2	21754.7	21299.7	0.979086	20025.7	0.920522	4277.33	18850	4.40693	3164.32	0.739787	5535.55	9813.98	1.7729	2944.21	0.531874
AL354928.1	2.80628	0.0286598	0.0137273	0.0318334	0.0148541	3.91056	9.3024	2.37527	2.37741	0.608947	6.48853	3.11509	0.480892	9.11704	1.40448
AC013270.1	2.70188	0.0217635	0.0117127	1.2335	0.458537	0	0	1	0	1	14.8225	1.52368	0.1034	0	0.000674195
WWP2	1369.03	1802	1.31626	1672.64	1.22177	2534.72	2872.42	1.13323	2336.86	0.921942	1373.59	1797.03	1.30827	1833.82	1.33505
AAGAB	714.453	801.457	1.12178	1083.68	1.51678	1347.55	1090.58	0.809312	1703.36	1.26404	555.532	1073.08	1.93161	868.083	1.56261
LINC02119	0.035186	0.0181651	0.623315	0.0201168	0.666507	0	761.169	76117.9	0.748472	75.8472	0.021329	0.13001	4.46902	48.5868	1551.18
NAV2-AS4	4.4632	4.89436	1.09639	11.1008	2.48385	0.971458	6.3077	6.43706	0	0.0101889	0.0183062	0.107162	4.13908	0.471151	16.9981
PTPN6	1398.19	1543.37	1.10384	1630.49	1.16615	1091.33	1692.7	1.55104	961.903	0.881403	1548.26	1438.86	0.929339	1780.66	1.1501
PIP5K1C	575.942	771.075	1.3388	690.647	1.19916	1222.38	596.398	0.487905	1345.93	1.10108	5483.24	742.379	0.135392	2470.61	0.450576
TRIM24	2153.32	2989.52	1.38833	2102.89	0.976578	2926.86	5015.86	1.71373	1124.5	0.384201	503.456	2726.75	5.41598	1400.54	2.78182
OPN4	0	0	1	0	1	3.91541	0	0.00254751	0	0.00254751	0.0148647	1.61015	65.1588	0	0.402177
CFAP20	1714.46	1168.17	0.681366	1786.68	1.04213	1374.93	2279.55	1.65794	606.904	0.441411	522.981	1141.61	2.18286	1136.47	2.17303
MEMO1	109.394	103.243	0.943781	132.674	1.21279	171.138	118.451	0.692152	92.5467	0.540798	95.4878	85.4381	0.894765	87.4038	0.915349
FLYWCH2	297.486	286.609	0.963437	499.655	1.67957	760.808	609.768	0.801478	517.57	0.680295	1095.8	1136.83	1.03745	809.097	0.738368
DCAF11	13137.1	13740.8	1.04596	8525.62	0.648974	7575.8	9904.01	1.30732	2481.69	0.327582	1509.23	7504.91	4.97267	2179.46	1.44409
RABAC1	3443.55	2180.89	0.633329	2530.68	0.734906	4458.26	1335.16	0.299481	1960.89	0.439834	8352.03	1707.18	0.204404	3286.52	0.3935
AC104534.1	15.6212	4.87831	0.312728	4.9815	0.31933	0.971335	5.50918	5.62415	7.98952	8.15167	6.53702	1.68427	0.258785	10.5235	1.6089
CDH20	0.0681049	0.0338209	0.561052	1.27923	16.5064	0.972929	4.28033	4.36484	9.92462	10.1072	5.38792	1.60937	0.299999	2.33579	0.434574
ZDHHC20	1198.44	1573.71	1.31312	1445.74	1.20634	1643.86	915.346	0.556831	1492.45	0.907895	1027.48	714.954	0.695835	717.369	0.698186
C3orf85	277.024	174.905	0.631385	119.102	0.429956	33.2419	115.697	3.47973	12.0087	0.361444	0.0218793	1.67386	52.8199	12.8629	403.801
MTCO2P2	10.3325	14.6167	1.41424	3.79809	0.3682	7.81873	21.1366	2.70115	2.35269	0.301797	98.3293	9.22593	0.093919	9.99512	0.101741
PSMD9	679.433	517.33	0.761418	560.482	0.824929	838.06	973.574	1.1617	653.609	0.77991	511.043	1005.93	1.96836	555.442	1.08688
PDGFRB	991.468	1757.06	1.77217	1261.02	1.27186	5548.62	1334.45	0.240503	4020.88	0.724664	11382.3	1410	0.123877	9983.57	0.877112
MPI	1810.73	1944.07	1.07364	1696.21	0.936754	928.022	1490.8	1.60642	1048.84	1.13018	1683.89	2083.53	1.23733	449.017	0.266659
AC106897.2	0.0842708	3.65459	38.873	1.29961	13.892	0	2.01146	202.146	17.0159	1702.59	77.6357	0.114058	0.00159774	4.03608	0.0521095
AC019097.1	4.323	4.81716	1.11405	0.0433246	0.0123066	0.972204	5.68581	5.79901	4.03167	4.11489	1.10623	1.63641	1.47497	11.0931	9.94695
CDH26	5.89936	7.3007	1.23714	7.45408	1.26309	5.86069	11.8602	2.02195	18.5149	3.15549	82.249	16.7926	0.204264	17.1227	0.208277
LPAR1	39.5144	161.488	4.08603	147.549	3.73336	13.6831	42.668	3.11674	65.9685	4.81836	965.076	27.6079	0.0286171	27.0497	0.0280386
AL133299.1	5.72184	2.46067	0.431044	2.5145	0.440435	0.971934	4.20131	4.2888	1.56123	1.60013	1.10742	0.097041	0.0957928	0	0.00894918
PACRGL	132.731	171.217	1.28993	158.721	1.19579	182.866	311.299	1.70229	260.037	1.42199	92.2466	80.9373	0.877415	390.88	4.23699
RHD	17.4839	15.7925	0.903312	7.50218	0.429416	15.6445	0.612878	0.039789	10.4218	0.666374	15.1979	36.2644	2.38523	18.3186	1.2052
ODC1-DT	21.9903	24.3386	1.10674	21.1439	0.961528	76.2788	46.9168	0.615121	37.7916	0.495507	61.8453	64.0159	1.03509	31.8083	0.5144
RPS20P2	1.44966	0.0247115	0.0237805	0.0274171	0.0256341	0	0.623107	63.3107	1.57233	158.233	4.32497	0.0866227	0.0222891	0.482002	0.113496
FUNDC2	1570.23	1724.31	1.09813	1702.42	1.08419	2657.94	1485.88	0.559036	1226.74	0.46154	3441.51	3340.83	0.970745	5997.21	1.74261
NAP1L5	217.312	253.813	1.16796	306.267	1.40932	215.141	281.186	1.30697	86.8874	0.403889	559.711	105.278	0.188108	124.635	0.222691
HSPE1P2	4.48146	7.30886	1.62951	6.23819	1.39113	2.92696	3.41499	1.16617	8.02084	2.7344	1.11077	15.1426	13.5198	4.61709	4.1285
FMO6P	1.44875	0.0246006	0.0237193	0.0272932	0.0255651	4.90116	2.09336	0.428281	0	0.00203618	0.0136806	4.3712	185.012	0	0.422287
ZFC3H1	555.462	579.209	1.04275	556.719	1.00226	774.497	917.517	1.18466	1486.09	1.91877	397.123	528.985	1.33204	1168.5	2.94237
MASP1	15068.8	14598.1	0.968763	15821.2	1.04993	5086.06	7883.98	1.55011	815.378	0.160318	45.5925	2187.31	47.965	680.097	14.9138
GAPLINC	1.58569	3.68496	2.31559	11.0655	6.94088	12.7054	4.80809	0.378919	12.8148	1.00861	23.893	9.32053	0.390349	5.77356	0.241959
LINC02613	2.95291	1.26443	0.430127	6.11627	2.06765	5.86387	0	0.00170246	2.35698	0.402968	153.001	28.2122	0.184446	2.24022	0.0147062
HDAC2-AS2	3.03959	9.6985	3.18354	12.3388	4.04932	8.80085	5.55175	0.631239	21.0926	2.39507	4.35997	3.19099	0.732498	6.44306	1.47668
ZBTB40-IT1	1.34677	0.0129923	0.0169464	0.0143674	0.0179599	0.975818	1.40408	1.43442	2.47268	2.5184	0.010648	0.0567475	3.23264	0.519197	25.6295
AC093620.1	1.54194	1.25928	0.817867	1.28962	0.837422	0	3.47676	348.676	8.9676	897.76	7.56238	3.1161	0.41283	4.74698	0.628201
SLC43A1	6790.94	8525.49	1.25542	9723.32	1.43181	3904.75	5152.37	1.31951	3986.21	1.02086	493.689	7171.18	14.5254	474.439	0.961008
GABBR1	134.204	191.858	1.42957	213.249	1.58895	123.21	47.56	0.386058	422.697	3.43051	704.043	23.0365	0.032734	296.127	0.420618
LPGAT1	2586.43	5098.79	1.97136	4045.85	1.56426	25631.8	8080.14	0.315239	5815.94	0.226904	1048.11	7687.87	7.33491	8021.54	7.65326
AC135352.1	10.2197	19.3277	1.89035	3.78728	0.371203	0	0	1	19.7413	1975.13	8.6352	0.0971288	0.0123917	2.89407	0.335917
RNF113A	422.858	395.893	0.936233	383.175	0.906156	852.731	522.126	0.612303	340.45	0.399254	495.85	858.074	1.7305	511.13	1.03082
AMOTL1	739.266	2110.35	2.85464	1339.1	1.81138	733.42	266.947	0.363984	1112.45	1.51679	666.198	474.182	0.711778	4519.86	6.78448
MAFG-DT	18.9543	3.71181	0.196254	8.74164	0.461481	26.3958	88.954	3.36911	94.9507	3.59621	53.1896	70.2494	1.32067	163.737	3.07797
FUNDC2P2	0.0897322	1.27247	12.8591	12.2129	122.557	0	12.5878	1259.78	19.3494	1935.94	0.0204263	58.4327	1920.8	2.231	73.6535
AC025176.1	2.56796	0.0133387	0.00905318	1.19458	0.46726	0.972023	1.32466	1.35909	6.49805	6.62719	0.0166664	1.64362	62.0111	4.7605	178.895
AC092301.1	0.0671807	0.033398	0.562291	4.84088	62.8509	2.93027	2.75241	0.939509	3.19419	1.08976	0.0170428	0.0981535	3.99934	3.50428	129.952
PKP2	1790.32	2103.13	1.17472	1355.26	0.756993	1695.68	1391.33	0.820511	560.209	0.330378	288.632	1470.77	5.09554	334.366	1.15845
AC090398.1	0.0692644	1.25165	15.917	2.48017	31.4159	0	0	1	0	1	0.0127568	8.35238	367.467	0	0.439428
IL4R	2361.92	4146.81	1.75569	3966.5	1.67935	3419.72	1178.85	0.344723	4157.75	1.21582	1472.33	3729.56	2.53309	3502.84	2.3791
HERC2	1545.4	2274.31	1.47166	1055.21	0.68281	2246.24	2458.16	1.09434	1832.93	0.816001	1144.66	1166.09	1.01872	1041.82	0.910158
RBBP6	2057.08	2135.91	1.03832	1344.1	0.653403	1320.16	2299.78	1.74203	1304.04	0.987788	879.934	1169.11	1.32863	2028.35	2.3051
AC112694.1	0.0484596	1.2204	21.047	0.0273229	0.63844	0.97291	3.53965	3.61137	4.06467	4.14551	0.0148594	0.0832681	3.75182	1.70898	69.1482
NDUFS6	2984.34	1481.48	0.496421	2616.23	0.876653	4673.39	2190.28	0.468671	1622.78	0.347239	5128.67	2429.64	0.473738	2294.72	0.447431
AC073115.2	0.0527709	0.0266822	0.584381	3.58913	57.3375	2.93946	0	0.00339045	2.44415	0.832069	0.0122026	0.0662236	3.4331	0.504253	23.1619
EMP1	536.66	845.207	1.57493	3532.42	6.58211	1228.24	812.293	0.661349	1790.3	1.45761	6121.21	2126.03	0.347323	2088.69	0.341224
ACE	78.8583	183.36	2.32501	142.621	1.80848	353.999	134.483	0.379914	170.601	0.48194	584.771	144.953	0.247892	2133.17	3.64783
GUSBP6	0.0244112	0.0127654	0.661571	1.19174	34.9228	0	0	1	1.58626	159.626	0.0138008	17.9575	754.912	0	0.420154
USP32	1029.35	1335.72	1.29764	1210.17	1.17567	1527.48	945.493	0.618989	728.462	0.476907	1210.83	1425.04	1.17691	985.135	0.813604
CHRM4	0.0572887	3.55004	52.9069	2.44228	36.4441	0	1.32087	133.087	0.750152	76.0152	0.0171341	1.65132	61.2263	4.73448	174.853
GTF2A2	1006	848.823	0.84376	965.918	0.960155	1304.52	1300.18	0.996677	900.733	0.690474	2006.09	1289.46	0.642775	708.496	0.353175
OXSR1	1424.42	1562.8	1.09715	1579.65	1.10898	1135.34	1717.26	1.51255	1304.85	1.14931	558.787	1073.09	1.92038	1094.45	1.95861
ZNF563	269.688	128.768	0.477489	228.154	0.845999	483.083	470.311	0.973562	107.801	0.223168	92.2517	810.612	8.78612	100.921	1.09396
AC011816.2	0.0250388	0.0130838	0.658807	0.014469	0.698339	1.95823	0	0.00508071	2.46425	1.25709	0.0110905	2.87858	136.961	1.1528	55.1338
RGS1	616.818	395.926	0.641891	2247.85	3.64423	499.702	24.443	0.0489342	1803.25	3.6086	869.07	565.584	0.650796	265.22	0.305185
ESS2	428.686	289.054	0.674287	399.289	0.931428	895.759	560.681	0.625933	334.009	0.372886	1048.07	612.783	0.584682	786.605	0.75053
SESN2	1943.3	1233.73	0.634869	1583.35	0.814777	1463.92	1102.5	0.753115	767.901	0.524555	1584.06	999.94	0.631255	1093.28	0.690178
EIF5AP4	11.5264	1.2772	0.111578	2.545	0.221473	2.93086	2.04015	0.697124	0	0.00340036	2.18649	0.0954781	0.0480213	3.51917	1.60673
NCKAP1	3184.09	3933.06	1.23522	3099.79	0.973524	5041.08	2839.36	0.563245	3794.66	0.752748	2793.82	2194.91	0.78563	6116.92	2.18944
RNU6-88P	5.66749	2.45042	0.433364	1.29185	0.229301	1.95097	6.38794	3.26264	1.56191	0.8016	0.0167781	1.6455	61.8228	0	0.373439
CACNA1B	0.0374052	0.0192599	0.61723	0.0213358	0.66102	2.9279	0.612204	0.211785	2.35962	0.806567	3.27596	0.111005	0.0368248	2.24538	0.686369
HMGB1P27	8.57385	8.42109	0.982203	7.37953	0.860865	2.93352	1.33981	0.45857	1.57435	0.538251	0.015117	0.0849811	3.78155	1.70365	68.2267
RPSAP19	21.9729	23.1176	1.05207	2.5552	0.11669	107.585	177.847	1.65302	30.5467	0.283998	7.62334	85.1422	11.1553	14.642	1.91948
MPRIP-AS1	0.0602427	4.71568	67.2764	1.26685	18.1776	1.95736	1.38684	0.710011	0.773275	0.398136	1.09434	1.54081	1.40428	0	0.00905515
AC018462.1	4.38691	8.40711	1.91432	2.52599	0.576767	6.8505	10.0022	1.4594	0	0.00145762	2.18874	1.65265	0.756181	4.11304	1.87518
PFN1P3	1.57967	4.87002	3.06984	8.60867	5.42168	1.95374	0.628829	0.325312	3.24398	1.65703	0.0142768	0.0794341	3.68393	0	0.411916
CIDECP1	214.334	98.4188	0.45921	251.69	1.17428	288.478	232.642	0.806454	204.418	0.708618	782.204	443.472	0.566958	172.458	0.220487
AC010907.2	0.0581087	0.029197	0.575507	1.26322	18.694	0	0	1	0	1	1.11014	1.67461	1.50393	0	0.00892748
AC006213.6	4.38289	3.66205	0.835907	7.36214	1.6782	3.90589	17.6883	4.51961	4.78568	1.22467	17.3155	9.14971	0.528684	14.3159	0.826866
HS1BP3-IT1	73.0498	231.962	3.1751	189.759	2.59745	84.0931	218.699	2.60049	18.4496	0.219487	1.10813	15.4131	13.7937	10.5079	9.4067
MARS1	1510.47	1656.32	1.09656	2243	1.48496	4048.51	2749.65	0.679176	3884.03	0.959372	1668.71	3568.06	2.1382	1419.45	0.850625
RPL39	3017.89	2196.68	0.727889	2608.8	0.864445	1937.22	2504.29	1.29273	2981.6	1.53911	2436.87	11787.4	4.83708	3635.14	1.49172
ASNSP3	1.52878	3.60799	2.3512	0.0391897	0.0319666	2.93115	0.618288	0.21362	1.56392	0.535136	0.0164802	1.64042	62.3266	4.14794	157.021
MYL2	0.0434597	0.0222173	0.602646	1.23544	23.2969	0	0	1	0	1	0.0131373	0.0720938	3.54811	0	0.432202
P2RX3	19.0981	86.1622	4.50973	48.3858	2.53274	37.1665	1.30944	0.0354913	0	0.000268987	21.7064	30.4237	1.40141	4.59208	0.211917
CU639417.5	0.0564154	0.0284027	0.57822	1.26027	19.1261	0.971926	0	0.0101841	0.750755	0.774758	0.0169033	0.0971771	3.98379	0.475035	18.0288
UGT1A7	11.5553	3.69463	0.320324	12.3281	1.06683	1.94902	1.31238	0.675021	7.17924	3.66981	0.0215384	4.74397	150.736	0	0.317074
PRPF31	1678.09	1332.11	0.793827	1469.33	0.875596	1798.36	2085.18	1.15949	1848.19	1.02771	2325.11	1841.28	0.791913	1747.48	0.751573
KCNAB3	24.7095	8.55693	0.346565	17.3721	0.703171	6.83867	10.4415	1.52607	40.3726	5.89642	27.1074	27.328	1.00813	29.6653	1.09433
TMTC1	294.576	846.22	2.8726	117.87	0.400156	441.034	447.894	1.01555	595.733	1.35076	3155.76	90.1033	0.0285551	208.513	0.0660768
RUSC1-AS1	273.359	44.9806	0.164578	131.346	0.480508	272.833	161.137	0.590623	162.558	0.595831	116.118	210.422	1.81207	176.025	1.51587
SDHAF4	408.18	213.762	0.523706	270.335	0.662301	218.067	352.538	1.61662	282.515	1.29553	471.955	282.057	0.597644	294.252	0.623483
NICN1	753.705	545.238	0.723414	676.99	0.898217	652.259	727.552	1.11543	489.393	0.750309	1789.03	301.934	0.168774	293.013	0.163788
M1AP	8.6875	12.0534	1.387	4.99208	0.575117	0	7.6521	766.21	3.96691	397.691	25.9823	1.68411	0.0651774	2.82542	0.109087
BARX1	10.1947	6.11031	0.599756	17.2492	1.6913	3.9044	0	0.00255467	17.6532	4.51236	113.829	98.6306	0.866493	1.06125	0.00941022
FTL	443112	214509	0.484097	261969	0.591203	360444	236856	0.657124	218723	0.606815	477175	229144	0.480209	46925.5	0.0983403
SUFU	739.15	822.053	1.11216	673.279	0.910884	456.675	666.546	1.45955	662.481	1.45065	687.878	266.891	0.388001	985.846	1.43316
AC010422.1	0.0817971	7.186	78.3903	1.29697	14.2376	2.92985	7.80995	2.65998	1.55853	0.533542	20.4469	8.91408	0.436238	5.34191	0.261619
AC116667.1	13.0546	9.72114	0.744845	8.6992	0.666623	7.81721	15.3942	1.96803	19.3257	2.47032	30.3449	28.7784	0.948393	21.9143	0.722264
HSPA1L	71.4459	47.3984	0.663464	74.3934	1.04125	77.2518	51.7961	0.670527	32.9434	0.426517	57.5216	149.181	2.5932	91.0012	1.58193
HOMER3-AS1	4.34764	3.64804	0.839455	2.51491	0.579422	1.95037	2.02948	1.04036	0	0.00510108	30.1054	3.13494	0.10443	1.06417	0.0356687
IGKC	12207	8021.61	0.657131	25445.2	2.08447	702.126	74.9171	0.106713	4509.43	6.42246	14915.1	42392.2	2.84223	638.151	0.0427861
SCAF8	959.329	1188.77	1.23917	993.177	1.03528	470.365	872.631	1.8552	905.6	1.92529	502.363	605.187	1.20468	781.85	1.55633
SLC38A5	21.9858	26.7595	1.21703	38.4563	1.7488	10.7496	17.421	1.62004	37.7717	3.51144	116.094	33.7026	0.290366	40.0588	0.345112
AL512625.1	11.7219	26.6198	2.26986	3.7946	0.324295	2.92682	5.52896	1.88604	33.2125	11.3124	50.8167	10.7112	0.210937	5.208	0.102663
NCAPH	39.3727	21.9079	0.556537	31.0293	0.788145	104.628	58.0736	0.555089	299.444	2.8618	18.4718	250.028	13.5289	867.474	46.9373
ANKDD1A	49.6541	65.588	1.32083	79.3476	1.59789	98.7666	51.7868	0.524383	142.515	1.4429	1064.86	146.217	0.137319	80.3121	0.0754292
SPATS2	246.437	211.322	0.857518	337.24	1.36845	737.335	724.711	0.982879	1695.39	2.29934	551.184	557.951	1.01228	859.881	1.56005
GJB4	2.92238	3.62287	1.23888	0.0411872	0.0174558	0	0.611856	62.1856	60.4036	6041.36	0.0191955	12.0762	413.975	0.470128	16.4452
AC053527.2	13.0616	7.31873	0.560662	5.01784	0.384639	6.83916	15.4051	2.25066	12.8545	1.87827	22.7673	12.2697	0.539118	3.41292	0.150278
C2orf27AP1	1.31816	0.00994741	0.0150188	2.28733	1.72971	14.737	0	0.000678106	0.764395	0.0525122	0.0133306	9.77281	419.313	0	0.428622
PRKD1	120.993	151.744	1.25413	88.0653	0.727878	339.341	60.8826	0.179438	368.785	1.08676	170.349	82.4581	0.484085	125.797	0.738486
AC105267.1	1.45974	1.2251	0.840353	2.42114	1.65413	0.974695	0.643274	0.663427	1.60413	1.63921	1.09569	1.55083	1.41163	1.77793	1.61703
S100A14	817.781	153.071	0.187189	375.741	0.45947	1041.46	14.6353	0.0140621	3530.81	3.39023	51.0197	227.278	4.45403	2834.63	55.5489
THYN1	1513.33	1414.66	0.934801	1213.91	0.802144	615.094	2189.79	3.56005	789.642	1.28377	1533.06	1348.87	0.879856	1153.59	0.752478
GRIN3A	27.7364	33.9934	1.22551	23.5932	0.850678	38.1368	31.4986	0.825981	32.1729	0.84366	22.8047	21.4694	0.941475	23.5452	1.03246
RGS22	2.84357	3.57267	1.2555	1.27053	0.448746	0	1.31687	132.687	9.75026	976.026	490.034	0.102731	0.000230043	0	2.04063e-05
CTAGE3P	4.35756	1.26727	0.292446	0.045384	0.0126808	0.971609	3.4543	3.52921	4.00037	4.08551	0.0177838	3.14634	113.604	1.65974	60.0978
AC007191.1	13.2422	87.1299	6.57549	39.6226	2.99064	10.7495	22.3467	2.07785	62.0106	5.76425	21.7233	1.6789	0.0777105	76.9654	3.54183
AC245052.3	0.07547	11.8043	138.228	1.28941	15.2031	4.89184	0.61806	0.128128	3.20218	0.655301	0.0165406	15.8818	598.775	0	0.376782
ZNF835	27.6115	9.76941	0.35405	17.3803	0.629594	7.81585	5.50708	0.704981	12.0133	1.53635	115.973	95.4997	0.823478	17.0262	0.146885
AC006116.9	5.6968	2.45601	0.432118	2.50917	0.441433	0	9.24666	925.666	1.55729	156.729	1.1085	3.13817	2.81463	17.1376	15.3308
PINK1-AS	134.197	206.413	1.5381	157.488	1.17355	116.368	121.943	1.0479	190.025	1.63291	161.651	164.538	1.01786	83.8378	0.518666
DLGAP1-AS1	80.3266	153.039	1.90509	130.245	1.62136	18.5731	229.842	12.3689	226.16	12.1707	374.313	184.555	0.493062	226.269	0.604502
KRT1	4.52113	2.49418	0.552661	8.75999	1.9355	0	3.40727	341.727	0	1	15.196	10.7722	0.70908	0.471713	0.0316792
AC018845.3	1.55485	2.45706	1.57655	2.51038	1.61062	1.95123	10.0693	5.13926	4.02605	2.05792	9.69856	0.0944309	0.0107566	0.476567	0.0501173
PAGE2B	0.0674034	0.0335	0.561991	2.47463	32.0997	0	0	1	20.0582	2006.82	0.0220055	4634.22	144795	0.480707	15.332
PNP	3519.33	1689.12	0.479957	2988.18	0.849076	1251.71	675.595	0.539741	2937.47	2.34675	206.174	835.37	4.05163	1560.8	7.57
HCFC1	1444.84	2426.11	1.67914	1717.28	1.18856	3299.44	2687.99	0.814681	3221.53	0.976388	1085	2229.92	2.05522	3857.48	3.55526
TM2D3	2009.01	1409.83	0.701753	1780.53	0.886274	1245.84	1241.97	0.996889	1117.27	0.896798	747.571	2872.86	3.84289	860.965	1.15168
ELAVL2	0.0449752	0.0229508	0.599376	1.23855	22.7112	1.94994	11.3829	5.8129	4.81438	2.46149	29.0729	7.54013	0.259607	0.47184	0.0165678
IGKV3OR2-268	11.5304	0.0468653	0.0049275	8.66096	0.751357	0.971535	0	0.0101881	1.55471	1.59415	0.0180301	4.62636	165.406	0.471711	17.1855
LINC01128	903.772	478.457	0.529405	284.005	0.314252	414.631	332.907	0.802904	211.662	0.510494	768.108	228.742	0.297808	245.769	0.319975
NRAV	109.385	126.29	1.15453	111.612	1.02035	97.7842	171.695	1.75578	234.265	2.39559	181.197	74.8446	0.41309	358.93	1.98084
ZNF667-AS1	311.921	103.276	0.33112	449.96	1.44253	64.5342	474.748	7.35554	100.568	1.55828	706.186	245.358	0.34745	86.7537	0.122861
HSPG2	1823.92	4398.06	2.41132	2145.07	1.17608	13187	3214.36	0.243752	5432.03	0.411923	1324.78	862.848	0.651317	7207.93	5.44082
LINC01929	0.0580908	3.5536	52.3361	0.0324256	0.623074	5.86068	0.612888	0.106101	8.80491	1.50151	4.36697	828.439	189.274	34.5	7.88445
CSRP2	1052.54	1475.26	1.40161	372.04	0.353474	3149.84	2505.93	0.795575	674.521	0.214147	1273.76	3474.53	2.72775	336.138	0.2639
ZNF530	65.533	47.368	0.722854	48.366	0.73808	47.9108	88.277	1.84235	72.4095	1.51123	57.5253	100.631	1.7492	178.035	3.09454
TXNDC9	498.694	574.389	1.15179	582.791	1.16863	751.025	654.601	0.871611	653.607	0.870289	432.928	835.281	1.92935	1222.83	2.82451
AL591684.2	1.55782	4.82761	3.08557	9.71253	6.20133	1.9504	0	0.00510099	4.82796	2.46784	0.0173996	1.65547	60.7845	9.67857	353.603
MEF2C	358.74	762.532	2.12555	596.393	1.66245	952.482	473.771	0.497412	448.338	0.470711	1381.11	382.682	0.277088	893.669	0.647069
ZNF725P	0.00215593	0.00115796	0.917903	0.00127634	0.927641	0	51.1121	5112.21	4.91278	492.278	0.0144102	0.0803073	3.69957	0	0.409664
SETD6	409.705	359.457	0.877359	421.583	1.02899	385.29	470.304	1.22064	393.611	1.0216	282.113	256.191	0.908118	464.504	1.6465
CASP7	1478.32	984.826	0.666181	1859.83	1.25807	443.961	449.205	1.01181	919.28	2.07061	366.747	829.185	2.26089	852.184	2.32359
PRPS1L1	0.0101458	0.00539713	0.764285	0.00595581	0.792017	0	0	1	2.44322	245.322	0.0122567	4.28177	192.83	0	0.449303
AP001189.1	5.93439	14.5363	2.44706	7.47982	1.25998	9.77979	2.01061	0.2064	12.9254	1.32132	16.2361	1.67961	0.104001	14.927	0.919424
PISD	1040.97	869.458	0.835241	952.273	0.914796	790.14	1046.45	1.32439	599.661	0.758933	1422.39	970.93	0.682608	1061.41	0.74622
AP002748.4	103.496	54.6926	0.528496	65.7582	0.635403	70.403	98.0731	1.39297	51.458	0.730944	344.944	359.186	1.04129	85.6026	0.248185
TRIM5	955.002	1063.74	1.11386	2467.29	2.58353	1342.66	1748.19	1.30203	1065.79	0.793788	1166.34	1054.73	0.904309	506.368	0.434155
PARN	1207.21	1193.67	0.988789	1474.26	1.22122	1726	2001.85	1.15982	1328.19	0.769523	1552.6	964.909	0.621482	2108.73	1.35819
MTA2	1819.53	1809.32	0.994388	2152.5	1.183	2474.09	2234.49	0.903158	3369.67	1.36198	3591.24	1790.97	0.498707	2636.42	0.734126
LINC02560	2.53644	0.0114038	0.00840541	0.0126052	0.0088772	0	0	1	0.766365	77.6365	0.0129342	0.0708068	3.52342	1.11871	49.2152
L3MBTL3	395.017	507.485	1.28471	181.08	0.458425	90.9383	193.429	2.12691	193.985	2.13302	146.487	175.342	1.19697	270.727	1.84807
NEIL2	775.616	784.432	1.01137	819.577	1.05668	378.443	485.706	1.28342	423.389	1.11876	367.823	608.125	1.65329	692.691	1.8832
AC090826.1	1.51627	1.24895	0.824857	0.0371457	0.0308896	1.94924	0	0.00510403	0.746767	0.386256	3.277	0.112616	0.0373033	0	0.00304229
MBNL1	3328.42	4511.05	1.35531	3512.67	1.05535	1913.75	2798.73	1.46243	2728.86	1.42592	2879.52	2569.79	0.892436	2583.77	0.897292
GHRHR	1.59066	44.2423	27.6463	1.31057	0.825018	0.971756	0	0.0101858	128.829	131.233	0.0219065	238.808	7484.92	5.77922	181.443
AC007365.1	1.39017	0.017767	0.0198312	1.2157	0.875393	0.975888	0.655892	0.675424	0.779968	0.801276	2.15332	0.0562341	0.0306169	0	0.00462252
AL031282.2	33.523	31.5747	0.941898	13.7059	0.409027	29.3341	57.5665	1.96212	73.367	2.50057	45.5598	12.3561	0.271366	54.4752	1.19564
TERF1	673.605	870.64	1.2925	813.385	1.20751	752.98	1060.48	1.40837	1101.21	1.46247	307.075	824.637	2.6854	628.136	2.04551
ADAT1	389.336	541.575	1.39101	512.093	1.31529	841.978	675.702	0.802519	499.872	0.593692	496.927	216.592	0.435875	879.513	1.76989
SON	5016.68	8285.02	1.65149	6379.31	1.27162	5886.96	8684.44	1.4752	4226.11	0.717877	2933.79	4314.95	1.47078	6079.57	2.07226
AC064801.2	0.0730408	2.44005	29.5042	1.28621	15.6093	0	0.630538	64.0538	3.25001	326.001	0.0139847	0.0775329	3.64953	0.490402	20.8633
VDAC2	1371.95	1265.32	0.922282	1425.92	1.03934	1593.98	1701.08	1.0672	1970.58	1.23626	1236.89	1115.81	0.902114	4721.18	3.81695
AC113935.1	278.579	556.145	1.99633	426.561	1.53119	482.101	1018.51	2.11262	533.673	1.10697	94.4216	954.012	10.1028	803.19	8.50563
APOOL	1847.16	2354.46	1.27464	1604.46	0.868608	920.2	1410.21	1.5325	892.673	0.970087	394.959	1955.44	4.95091	705.528	1.78631
LINC02293	0.00217494	0.00116815	0.917306	0.00128757	0.927115	0	0	1	69.5285	6953.85	0.0153107	1.61892	64.3568	0	0.39509
TTC39B	661.974	913.155	1.37944	1192.77	1.80182	378.445	1729.75	4.57059	527.277	1.39326	2132.83	353.675	0.165828	124.564	0.0584076
SPATA45	4.17591	0.031646	0.0099491	4.81698	1.15315	0.971481	3.44426	3.51944	0.747848	0.772147	8.66165	10.4734	1.20893	0	0.00115318
AC074085.2	1.5119	2.42146	1.59765	1.27581	0.844875	0.973419	0.630488	0.651287	0	0.0101686	4.31008	3.00234	0.697288	3.0012	0.697024
SCO1	1850.11	2165.06	1.17024	1540	0.832385	921.178	2510.79	2.72561	772.728	0.83885	504.54	870.417	1.72516	775.867	1.53776
JPT1	610.966	562.267	0.920294	765.061	1.25221	2204.19	932.826	0.423209	4502.34	2.04262	2315.34	1457.21	0.629376	2038.88	0.880596
ZNF804A	10.3131	39.931	3.86909	6.27224	0.608561	4.88261	3.40721	0.698443	8.80677	1.80206	10.8665	3.21484	0.296496	4.00474	0.369121
BNIP1	326.608	244.113	0.747427	326.116	0.998492	200.463	198.273	0.989073	224.537	1.12008	607.569	243.996	0.401603	239.84	0.394763
AC139887.2	34.9302	17.0449	0.488116	39.6211	1.13425	83.1281	108.12	1.3006	55.5414	0.668182	22.8091	24.5328	1.07554	76.9202	3.37131
WFDC12	0.0296052	0.0153859	0.640973	0.0170257	0.682377	0	0	1	0.772525	78.2525	0.0117924	9.55309	438.827	0	0.458876
GPAT2	61.1055	44.9207	0.735176	24.8498	0.406767	67.4697	61.6007	0.913026	24.888	0.36897	640.965	30.6586	0.0478467	47.1542	0.073582
CD164	11806.1	13623	1.1539	12242.8	1.03699	5896.74	6985.99	1.18472	8973.9	1.52184	5823.06	8689.22	1.49221	4826.55	0.828868
NOC3L	434.518	469.951	1.08154	554.244	1.27553	266.961	625.23	2.34198	453.984	1.70054	241.974	291.249	1.20363	425.454	1.75824
PARP9	2847.38	4893.57	1.71862	10630.8	3.73352	4183.46	2543.57	0.608008	1675.91	0.400606	596.764	2015.05	3.3766	2159.4	3.61848
AC007687.1	0.0136937	0.00725348	0.728187	0.00800841	0.76005	3.92176	0	0.00254339	2.43783	0.622579	1.09709	0.0685245	0.0709285	5.04935	4.56993
LINC00970	0.0213739	1.16557	37.4695	0.012399	0.713937	0	0	1	106.815	10682.5	0.0115942	0.0624735	3.35615	0.509772	24.07
RUVBL1	772.755	803.885	1.04028	880.356	1.13924	1422.84	1525.88	1.07242	1375.69	0.966861	1029.66	1300.16	1.26271	3268.48	3.17432
LINC01967	0.0080967	0.00431773	0.791179	0.00476326	0.815799	0	14.1018	1411.18	7.44552	745.552	0.0140907	3.00637	125.209	0	0.415099
AL353796.1	36.4983	42.5082	1.16462	16.1915	0.443777	57.6939	40.5866	0.703532	80.5151	1.39549	37.9943	42.7852	1.12606	51.3557	1.35158
FZD10-AS1	0.0872617	10.772	110.856	2.52621	26.0762	18.5837	12.5954	0.677939	12.0571	0.648989	395.298	76.1504	0.192661	5.79602	0.0146874
EFNB3	119.597	219.718	1.83709	135.161	1.13013	22.4867	2.70792	0.120814	41.0575	1.82549	43.3944	7.79431	0.179804	41.9737	0.967268
TMEM38A	574.41	273.271	0.475751	561.679	0.977837	558.379	1363.48	2.44183	266.39	0.477086	69.4668	873.25	12.5691	484.549	6.9744
IGHV3-21	131.324	148.189	1.12841	365.702	2.78459	1.94959	0	0.00510311	51.4546	26.2629	3.27956	438.453	133.289	5.19557	1.58245
KRBOX4	376.141	393.424	1.04595	463.692	1.23276	357.909	322.377	0.900725	292.977	0.818584	321.165	353.661	1.10118	397.717	1.23835
KLKB1	15704.4	13545.3	0.862518	11273.2	0.717839	4377.08	8187.55	1.87055	1221.09	0.278975	310.33	5988.3	19.296	384.012	1.23742
MORF4L1	4907.33	6002.21	1.22311	5472.96	1.11526	5536.87	4985.59	0.900434	5276.63	0.952997	2481.36	9195.03	3.70564	4526.96	1.82439
TMEM254	2907.03	2120.17	0.729325	2199.62	0.756656	763.734	2967.1	3.88495	761.454	0.997015	332.031	1553.15	4.67763	7912.08	23.8287
IZUMO1R	1.50075	2.41227	1.60335	0.034732	0.0296091	0	0	1	0	1	1.09692	1.56014	1.41847	0	0.00903405
AP5Z1	943.256	625.394	0.66302	800.998	0.849186	1126.54	1034.48	0.918281	1271.83	1.12897	3171.34	1088.37	0.343191	1048.32	0.330563
ASMT	0.057038	2.39635	35.8953	2.44143	36.5677	0.97297	0	0.0101732	0.758052	0.781359	12.8522	0.0825637	0.00719657	1.71124	0.133822
TP53BP1	269.798	531.818	1.97114	414.128	1.53494	425.384	1015.78	2.38787	1012.76	2.38078	200.746	216.589	1.07891	855.293	4.2604
AL606834.2	5.92652	8.52062	1.43697	1.31257	0.222785	24.4565	4.11278	0.168508	19.3558	0.791526	22.7565	10.7429	0.472314	6.98868	0.307411
ZMYM2	1127.03	1724.27	1.52992	1505.25	1.33559	1359.28	1325.41	0.975083	2629.16	1.93422	1068.71	696.68	0.651891	1270.6	1.18891
LINC00661	7.12224	9.56148	1.342	1.29957	0.183612	0	0	1	12.1306	1214.06	0.0190356	6.15928	212.473	0.470217	16.5389
PRR5L	113.787	138.444	1.21667	159.946	1.40563	137.877	872.227	6.32572	402.502	2.91914	123.714	79.4338	0.642107	160.635	1.29842
RNA5SP46	5.5919	1.25405	0.225646	2.48573	0.445516	0	3.61442	362.442	1.59591	160.591	0.0128495	0.0702721	3.51308	0	0.437647
AC026803.2	13.1468	2.49638	0.1905	7.496	0.570502	11.7291	28.7687	2.45152	11.2181	0.956464	19.5389	24.3883	1.24806	14.6902	0.751972
SDK1	49.6583	78.9273	1.58929	44.6907	0.899983	160.372	298.644	1.86214	93.3201	0.581924	1402.54	70.2806	0.0501163	1910.68	1.3623
RARB	138.613	176.11	1.27049	233.118	1.68174	96.8079	65.1003	0.672503	532.451	5.49961	285.297	38.2781	0.1342	180.303	0.631996
DPH7	367.387	297.522	0.809837	312.475	0.850539	422.448	581.73	1.37703	758.299	1.79499	589.148	579.232	0.983169	628.2	1.06628
GRAMD1A	562.844	653.319	1.16074	812.155	1.44294	1633.09	283.77	0.173768	1491.59	0.913352	2994.51	1128.02	0.376697	4884.83	1.63126
CSF2RB	103.648	246.509	2.3782	282.69	2.72724	155.483	62.9847	0.405129	384.879	2.47529	83.5684	90.077	1.07787	112.778	1.34948
PSMB10	794.649	749.261	0.942883	1450.67	1.82554	722.664	1101.82	1.52466	814.603	1.12722	935.258	663.133	0.70904	471.49	0.504134
AC106886.3	4.2289	1.25119	0.297526	4.85141	1.14686	0	2.8327	284.27	0	1	4.30771	4.3776	1.01619	4.95257	1.14935
AC079905.1	0.057688	1.23543	18.3996	0.0322143	0.62366	0	1.34641	135.641	0	1	5.38398	3.02482	0.562632	0.48677	0.0920973
TRAV8-5	0.0413438	1.20756	23.7138	3.52665	68.8819	0.975964	0	0.0101424	0.780557	0.801812	0.0104704	0.0556868	3.20887	0	0.488511
KRT8P12	90.4461	86.2446	0.953552	62.0533	0.686115	431.262	145.015	0.336274	145.653	0.337752	1090.21	318.499	0.292151	618.526	0.567349
METTL26	2092.05	774.775	0.370345	1516.43	0.724855	1286.91	1257.38	0.97705	1077.82	0.837523	5554.96	1284.97	0.231321	1706.75	0.307249
RORA	2424.55	3467.99	1.43036	2678.22	1.10463	1987.1	4987.39	2.50988	720.399	0.362542	234.383	746.987	3.18694	176.57	0.753351
RPL10A	14355.9	9755.58	0.679553	8887.68	0.619096	9829.86	18674.5	1.89977	11178.7	1.13722	4546.06	20850.4	4.58646	25962.5	5.71098
PLPPR1	460.596	182.195	0.395576	142.659	0.309741	246.424	1593.97	6.46821	209.228	0.849064	0.0221625	1223.85	38052.4	21.1558	658.087
MAN1C1	3340.02	1981.75	0.593336	1474.31	0.441409	570.111	255.034	0.44735	210.838	0.36983	4719.39	390.34	0.0827117	143.472	0.0304025
ZNF713	30.6941	47.3502	1.54247	28.5643	0.930634	35.1994	56.0571	1.59239	63.5966	1.80652	23.8946	60.9709	2.55101	121.414	5.07954
MTCL1	109.454	146.962	1.34265	193.433	1.76719	166.238	32.1417	0.193396	1572.7	9.46002	81.4014	259.165	3.18352	1760.19	21.6211
DPEP1	13.2349	1.2787	0.0972983	22.3393	1.68739	27.3737	2.0168	0.0740148	40.9911	1.49728	4.36565	41.3203	9.44553	22.909	5.23785
CHST10	39.4731	57.0981	1.44639	90.4793	2.29185	45.954	27.9343	0.607961	268.931	5.85112	490.299	76.3551	0.155749	122.268	0.24939
CBLN4	55.353	105.466	1.90516	32.2786	0.583215	36.175	237.731	6.57016	2.3587	0.065461	5.45095	1.67062	0.307752	110.46	20.229
CNTRL	360.146	500.265	1.38905	430.249	1.19465	316.836	432.443	1.36487	374.289	1.18133	150.839	361.303	2.3952	727.046	4.81977
SLC4A11	7.40784	18.2005	2.45496	11.1983	1.51099	9.77171	9.01344	0.922481	307.743	31.4621	298.268	1.67247	0.00564063	15.8176	0.0530631
RFX5	557	660.595	1.18598	1181.57	2.12128	2389.02	1563.72	0.654545	1080.24	0.452171	1058.95	815.57	0.770168	2631.21	2.48472
AL157935.3	16.0522	9.76012	0.608267	13.6646	0.85135	9.77247	48.5193	4.96084	25.7553	2.63383	46.6139	28.9346	0.620812	11.1138	0.238585
AL391988.1	61.3256	77.7404	1.26762	23.6383	0.385556	19.5507	24.4368	1.24979	70.8283	3.62146	43.4185	16.9412	0.390324	9.31796	0.214789
MFSD6	106.563	210.098	1.9715	231.882	2.1759	788.192	201.067	0.255109	966.043	1.22564	388.438	215.07	0.553691	1871.08	4.81683
NPEPPS	1756.76	1534.87	0.873694	1641.64	0.934472	1281.05	1286.82	1.0045	2176.66	1.69913	630.397	1835.13	2.91104	2146.49	3.40494
ZNF680	817.817	735.843	0.899765	703.019	0.85963	515.354	1561.36	3.02964	354.961	0.688778	79.2321	260.767	3.29089	262.295	3.31018
LINC02334	0.0599211	0.0300436	0.572697	0.0333835	0.620464	0	1.30815	131.815	8.02875	803.875	11.9266	0.116833	0.0106256	0.470114	0.0402221
RPS6KL1	32.2029	55.8873	1.73525	78.1082	2.42506	547.636	8.32102	0.0152124	181.883	0.332136	183.379	141.889	0.773761	34.7301	0.189434
UBE2B	2224.82	1873.68	0.842173	2709.21	1.21772	1741.64	2275.83	1.30672	2096.94	1.204	1600.36	2764.84	1.72763	2335.56	1.4594
PARP4P1	0.0934426	0.0450575	0.532252	13.4715	130.328	0	4.90177	491.177	0	1	0.0175115	1.65717	60.599	0	0.363485
ARHGAP8	1.58416	0.045242	0.0346527	3.76302	2.36678	1.9491	1.30887	0.673203	17.825	9.10368	0.0193261	0.114659	4.25079	67.5106	2302.4
ADM2	65.7525	211.285	3.21301	195.915	2.97929	338.347	86.8137	0.256604	288.119	0.851555	85.7412	448.242	5.22736	178.931	2.08675
GCKR	4811.09	3457.11	0.718571	5950.29	1.23679	2949.35	3426.84	1.16189	1220.3	0.413753	2.19237	1405.39	638.133	763.432	346.646
AL109917.1	3.0528	7.32464	2.39475	23.4068	7.64553	2.92651	18.8829	6.43379	6.37677	2.17495	6.53709	25.9065	3.95847	0	0.0015274
PFDN4	263.971	273.255	1.03517	307.532	1.16501	352.039	310.424	0.881792	507.11	1.44048	349.382	810.783	2.32058	576.186	1.64914
CAT	54143.2	25603.2	0.472879	42139.4	0.778295	10748.1	27504.1	2.55897	3865.45	0.359641	2418.43	17238.1	7.12779	1775.21	0.734036
MRPL45	1778.65	1538.52	0.864995	1425.92	0.801691	1090.35	2458.85	2.25508	1087.48	0.997363	437.273	2912.51	6.66051	1562.54	3.57331
IGHV1-69D	71.5647	76.5571	1.06975	154.993	2.16562	0.971853	0	0.0101848	61.1201	62.2599	0.0220068	520.394	16259.2	4.01471	125.745
AC008742.1	1.43001	1.21201	0.848615	0.0247866	0.0241572	7.83515	0.618675	0.0801355	11.4872	1.46552	0.0163796	3.09684	117.774	0.477104	18.4651
EIF2S3	4281.89	5527.41	1.29088	4391.77	1.02566	3681.79	5511.28	1.4969	4874.13	1.32385	2057.13	3574.25	1.73749	6480.86	3.15042
KCTD21-AS1	75.8605	133.514	1.7599	40.9842	0.540318	30.3077	263.837	8.70275	48.2444	1.59162	62.9474	147.726	2.34661	34.1468	0.542538
ADAM8	204.192	139.702	0.684187	326.088	1.59694	238.605	229.852	0.963318	558.747	2.34167	164.938	125.138	0.758715	255.26	1.54758
CXorf21	65.6307	86.1897	1.31321	73.1533	1.1146	23.4649	19.5486	0.833174	44.2863	1.88697	10.8772	21.4623	1.97226	27.7088	2.54601
PNMA6F	0.00627053	0.00335126	0.820579	0.00369608	0.841772	0	0	1	0	1	766.551	0.110081	0.000156648	0	1.30453e-05
ATG16L2	449.066	440.803	0.981598	670.744	1.49363	501.66	308.32	0.614608	585.204	1.16653	1459.22	291.263	0.199607	436.665	0.29925
ARHGAP39	49.6635	57.1063	1.14984	80.595	1.6227	99.7395	107.157	1.07436	566.085	5.67516	267.982	16.9364	0.0632349	577.211	2.15388
ZNF281	1366.11	1780.14	1.30307	1936.72	1.41769	1830.63	1764.9	0.964093	1283.91	0.70135	161.689	766.801	4.74221	2329.76	14.4081
AC069234.5	0.0628596	1.24305	17.1981	1.27114	17.5836	3.90991	0.615874	0.159665	8.95346	2.28665	4.34285	1.65199	0.381817	1.66784	0.385459
TMEM68	536.52	489.373	0.912126	455.072	0.848195	804.813	702.997	0.873493	1026.38	1.2753	129.141	308.037	2.38517	638.226	4.94179
AL591479.1	4.35443	2.46274	0.566566	1.29837	0.299782	6.84509	4.14878	0.606671	9.70214	1.41678	7.59099	3.17181	0.418605	3.45243	0.455523
LSM1	575.911	420.187	0.729608	590.214	1.02483	516.329	309.723	0.599864	292.958	0.567394	416.647	513.707	1.23295	349.767	0.839485
CRISPLD1	38.0233	93.4717	2.45789	66.9726	1.76116	133.988	28.6544	0.213917	168.456	1.25722	222.272	9.3208	0.0419774	40.1043	0.180466
MROH3P	0.0416487	0.0213372	0.606737	0.0236508	0.651532	0	0.611825	62.1825	39.7405	3975.05	0.0200023	7.71612	257.518	0	0.333308
SSPO	67.016	64.341	0.96009	94.1336	1.40458	121.257	157.007	1.2948	45.8204	0.37793	64.0381	26.0892	0.407493	15.8195	0.247151
EIF3A	6194.67	8694.27	1.40351	5625.49	0.908118	4705.66	11194.4	2.37892	9115.6	1.93716	1227.13	5229.46	4.2615	4623.85	3.76799
RPL3P3	0.0668675	0.0332545	0.562715	0.0369854	0.611251	0	1.35317	136.317	0	1	0.0139908	5.76789	240.838	1.1023	46.3639
AOC1	946.016	682.413	0.721357	217.058	0.229452	2.92726	47.5667	16.1977	708.931	241.362	6.5363	85.4714	13.058	13.4568	2.05715
AP005431.2	2.80973	1.23509	0.441563	2.44287	0.869895	0	0	1	0.766544	77.6544	4.29748	5.67727	1.32032	1.75573	0.40992
AC093278.2	106.391	100.776	0.947236	101.661	0.955547	96.8095	100.198	1.035	61.1277	0.631461	284.188	68.7096	0.241802	111.674	0.392981
NPTN	2105.27	2278.02	1.08206	2417.84	1.14847	5095.85	2976.07	0.58402	2455.97	0.481955	1268.36	5412.04	4.26694	2295.36	1.8097
ADAMTSL1	138.537	330.135	2.3829	167.382	1.20819	176.023	53.8756	0.306111	62.7296	0.356408	84.6493	13.8901	0.164189	156.601	1.8499
TTC7B	1038.05	1556.66	1.4996	694.397	0.66895	1650.72	247.331	0.149838	305.838	0.185281	1006.83	372.018	0.369501	542.487	0.538812
SMAD6	728.913	615.648	0.844612	633.594	0.869233	292.391	384.83	1.31614	334.871	1.14528	532.689	85.5275	0.160574	683.476	1.28306
AC114811.2	1.44048	2.36238	1.63558	0.0261778	0.0249419	0	2.00637	201.637	4.77173	478.173	1.11081	25.6692	22.9113	6.98934	6.24491
TMEM44	223.038	159.099	0.713341	119.085	0.533944	91.9155	123.272	1.34111	557.147	6.06096	636.819	128.182	0.201297	1822.38	2.86167
AC098851.1	0.0634424	1.24387	17.0728	3.64249	49.7327	0.97329	0.629241	0.650104	4.08151	4.16104	33.0312	1.59672	0.0486278	0.488923	0.0151
AC117409.1	19.0602	21.9	1.14891	37.1899	1.95068	32.268	51.9133	1.60863	9.59517	0.297576	3.28224	13.8787	4.2186	25.9222	7.87677
SLC2A2	38382	46828.8	1.22007	38396.1	1.00037	17090.8	32126	1.87972	4652.72	0.272236	33.6568	12045.5	357.785	1100.3	32.6825
ZNF350	249.295	228.293	0.91576	161.232	0.646767	170.151	345.609	2.03114	202.024	1.18731	122.625	304.781	2.48535	323.922	2.64143
RAB34	237.741	355.802	1.49658	409.17	1.72105	285.54	119.756	0.419422	475.687	1.6659	2292.49	126.682	0.0552637	861.616	0.375846
LINC01239	19.0476	26.7329	1.40327	18.6497	0.979122	27.3799	175.587	6.41101	160.805	5.87131	2.19676	1.68297	0.767176	1.64499	0.749965
JTB	7121.82	5074.52	0.712532	5179.12	0.727218	16275.2	7189.96	0.441774	3933.88	0.24171	2995.64	9452.79	3.15551	6247.92	2.08567
MMADHC-DT	37.9606	26.7639	0.705122	53.3018	1.40403	2.92651	11.849	4.03848	54.1373	18.4394	10.8702	4.73968	0.436544	5.18682	0.477641
MCOLN1	1073.07	1058.88	0.986781	1226.28	1.14278	1585.18	1735.48	1.09481	726.036	0.458019	2143.89	993.86	0.46358	1224.48	0.57115
AC107027.3	32.1863	64.3518	1.99904	40.9605	1.27252	57.6945	98.2195	1.70228	44.2387	0.766816	14.1332	59.4729	4.20578	97.6365	6.90416
NRP2	753.805	1393.95	1.84921	1198.97	1.59055	1022.89	515.11	0.503589	941.838	0.920765	2999.79	288.23	0.0960863	1501.33	0.500479
UVRAG-DT	3.05331	6.12031	2.0012	7.48272	2.44595	18.5813	10.4547	0.562885	7.19161	0.387365	47.6372	37.6987	0.791415	9.96093	0.209266
C9orf152	42.3069	15.852	0.374838	32.2788	0.763023	18.5727	261.55	14.0755	28.9126	1.55643	0.022017	272.61	8514.84	132.334	4133.56
AC069213.1	1.57133	4.85321	3.0754	9.77556	6.1882	0	2.75803	276.803	1.56198	157.198	3.26377	3.11111	0.95337	0	0.00305458
RRP36	870.442	876.748	1.00725	1086.18	1.24784	1218.46	1004.34	0.824272	1145.45	0.940076	1319.34	1606.5	1.21765	993.953	0.753373
FAM169A	58.4503	85.047	1.45495	78.1719	1.33735	115.386	1599.21	13.8585	70.7732	0.613394	28.2379	53.5241	1.89515	16.416	0.581494
AGPAT1	1717.48	2509.92	1.4614	2577.75	1.50089	5623.92	3234.7	0.575169	2109.8	0.37515	2118.97	2703.93	1.27606	2846.76	1.34346
AC073410.1	0.0687477	0.0341144	0.5602	2.47864	31.6027	1.95219	0	0.00509634	4.04687	2.06752	2.18171	1.62424	0.745647	1.08166	0.498085
CYP2F2P	20.3945	24.2523	1.18907	11.2095	0.549858	4.88221	20.2869	4.14882	15.2514	3.11953	28.2068	74.0596	2.62502	5.18312	0.184044
CEND1	0.075402	2.44574	28.755	1.28932	15.2141	12.7114	4.81806	0.379521	6.38906	0.503014	326.17	1.68497	0.00519642	6.99144	0.0214649
MCCC1-AS1	4.37494	2.46781	0.565072	3.73588	0.85426	3.90519	2.00763	0.515333	11.2659	2.88003	8.69106	3.20425	0.369408	23.9073	2.74878
BLM	13.2544	18.2653	1.37777	44.5933	3.36264	35.1969	27.9344	0.79372	91.7162	2.60535	57.531	169.213	2.9409	212.198	3.68794
AHCYP2	20.2894	15.7702	0.777373	8.72462	0.430289	8.8034	1.31088	0.149871	0	0.00113464	0.0187737	23.6683	822.915	0.470457	16.6978
LIPG	5860.65	8269.14	1.41096	5852.3	0.998576	1967.54	2219.11	1.12786	665.656	0.338323	87.9092	5323.31	60.5479	81.4306	0.926312
AC141586.4	0.0464906	1.21695	21.7196	0.0262668	0.641997	1.95925	2.17225	1.10816	0	0.00507809	0.0104496	1.51247	74.4499	0.521308	25.9813
POFUT2	763.95	714.012	0.934633	777.424	1.01764	646.388	1124.29	1.73933	664.072	1.02736	794.21	902.327	1.13613	1150.11	1.44812
AZGP1	106396	82466.8	0.775096	76008.6	0.714396	9559.95	106492	11.1394	4081.99	0.426989	105.265	66541.1	632.069	19016.9	180.641
ARPIN	940.334	1304.08	1.38682	539.411	0.573642	987.678	934.285	0.945941	895.915	0.907093	725.864	1717.57	2.36622	856.287	1.17968
PPIAP66	1.40832	0.0198298	0.0210318	0.0219706	0.0225412	0	0.648748	65.8748	0	1	2.15863	5.55277	2.56511	0	0.0046112
HLA-DRB5	3720.55	2336.32	0.627952	2642.27	0.710185	678.656	912.493	1.34455	1021.45	1.50511	1312.84	2530.19	1.92725	2470.28	1.88162
METTL14-DT	1.45955	1.22502	0.840405	1.25071	0.857888	0.973621	0.632461	0.653159	2.42004	2.4705	0.0136698	0.0754984	3.61213	0	0.422479
CA1	4.51767	15.8028	3.49249	2.55662	0.566875	7.81619	1.30989	0.16865	2.3522	0.301832	202.481	0.128876	0.000685839	0.473889	0.00238968
FOXG1	0.006297	0.0033653	0.820108	0.00371158	0.841356	0	0	1	0	1	1.11079	0.119363	0.115421	0	0.00892228
AL022324.1	2.89123	1.25249	0.435155	0.0385545	0.0167358	3.91128	2.7625	0.70704	1.56339	0.401245	0.0165562	7.40121	279.077	0	0.37656
Z69706.1	7.40017	14.5744	1.96816	5.02993	0.680136	16.6266	18.2769	1.09919	24.2363	1.45741	65.9622	18.2018	0.276053	23.8152	0.36114
AL390039.1	0.0549575	1.23117	19.1075	1.25768	19.5155	2.93719	1.3629	0.465835	0.764754	0.262879	3.23656	1.57655	0.488687	0.495647	0.155749
AC016957.2	26.3375	64.2937	2.4406	22.3777	0.849708	22.4871	67.4399	2.99817	19.2711	0.85705	71.5587	50.1921	0.701453	6.95462	0.0973137
MDGA2	8.58284	9.61065	1.11961	2.53075	0.295683	0	0	1	6.37452	638.452	0.0214327	93.9575	2989.48	0	0.31814
DRD1	42.2757	67.9146	1.60632	16.189	0.383084	7.81584	966.768	123.537	5.5713	0.713188	4.36689	74.6765	17.0638	5.18606	1.18716
UBA52P5	0.0573068	0.0288212	0.57678	0.0320141	0.624218	1.95317	1.34402	0.689714	0.758089	0.39125	0.014744	1.60773	65.3789	1.71144	69.5699
KCTD10	737.783	1171.78	1.58824	897.719	1.21678	1133.38	951.791	0.839779	2035.04	1.79554	3364.42	810.966	0.241044	1454.45	0.432304
HTR7	21.8693	60.4601	2.7638	26.0118	1.18933	6.8403	6.94207	1.01486	3.15906	0.462617	0.0201107	4.719	157.054	8.19925	272.636
MAGEA9B	0.00627604	0.00335418	0.820481	0.0036993	0.841685	0	0	1	0	1	0.0164455	0.0939978	3.93253	0	0.378136
AL158211.3	0.0120189	0.00637916	0.743868	0.0070414	0.773944	1.95735	1.38678	0.70998	0	0.00508298	2.16026	1.5409	0.714615	0.509102	0.239189
WIPF1	581.827	1021.24	1.75521	1766.81	3.03662	555.443	312.512	0.562644	1039.23	1.87098	2458.46	487.867	0.198447	6309.36	2.56638
AC120049.1	21.9327	36.3991	1.65928	30.9911	1.41282	51.8369	23.787	0.458985	31.3898	0.605626	123.518	19.9209	0.161347	6.36437	0.0516026
AP000424.2	2.89681	0.0350634	0.0155027	3.67642	1.2682	0	0	1	8.8832	889.32	0.0186232	3.17235	111.181	6.48594	226.947
CDK4	1331.08	1193.66	0.896763	1058.91	0.795533	1684.92	1874.92	1.11276	2427.02	1.44043	715.024	2636.73	3.68757	1294.78	1.8108
FCER1G	546.854	1539.71	2.81555	1270.93	2.32405	538.818	341.951	0.634638	583.562	1.08304	1130.54	813.974	0.719989	431.304	0.381508
OR10J6P	70.0802	131.131	1.87103	47.1875	0.673383	54.7589	28.6471	0.523236	89.3714	1.63197	0.0218187	21.5086	676.287	25.2838	794.934
TCEAL1	371.835	367.962	0.989584	379.446	1.02047	761.786	953.313	1.25142	197.961	0.259874	207.257	615.795	2.97106	479.225	2.31216
PANX3	0.00821942	0.00438253	0.789407	0.00483483	0.814232	0	0	1	1.58935	159.935	0.0134868	7.08656	302.15	0	0.42577
HOXD3	0.0242836	0.0127007	0.662143	1.19141	35.0434	3.90761	8.46357	2.16294	0	0.00255258	7.58678	9.03353	1.19044	0	0.00131635
LINC00265	16.1298	26.7135	1.65575	24.807	1.53763	8.79378	16.0344	1.82245	121.831	13.8396	30.3905	16.9127	0.556659	20.5836	0.677408
AC008735.4	5.77648	7.2229	1.24997	7.36518	1.27455	5.86381	6.2657	1.06842	24.3698	4.15059	4.35955	3.18943	0.73221	8.26209	1.89312
AC005632.3	11.7445	10.9708	0.934179	11.2051	0.954108	3.90525	2.71046	0.694837	5.58779	1.42974	2.19636	3.2032	1.45633	2.234	1.01706
MAP3K11	5178.49	4104.31	0.792571	5465.51	1.05543	11654.6	6540.93	0.561231	3697.22	0.317233	4000.31	3731.25	0.932741	3969.02	0.992178
ASS1	159700	44977.1	0.281634	80666.9	0.505114	15984.8	31434	1.9665	7855.74	0.491452	7178.2	55437.8	7.72306	9621.27	1.34034
DGAT2	13596.4	13552.6	0.996783	24749.6	1.82031	12049.7	5258.22	0.436378	941.761	0.0781571	272.354	11138.4	40.8953	1577.82	5.79309
NEBL	140.092	228.324	1.62977	410.378	2.92922	189.707	39.8514	0.21011	375.118	1.9773	179.044	38.2796	0.213845	26.4612	0.147839
INPP4A	326.666	540.356	1.65413	564.15	1.72697	661.062	421.897	0.638217	462.029	0.698924	1007.91	326.3	0.323747	1272.69	1.26271
MRPL39	1218.82	875.538	0.71835	1010.55	0.829125	810.679	1277.15	1.5754	288.925	0.356407	516.466	891.632	1.72639	518.21	1.00338
AC023509.1	1.51749	2.42607	1.59483	1.27842	0.84349	1.95228	3.51831	1.79806	5.71085	2.9154	0.0155052	7.29459	286.396	11.8534	465.137
ZNF317	724.619	690.952	0.95354	631.148	0.871009	677.682	1026.15	1.5142	987.712	1.45748	781.189	676.81	0.866386	921.94	1.18017
AL138781.1	14.571	1.27972	0.0884522	8.72519	0.599081	7.81833	13.3076	1.70121	0	0.00127741	13.0235	28.6278	2.19725	45.5288	3.49399
HMCES	2090.72	1975.69	0.944979	3081.18	1.47374	1872.68	2333.32	1.24598	1276.64	0.681723	1371.43	1853.47	1.35149	2335.57	1.70301
CCDC177	1.59322	1.27686	0.802669	40.9345	25.5389	3.90467	0	0.00255449	3.15972	0.809702	0.0218188	35.1983	1106.53	0	0.31428
RPL4P3	0.0774081	2.4504	28.1484	1.29184	14.8938	2.93118	0.618354	0.21364	1.56404	0.535171	2.18565	3.09993	1.4164	0.476754	0.22169
CXCL16	1697.11	2792.87	1.64566	3644.07	2.14721	2808.53	652.451	0.232313	1501.23	0.534527	1064.39	2809.08	2.63914	383.418	0.360231
BEX3	2873.49	2201.52	0.766148	2115.3	0.736146	1951.88	3637.74	1.8637	1395.77	0.715092	2880.62	3831.73	1.33018	2894.04	1.00466
AC099542.1	0.0410795	1.20706	23.8268	2.38295	46.8476	0	1.40459	141.459	0.779604	78.9604	1.09098	1.51649	1.38647	0	0.00908279
CCNB1IP1	3169.38	1991.45	0.628341	1176.73	0.371284	485.032	2061.42	4.25	1101.98	2.27194	1325.85	2621.4	1.97714	227.394	0.171514
DCP2	906.824	976.28	1.07659	622.478	0.68644	840.013	838.948	0.998732	1073.83	1.27835	559.869	1344.26	2.401	1129.38	2.0172
CSPG4P10	7.40679	12.1706	1.64231	27.1774	3.66566	9.77156	33.5821	3.43423	121.711	12.4439	5.45287	24.5303	4.49219	109.603	20.0651
EVI5	1344.2	1744.9	1.29809	1381.26	1.02757	1263.45	1618.55	1.28105	786.446	0.622461	945.011	812.416	0.859691	674.259	0.713496
EEF1A1P9	87.5238	86.2389	0.98532	59.572	0.680674	17.5947	107.949	6.13239	58.7191	3.33599	34.7457	117.317	3.37577	51.3108	1.47661
RNU6-574P	1.53691	0.0364494	0.0300271	1.28735	0.83867	3.91416	0.623153	0.161347	4.05252	1.03526	1.10433	0.0865588	0.0866519	0	0.008974
MRPS10	1736.39	1503.31	0.865771	1526.35	0.879041	1533.34	1811.83	1.18162	1289.53	0.840994	898.382	1457.19	1.62201	1263.45	1.40636
RPSAP53	1.59655	0.0533398	0.0394259	0.0596715	0.043367	40.0916	127.893	3.18947	26.5177	0.661512	0.0216154	121.414	3840.67	5.18284	164.25
AIFM3	33.6098	44.9389	1.33698	31.0446	0.9237	234.711	8.31362	0.0354618	13.6189	0.0580642	45.5942	222.221	4.87304	71.4238	1.56639
AL158835.2	0.0422187	2.3484	45.1638	0.0239602	0.650344	1.95477	1.35981	0.697187	2.42294	1.23829	17.0535	0.074304	0.00494061	1.1099	0.0656314
MXRA5Y	10.1025	2.48603	0.246827	2.54361	0.252521	6.85095	0	0.00145752	17.2295	2.5127	0.0171084	1.65091	61.2692	12.2176	451.064
RALGDS	616.841	614.498	0.996202	1531.32	2.4825	939.76	658.085	0.700272	1014.25	1.07927	2960.81	823.144	0.278015	2410.9	0.814271
AC128687.2	2.86533	0.0327733	0.014876	2.46981	0.862445	1.95104	5.66282	2.89277	0.751308	0.388217	0.0167033	4.55351	170.897	13.5456	507.638
BTBD3	412.684	689.713	1.67127	641.041	1.55333	953.454	587.307	0.615982	1409.58	1.47839	205.089	532.05	2.59417	1436.25	7.00279
ITGB8	67.2079	111.765	1.66287	162.455	2.41698	667.952	4.81648	0.00722568	773.282	1.15769	206.135	6.25666	0.0303993	1070.15	5.19129
ZFY	558.133	1.27219	0.00229724	0.062356	0.000129637	383.349	388.467	1.01335	362.328	0.945167	0.022055	198.164	6182.31	348.852	10883.2
HRC	88.9564	114.121	1.28286	60.8042	0.683564	65.5159	19.5246	0.298121	7.98537	0.122018	119.331	48.8993	0.409829	50.7302	0.42517
STMN1	914.118	831.802	0.909952	564.21	0.617223	1737.72	1614.82	0.929275	2940.56	1.69219	2184.07	5569.14	2.54988	8595.13	3.93536
SLITRK6	23.4526	54.639	2.3292	17.4335	0.743459	0	0.61215	62.215	8.05555	806.555	0.0188783	0.111341	4.20182	5.86279	203.364
WDR87	0.0263186	2.28925	63.3078	0.015188	0.69353	0	0	1	0	1	0.0154461	1.62152	64.1167	3.5714	140.745
AQP4-AS1	22.9599	2.49273	0.108957	12.3672	0.538845	7.82243	7.69772	0.984077	5.60326	0.716668	0.0191349	12.067	414.52	36.9952	1270.13
LAP3	8573.94	10977.1	1.28029	17493.7	2.04034	3838.26	7858.02	2.04729	3037.14	0.791281	786.634	1917.55	2.43765	2785.24	3.54068
RTL5	384.963	446.88	1.16084	432.757	1.12415	55.7328	62.9816	1.13004	98.953	1.77535	766.962	141.874	0.184993	163.62	0.213346
ATF6	2879.41	3516.58	1.22128	2885.29	1.00204	5833.18	4682.83	0.802792	1838.52	0.315184	400.383	2261.97	5.64941	3731.5	9.31963
GLS2	2118.25	1122.04	0.529702	1582.13	0.746904	16.6175	13.2266	0.796068	28.111	1.69124	3.27846	533.383	162.201	7.5639	2.30318
AC124944.2	1.58569	1.27579	0.805792	14.702	9.21987	6.83811	14.6453	2.14006	66.177	9.665	22.7941	6.26701	0.275257	17.0523	0.74821
DRAM1	373.309	506.371	1.35643	562.919	1.50791	451.785	470.248	1.04087	620.614	1.37368	1109.91	969.297	0.873315	872.327	0.785948
GAPDHP21	2.69186	0.0211197	0.0115179	1.23071	0.459207	0	1.35401	136.401	1.58506	159.506	1.10085	1.59086	1.44111	0	0.00900212
WARS1	1296.2	2024.25	1.56167	3047.68	2.35124	2932.72	1808.99	0.61683	3705.32	1.26344	4353.98	1583.74	0.363746	1691.32	0.388454
ONECUT3	1.42728	0.0220338	0.0222878	1.23466	0.865982	0.971208	2.70893	2.77101	0	0.0101915	1.11081	1.68415	1.51154	0.470502	0.42871
BX842568.2	148.741	222.175	1.49367	119.071	0.800543	80.1946	75.774	0.944883	19.26	0.24026	0.0216634	27.5656	870.898	0.477058	15.3824
WDPCP	83.1872	156.613	1.88255	125.234	1.50538	110.499	389.319	3.52305	72.3952	0.655196	88.987	58.0768	0.652682	386.339	4.34114
LDHAP7	24.8957	96.9954	3.89491	16.1926	0.650559	6.8382	25.2243	3.68481	12.0224	1.75702	0.0211426	13.8432	444.832	10.52	338.124
NTF3	425.649	276.883	0.650504	191.003	0.448747	11.7283	6.20866	0.529778	20.894	1.78085	235.021	9.30978	0.0396534	14.6659	0.0624424
KIZ	332.475	366.74	1.10306	350.927	1.0555	540.775	721.919	1.33496	270.411	0.500052	622.787	606.695	0.974162	978.727	1.57152
TRPC5	69.9008	72.8129	1.04166	24.8632	0.355785	28.36	32.2803	1.13818	0.747929	0.0267159	0.0211433	25.919	832.571	2.23174	71.9816
AP1B1	3695.82	3520.24	0.952491	4758.75	1.2876	8188.95	4089.81	0.499431	2452.72	0.299517	4524.34	2571.38	0.568344	3045.31	0.673095
VGLL4	422.849	625.338	1.47885	409.203	0.967728	581.849	645.532	1.10945	1363.76	2.34382	177.964	423.823	2.38144	1139.02	6.39998
SPAG16-DT	0.0693353	1.25174	15.9039	2.48037	31.3905	0	5.09559	510.559	1.58983	159.983	0.0134385	4.35608	186.278	0.494287	21.5153
SIGLEC9	108.009	187.024	1.73149	209.559	1.9401	72.3623	30.7472	0.424986	76.4567	1.05657	159.448	33.6889	0.211335	66.1319	0.414793
AC010976.1	34.8625	24.2839	0.696648	27.2585	0.781948	21.5097	23.0813	1.07303	59.6688	2.77322	24.9658	15.3799	0.616192	12.289	0.492435
HIRIP3	902.461	789.308	0.874619	641.077	0.710368	940.738	1183.14	1.25767	380.693	0.404681	493.687	973.99	1.97287	830.277	1.68177
PPFIA2-AS1	1.40044	3.45001	2.45315	0.020967	0.0219556	0	4.43215	444.215	8.43443	844.443	0.0116554	0.0628481	3.36397	0	0.461779
C15orf41	198.323	194.31	0.979768	288.871	1.45655	450.812	330.782	0.733753	309.88	0.687389	290.79	309.503	1.06435	301.326	1.03623
AC079779.2	0.0658809	1.24722	16.5683	1.27588	16.9461	0	1.33109	134.109	6.5252	653.52	0.0159598	1.63114	63.2185	289.292	11144.2
THOC5	599.243	733.427	1.22392	584.023	0.974601	999.412	1024.71	1.02531	510.3	0.510605	466.564	981.617	2.1039	1163.06	2.49279
CALHM3	0.0245377	0.0128296	0.661007	0.0141869	0.700304	0	0.653841	66.3841	1.61968	162.968	0.010796	0.0576344	3.25229	5.20915	250.97
AL139174.1	2.96127	2.46059	0.831495	1.29726	0.439966	0	2.09194	210.194	1.58677	159.677	4.30731	0.0760031	0.0199205	3.01193	0.699955
AC009302.1	0.0488267	0.024803	0.591619	0.0275194	0.637794	0	2.16842	217.842	2.47386	248.386	0.0105875	0.0563858	3.22457	7.30164	355.149
MEIOC	7.37394	16.9449	2.29619	14.8432	2.01155	10.7556	14.0457	1.30561	8.01642	0.745563	14.0969	4.71509	0.334949	11.2129	0.79556
AMACR	2121.21	1683.01	0.793421	1897.06	0.894327	680.612	3053.24	4.48597	247.868	0.364194	34.7435	446.755	12.8553	158.845	4.5709
RPL23A	10329.2	7681.59	0.743677	8880.22	0.85972	6105.03	13122.5	2.14946	9174.31	1.50274	6233.19	24951.7	4.00304	11716.4	1.87968
AC022400.1	1.55018	5.98911	3.84513	1.29333	0.835367	1.94969	2.01945	1.0356	3.99082	2.04156	0.0183224	3.16342	112.046	12.0313	425.152
L3MBTL1	51.0359	40.1	0.785764	50.8415	0.996193	53.7779	74.2239	1.38012	82.065	1.5259	116.1	86.9833	0.74923	157.235	1.35428
SVIP	532.202	659.368	1.23894	468.731	0.880741	1181.31	613.954	0.519727	621.414	0.526042	200.749	809.345	4.03148	427.182	2.12789
AC092162.3	0.0198246	0.010424	0.684804	0.011519	0.72152	0.974075	0	0.0101618	14.3091	14.5508	2.16803	0.0710874	0.0372297	11.6647	5.36021
AC011330.2	1.49603	2.40837	1.6058	2.45503	1.63678	10.7751	3.47706	0.323322	10.6229	0.985889	1.10744	1.64744	1.48325	7.86331	7.04584
ZSCAN5DP	0.0270129	0.0140822	0.650641	1.19822	32.6432	0	0	1	4.10977	411.977	0.0131714	0.0723102	3.55224	2.39069	103.606
ATP10B	29.146	6.1413	0.210979	0.0595256	0.00238461	0	2.01415	202.415	77.2699	7727.99	2.1951	10.8452	4.92276	2.24155	1.02106
COX6CP16	4.22487	1.25064	0.29768	1.27977	0.30456	2.94283	0.654331	0.224982	0	0.00338659	0.0107396	0.0572962	3.24482	0	0.48217
AC073476.3	0.0469361	0.023896	0.595333	0.0265061	0.641177	6.86271	5.03733	0.734402	2.40732	0.351727	0.0145215	3.02404	123.73	7.48068	305.474
TSPOAP1-AS1	10.2801	8.54588	0.83147	21.0225	2.04396	9.77453	16.1193	1.64845	10.4287	1.06685	2.19705	7.75213	3.51697	5.19462	2.35818
ELP6	928.697	709.175	0.763626	732.819	0.789085	787.207	1079.42	1.3712	612.547	0.77813	1614.41	701.201	0.434343	496.327	0.30744
SUN2	11733.2	14004.3	1.19357	8529.35	0.726943	9717.41	15518.5	1.59698	2859.23	0.294239	984.098	5714.13	5.80641	7580.67	7.7031
LINC00824	0.0542456	0.0273801	0.581832	0.0304009	0.628851	0	0.623554	63.3554	9.05914	906.914	0.0152701	0.0860047	3.79915	0	0.395725
GPX8	89.0025	144.477	1.62323	93.0259	1.0452	261.1	91.7281	0.351339	694.133	2.65843	715.971	190.591	0.266209	491.967	0.687137
RSPH1	10.3399	25.5109	2.46581	22.3451	2.15994	12.7057	1.31221	0.103983	63.6557	5.00686	28.2244	9.3177	0.330367	253.321	8.97243
ATG101	914.187	697.054	0.762488	1050.23	1.14881	1288.88	1018.43	0.790167	1095.58	0.850029	570.716	1037.95	1.81867	599.766	1.0509
CSAD	3178.19	1748.61	0.550193	3009.25	0.946842	2315.68	3417.19	1.47568	1108.42	0.478663	1291.13	792.696	0.613959	553.634	0.428803
PCDHGC5	5.53775	4.75302	0.85855	2.47302	0.447572	3.9083	7.76699	1.98479	21.2588	5.42806	15.1081	0.104727	0.0075887	27.6083	1.82683
ADAM18	0.0063314	0.00338354	0.819497	0.00373172	0.840817	0	0	1	0	1	0.0106118	0.0565311	3.22781	0	0.485158
LRP1	36771	58776	1.59843	30868.7	0.839484	18607.5	33242.4	1.78651	21074.4	1.13257	9450.13	17402.8	1.84154	5425.79	0.57415
HNRNPH3	2338.52	3040.56	1.30021	2521.99	1.07845	2238.41	2677.48	1.19615	3314.11	1.48056	1622.05	2098.84	1.29394	4683.78	2.88755
AC007342.6	2.96038	3.64679	1.23108	2.51401	0.849725	0.971909	2.75438	2.81531	11.4473	11.6684	1.10753	6.00687	5.38409	3.50799	3.14801
TMSB4Y	65.3757	0.0538492	0.000976501	0.0602504	0.0010744	70.4231	44.202	0.627717	36.2264	0.51448	2.19655	51.6745	23.4232	29.5112	13.3789
UTP15	331.036	357.038	1.07855	354.656	1.07135	500.682	649.046	1.29632	433.848	0.866516	199.662	370.49	1.85554	530.669	2.65775
HILPDA	75.9657	134.849	1.77503	173.648	2.2857	187.752	119.062	0.634167	471.765	2.51262	3486.47	152.562	0.043761	534.999	0.153453
CYP21A2	62.8458	149.415	2.37727	161.249	2.56554	184.817	139.385	0.754194	124.707	0.674779	13.0453	138.868	10.6377	108.605	8.31961
LINC00924	93.3222	93.5074	1.00198	120.24	1.28841	56.717	57.4599	1.0131	96.6635	1.70419	207.092	50.3564	0.243197	19.3721	0.0935873
NLRP4	0.0291537	0.0151594	0.64258	1.20343	30.9915	4.88404	0.611703	0.127033	3.97095	0.813428	0.0196882	1.68202	56.9928	1.05405	35.8409
PCBP1-AS1	561.316	613.215	1.09246	500.948	0.892455	249.358	384.746	1.54292	416.143	1.66883	520.793	454.265	0.87226	293.027	0.562664
AC135279.4	0.0668691	2.42424	31.6673	3.65854	47.7245	0	0.662493	67.2493	3.34985	335.985	0.0098446	1.49803	75.9917	1.18005	59.9686
PSTK	177.901	154.245	0.867033	181.044	1.01767	66.4899	248.822	3.74185	170.621	2.56588	74.8907	158.617	2.11783	37.6836	0.503248
GZMB	20.566	31.6415	1.53827	116.547	5.6647	50.8449	37.055	0.728838	53.8831	1.05974	156.213	9.31699	0.0597031	16.4084	0.105096
ENO1	24345.4	16811.8	0.690552	25959.9	1.06631	16329	23970.6	1.46798	67114.5	4.11014	42622	33142.7	0.777595	26527.9	0.622399
TM4SF1	1567.39	2818.41	1.79815	4348.38	2.77427	2230.59	1342.15	0.601707	13654.2	6.12134	2326.21	2204.08	0.947501	22660.1	9.74119
EXO5	186.633	132.398	0.709418	151.303	0.810708	219.047	327.363	1.49446	170.616	0.778909	100.928	353.51	3.50233	418.561	4.1468
VDR	62.8182	65.63	1.04475	138.874	2.21053	93.8717	12.522	0.133487	864.072	9.20395	65.1268	56.5712	0.868653	402.613	6.1812
AP000866.6	0.0785755	7.16221	80.9729	2.50578	28.4027	2.92927	5.61429	1.9135	10.571	3.59986	58.0202	1.66042	0.0287853	2.26367	0.0391808
MIR3150BHG	0.0240689	0.0125916	0.663115	0.0139227	0.702187	1.9537	0.628648	0.325227	2.41041	1.23258	0.0143084	1.59886	66.1852	11.4166	470.07
LILRA6	24.9346	99.5623	3.99173	94.231	3.77801	46.939	13.922	0.296748	37.0042	0.788392	34.732	207.535	5.9739	10.5011	0.302546
AL121894.2	5.86117	2.48437	0.424851	2.54169	0.434614	20.5475	14.0657	0.6847	4.779	0.232957	13.0112	6.20684	0.477438	5.8169	0.447492
LARGE1	1154.64	1006.65	0.871834	834.487	0.72273	3217.32	864.183	0.268606	534.452	0.16612	334.2	789.608	2.36264	564.289	1.68846
RPL23AP48	1.42967	0.0223151	0.0224462	0.0247415	0.0241316	0	0	1	0	1	0.013019	4.32979	188.531	1.75255	76.5692
KTN1	6381.26	9857.52	1.54476	6415.29	1.00533	7193.44	6081.82	0.845468	7718.15	1.07294	1461.49	6125.61	4.19133	4941.24	3.38095
PLD4	81.6745	42.5584	0.521132	115.276	1.41136	10.7494	9.01146	0.838469	70.825	6.58352	72.6978	9.31988	0.12832	161.025	2.21482
NKX2-4	0.00631108	0.00337277	0.819858	0.00371982	0.841135	0	0	1	0	1	23.5324	0.0857272	0.00406617	0	0.000424766
BTF3P9	1.43499	2.35781	1.63863	1.23853	0.864041	0	0	1	0.775785	78.5785	0.0112364	0.0602929	3.31002	0	0.47089
AL139423.1	7.41231	12.1762	1.64183	25.9661	3.49973	1.94878	2.70569	1.38642	27.3963	13.9915	37.9365	13.8197	0.364454	15.2984	0.40342
PRELID1P1	17.5993	14.6283	0.831286	28.5318	1.62084	10.7501	16.0443	1.49203	20.0847	1.86752	71.5422	16.894	0.236247	1.64554	0.0231375
AC135048.1	39.4436	32.8345	0.832486	68.1705	1.72812	12.7062	91.4638	7.19351	5.56969	0.438788	63.9653	24.4666	0.382595	5.18182	0.0811535
AC099518.1	1.48152	0.028702	0.0259481	0.0318806	0.0280792	1.95098	0.617234	0.319858	0.751127	0.388137	0.0167677	3.11111	116.6	2.89802	108.639
AC111200.2	1.40605	1.20121	0.855345	1.22388	0.87135	0	0.657462	66.7462	0	1	1.09021	0.0551892	0.0592518	0.521986	0.483533
WASHC2C	814.99	1075.83	1.32005	813.391	0.998039	981.81	1588.32	1.61774	858.072	0.873971	1260.74	1307.72	1.03726	1358.71	1.07771
NCAPD2	715.769	672.695	0.939823	432.763	0.604618	888.907	1123.52	1.26393	1129.35	1.2705	533.833	1051.76	1.97019	3264.94	6.11594
NMRK2	0.0706294	1.25336	15.6688	1.28288	16.0348	0	0	1	1.54817	155.817	33.5725	0.123271	0.00396845	0	0.000297774
KLHL28	438.877	477.228	1.08738	414.16	0.943683	376.492	413.558	1.09845	356.6	0.947166	108.525	303.364	2.79517	243.411	2.24279
AC026403.1	101.979	20.7136	0.203195	14.96	0.146781	29.3295	52.4715	1.78877	36.1577	1.23273	359.067	125.065	0.348324	49.5091	0.137907
AL358232.1	1.5281	4.77489	3.11092	1.28332	0.840858	0	0	1	0	1	0.0115783	1.53888	71.7797	0.509922	24.0946
POLR2F	0.0740504	0.036519	0.553465	2.49378	29.789	0	2.04472	205.472	4.02944	403.944	0.0163526	4.53327	172.403	0.477219	18.4885
ETFDH	8629.28	8055.56	0.933515	7076.16	0.820017	2052.61	3720.52	1.81258	610.109	0.297239	1693.66	1068.59	0.630936	788.844	0.465766
XK	43.8685	114.131	2.60131	42.2271	0.96259	870.38	17.4243	0.0200304	69.9707	0.0804016	1.10807	239.266	214.008	39.4566	35.2989
AC087521.2	0.0542355	4.68002	73.0129	0.0303956	0.628867	0	0	1	5.84396	585.396	0.0121058	0.0656235	3.42098	1.13315	51.7125
AL359643.1	0.0358085	0.0184728	0.621562	0.0204593	0.664927	0.974943	0	0.0101529	0	0.0101529	1.09467	0.0635228	0.0665566	0.508178	0.469081
ABCC13	0.0771608	10.659	122.405	1.29154	14.9326	0	0	1	0	1	0.01684	0.0967348	3.97671	1.06907	40.2037
HGS	1366.09	1409.8	1.03199	1419.71	1.03925	3809.91	2178.4	0.571774	2986.47	0.783871	1396.38	5184.93	3.71309	2426.58	1.73775
LINC00668	2.87597	0.0335387	0.0150863	0.0373045	0.0163912	0.971365	0	0.0101899	0	0.0101899	0.0211834	278.261	8923.68	0	0.320683
SUCLG2	15269.9	8724.66	0.571362	10476	0.686052	13061.8	5565.95	0.426123	4335.58	0.331928	2517.16	3787.63	1.50472	1448.98	0.575643
AL139811.1	1.50357	0.0316293	0.0275041	2.46207	1.63327	2.93415	1.34359	0.459757	3.2339	1.10181	5.38731	3.03457	0.564091	1.71064	0.318796
RNA5SP187	0.0272349	0.0141941	0.649769	0.0157017	0.690257	0	1.40202	141.202	0.778688	78.8688	0.0107642	0.0574439	3.24808	3.84419	185.617
MTHFSD	460.664	280.537	0.608993	352.154	0.764453	489.927	549.519	1.12163	546.581	1.11564	492.582	205.92	0.418053	637.134	1.29345
AL109914.1	0.030486	0.015827	0.637924	0.017516	0.679642	0	0	1	2.45989	246.989	0.0113248	0.0608301	3.32149	0	0.468937
AL133215.3	4.43205	1.27489	0.289257	4.98044	1.12345	0	15.7889	1579.89	2.37005	238.005	14.0205	3.14001	0.224511	1.66215	0.11918
MIR1-1HG-AS1	1.49492	1.24011	0.830684	0.0338517	0.029139	0	0.612048	62.2048	3.16881	317.881	9.75398	0.112031	0.0124981	2.24349	0.230796
TUSC8	190.923	128.736	0.674299	156.228	0.81829	105.608	1070.63	10.1369	75.6098	0.715974	0.0220406	76.3633	2383.64	9.91703	309.826
AC022126.1	2.91474	1.25718	0.433262	1.28723	0.443537	0.973273	3.5616	3.63236	1.58216	1.61924	0.0142332	1.5973	66.3263	0	0.412657
CIB1	5499.21	3046.69	0.554024	4955.92	0.901207	4818.12	3786.99	0.78599	5743.52	1.19207	4581.85	7242.7	1.58074	1925.92	0.420339
AL096803.3	0.0433421	0.0221602	0.602905	1.2352	23.3437	5.87393	1.32913	0.22759	4.86032	0.827732	0.016166	0.0920748	3.90105	1.68386	64.7352
MTMR2	237.741	449.274	1.88972	358.351	1.5073	575.006	327.259	0.569148	1106.16	1.92372	1287.79	355.236	0.275855	1671.88	1.29825
PRRG3	2.94873	2.45563	0.833339	4.91386	1.66418	8.79564	1.30798	0.149675	8.80642	1.00122	47.6448	9.26851	0.194702	41.728	0.87584
ZNF581	274.118	157.912	0.576089	264.121	0.963534	245.446	440.812	1.79593	543.333	2.2136	401.46	653.894	1.62877	566.711	1.41162
LRRC45	957.863	778.387	0.812631	960.939	1.00321	2494.63	2866.12	1.14892	709.931	0.284587	779.036	2371.53	3.04416	1136.98	1.45946
RFPL1S	3.04823	24.1035	7.88479	16.0389	5.24776	4.8823	2.00664	0.412207	5.57174	1.14092	14.1218	1.68469	0.11992	20.0635	1.42045
THOC7	1347.14	1136.6	0.843719	1290.77	0.958156	1216.5	1014.85	0.834239	1223.53	1.00578	846.302	1960.05	2.316	1394.69	1.64797
AC034229.4	1.43009	1.21205	0.848591	1.23607	0.865273	4.88684	6.30412	1.28943	3.98982	0.816816	6.50988	4.64434	0.713868	12.0228	1.84555
TSSC2	4.49074	7.31772	1.62812	17.2657	3.83842	6.83858	8.32555	1.21712	20.9284	3.05733	6.53595	49.8328	7.6143	6.37333	0.975157
AL117336.1	4.52008	13.3964	2.95941	17.3798	3.83873	0.971209	9.78702	9.98464	25.0943	25.585	7.60973	7.71054	1.01323	2.82692	0.372313
AL034370.1	0.0523671	0.0264906	0.585093	1.25294	20.2501	0	0.640052	65.0052	0.768422	77.8422	0.0125379	1.56069	69.6911	1.12544	50.3793
PELP1	1501.7	1475.39	0.982476	1826.4	1.21621	1203.79	2044.53	1.69841	1444.09	1.19961	4895.35	1827.55	0.373325	1923.62	0.39295
XPNPEP2	2907.1	176.138	0.0605922	228.22	0.0785073	1823.78	6.22855	0.00342065	697.851	0.382643	2.19232	6580.99	2988.21	241.584	109.7
FZD8	492.658	353.357	0.717252	305.036	0.619172	95.8277	86.8209	0.90602	146.464	1.52836	493.604	184.495	0.373783	1047.65	2.12243
H2BC6	0.0667052	1.24832	16.4047	2.47252	32.3644	8.80383	2.01596	0.229862	0	0.00113458	0.0186865	4.65933	162.771	2.24747	78.6945
NDFIP1	8741.58	8351.86	0.955418	9258.38	1.05912	10579.9	6244.41	0.590214	4732.43	0.447304	3694.36	5849.79	1.58344	5015.68	1.35766
ERVFRD-1	13.1859	10.9711	0.832164	23.515	1.78275	0	1.3239	133.39	0	1	88.8865	0.0961478	0.00119406	0	0.00011249
RPS15P5	4.31186	1.26191	0.294297	1.29264	0.301406	2.92992	1.31981	0.45233	0	0.00340145	5.4194	4.58561	0.84643	2.27289	0.420468
ADNP2	357.293	809.894	2.26671	622.438	1.74207	844.908	921.746	1.09094	881.473	1.04328	211.598	460.404	2.17579	729.279	3.44642
HMBOX1	373.253	539.105	1.44433	279.023	0.747552	263.052	285.233	1.08432	279.3	1.06177	972.04	184.559	0.189876	369.96	0.380608
MAGEB1	0.00430485	0.00230617	0.860279	0.00254273	0.876816	0	0	1	0	1	0.0210574	57.4548	1850.28	0	0.321984
AP001011.2	0.0136757	0.00724409	0.728345	0.00799802	0.760189	0	0	1	0.773907	78.3907	0.0115531	10.8315	503.013	0	0.46397
AC024267.5	1.38133	1.18984	0.862367	1.2111	0.877652	0.975522	0	0.0101469	0	0.0101469	0.0110161	0.05896	3.28129	1.81115	86.6551
AL590369.1	0.0440882	0.0225218	0.601273	1.23674	23.0501	0	0	1	0.767499	77.7499	0.0127135	0.069416	3.49642	0	0.440266
RNU6-481P	4.27681	0.036541	0.0108568	1.28762	0.302701	8.8071	10.6527	1.20932	3.99573	0.454314	0.0180398	8.99901	321.294	2.86252	102.445
AC105074.1	1.58124	6.06602	3.81843	13.4541	8.46138	2.93524	0.62919	0.217025	6.59834	2.24374	6.44546	4.40432	0.683812	0	0.00154908
KNL1	498.577	214.986	0.431211	826.89	1.65849	353.016	1298.92	3.67942	562.649	1.59382	49.9363	1229.8	24.6227	447.289	8.9556
DZIP1	129.809	161.503	1.24414	93.0485	0.716832	52.7996	175.236	3.31846	376.895	7.13706	707.2	30.6616	0.0433699	903.814	1.27801
CDC6	30.7516	65.5924	2.13261	17.4391	0.567237	453.742	135.875	0.299471	473.29	1.04308	145.415	586.859	4.03553	743.474	5.11248
UBTFL10	28.5226	4.90277	0.172181	1.31176	0.0463246	0	2.13731	214.731	0	1	0.0117713	0.0635595	3.37874	2.44505	112.766
ARPC2	3905.77	3842.02	0.98368	4748.85	1.21585	6635.06	4221.57	0.636252	6204.79	0.935151	3588.02	4467.36	1.24508	8186.55	2.28163
VRK3	1784.52	1391.61	0.779826	2427.72	1.36043	1293.76	2089.45	1.61501	1336.23	1.03283	578.318	2049.97	3.54466	1241.6	2.1469
LINC01267	0.00628744	0.00336023	0.820278	0.00370598	0.841506	0	0	1	2.45576	246.576	0.01155	1.53823	71.8437	1.79434	83.728
RPL12P19	0.0410238	0.0210326	0.608199	0.0233112	0.652856	4.90362	0.636853	0.131645	0.766053	0.157939	1.09832	4.32833	3.91434	2.39711	2.17186
RN7SL832P	23.2322	15.7954	0.68003	2.55642	0.110421	5.86055	41.5641	7.08181	2.35168	0.402294	21.6952	69.2189	3.18951	15.3149	0.70605
TSPAN17	953.507	1064.93	1.11686	803.497	0.842678	2485.83	926.528	0.372727	2358.61	0.948822	782.291	1583.66	2.02438	3491.19	4.46274
ZSCAN20	24.8141	42.432	1.70971	16.1709	0.651825	64.5453	83.5365	1.29418	129.814	2.01105	5.45299	47.2667	8.654	37.7677	6.91521
RNU2-51P	0.0203489	0.010693	0.681836	0.0118171	0.718878	0.975769	2.9343	2.9868	4.18493	4.25549	0.0107084	4.1837	202.512	0.518563	25.5241
AL645939.5	0.0370689	2.33012	49.7169	0.0211514	0.661826	0	1.32572	133.572	1.56349	157.349	0.0165426	3.10288	117.279	0	0.376753
PRELID3BP11	2.80157	0.0283399	0.0136365	0.0314752	0.0147516	0.974687	7.47777	7.60421	1.604	1.6391	0.0121109	1.55107	70.6017	1.13305	51.6963
MIR590	2.77024	1.2261	0.444602	1.25194	0.453894	0	1.37212	138.212	0.76803	77.803	0.012612	0.0687782	3.48392	0.500769	22.5884
AC079193.2	5.73927	0.0407929	0.00883467	1.29896	0.227674	10.7778	2.04217	0.190231	0	0.000926976	1.10676	1.64115	1.47852	0	0.00895449
KLHL9	1042.44	1255.57	1.20445	957.24	0.918266	1211.62	1127.78	0.930803	1005.41	0.829807	656.427	838.353	1.27714	2321.74	3.53689
TMEM41A	1013.31	851.257	0.84008	1678.8	1.65675	1086.45	1040.12	0.957358	894.294	0.823139	402.553	1486.03	3.69144	930.151	2.3106
URGCP	1873.45	1489.97	0.795309	1603.24	0.85577	1775.87	1846.91	1.04	1265.39	0.712551	3042.23	1028.93	0.338217	2114.61	0.695087
LINC02542	36.5868	51.054	1.39531	89.2882	2.44005	100.719	104.371	1.03626	185.151	1.83821	0.0220263	880.903	27506	1.65826	52.0905
ZNF10	221.596	217.357	0.980871	251.678	1.13575	167.217	344.218	2.05845	270.481	1.61751	210.493	152.527	0.72463	141.744	0.673406
EVPLL	20.2089	3.70528	0.183752	13.616	0.673924	30.332	7.6449	0.252287	1.5482	0.0513546	3.28138	59.7465	18.1554	0.470753	0.146064
TCEA2	2112.54	1216.77	0.575976	2009.92	0.951421	6172.53	862.031	0.139657	437.037	0.0708051	5115.6	5122.38	1.00133	1136.36	0.222138
ZNF681	13.2106	14.6069	1.10561	50.6192	3.82956	211.245	28.6412	0.135624	98.2121	0.464946	5.45188	184.093	33.7069	76.786	14.0604
SLC30A6	893.73	1060.07	1.18611	885.314	0.990583	1330.92	1045.74	0.785727	1021.5	0.767513	362.409	961.805	2.65388	1105.73	3.05099
HS3ST6	0.0726124	2.439	29.6444	0.0399242	0.604318	0	0.613739	62.3739	1.55504	156.504	0.0179631	0.104685	4.1013	0.471863	17.2321
PCGF3	1163.42	1198.5	1.03015	861.775	0.740727	1159.79	1290.36	1.11258	2447.22	2.11005	1311.74	576.287	0.439335	2829.33	2.15692
TNFSF13B	83.249	216.17	2.59648	309.961	3.72297	133.968	73.5022	0.548689	252.784	1.88683	61.8713	131.188	2.12015	167.791	2.71166
ATG10	402.279	280.507	0.697302	297.577	0.739735	314.882	198.282	0.629716	342.101	1.08644	259.324	409.984	1.58095	272.379	1.05034
IGSF1	83.1358	65.6085	0.789199	84.3305	1.01437	261.094	72.7928	0.278827	163.349	0.625647	6.5341	96.2006	14.7019	0	0.00152809
AL009178.2	45.1294	19.4794	0.43176	18.6577	0.413557	34.2209	73.6083	2.15064	16.8397	0.492238	0.0217753	16.9389	533.399	191.399	6023.82
PLXNB3	37.9723	26.7671	0.704989	27.336	0.719967	12.7054	26.5325	2.08742	107.832	8.48117	78.1404	87.0028	1.1134	1573.76	20.1377
PHF12	960.773	835.45	0.869562	814.646	0.847909	1308.43	1087.08	0.830831	1220.33	0.932671	818.088	995.355	1.21668	1414.25	1.72872
NMD3P1	0.0570506	1.23445	18.5599	7.0963	105.984	2.93835	4.3778	1.48822	0	0.00339172	0.0127076	1.56447	69.3368	0	0.440382
SHPK	644.402	506.386	0.785827	807.149	1.25255	138.855	109.947	0.791826	117.465	0.845964	288.612	158.658	0.549745	63.0962	0.218647
PLCL1	35.0814	77.6637	2.21347	74.347	2.11896	113.441	25.8381	0.227834	102.259	0.901434	157.272	42.8078	0.272236	184.725	1.17455
AC010501.2	4.48096	1.27866	0.286944	5.01104	1.11803	5.86051	147.913	25.1976	4.76698	0.813724	23.8608	27.3282	1.14526	1.64228	0.0692175
ACYP1	64.1586	38.9043	0.606438	64.4802	1.00501	132.015	71.4147	0.540993	132.005	0.999923	126.948	96.1202	0.757178	169.654	1.33637
RPL29P24	0.0600266	1.23895	17.8353	3.62595	51.9224	0.972542	2.78557	2.84524	4.04781	4.12991	0.0155496	0.0878837	3.83113	0	0.391396
TUBBP10	1.5872	10.8582	6.80452	7.42871	4.65735	0.971574	3.45165	3.52663	1.55538	1.59476	2.19123	8.98222	4.0851	1.06105	0.48657
GEMIN2	142.926	121.466	0.849864	136.421	0.954495	193.622	142.925	0.738177	187.539	0.968583	112.86	283.421	2.51114	178.427	1.58091
LINC02211	0.0463907	1.21678	21.7549	0.0262131	0.642182	0	0.612547	62.2547	39.2543	3926.43	0.0185833	46.7441	1635.72	0	0.349855
ARSA	2724.86	2155.39	0.791013	3735.82	1.37101	1752.39	1530.01	0.8731	1689.6	0.964167	572.894	1714.81	2.99321	647.591	1.13038
2001-12-01	0.0595588	0.0298746	0.573251	0.0331942	0.620974	0.971693	6.34669	6.47523	7.28926	7.43538	10.7969	0.101593	0.0103261	14.6432	1.35591
F2RL1	264.03	671.533	2.54334	1117.13	4.23094	796.988	158.305	0.198639	2320.98	2.91217	9.78881	603.653	61.6057	501.071	51.1369
WWC3	382.078	639.937	1.67487	400.543	1.04833	884.999	1326.9	1.49931	1407.15	1.59	2737.28	554.914	0.202727	1331.6	0.486469
AC243732.1	0.0799694	2.45612	27.4107	4.91508	54.7418	4.88736	2.7319	0.559874	5.6274	1.15111	0.0181722	4.6337	164.833	2.25568	80.4226
PAM	772.749	1097.7	1.42051	803.488	1.03978	769.604	442.185	0.574568	1267.04	1.64635	3861.29	503.124	0.130302	1552.01	0.401944
AL360181.4	2.88542	0.0342251	0.0152742	0.0380754	0.016604	1.95117	0.617974	0.320203	1.56334	0.802246	0.0165635	8.82243	332.502	0.476342	18.3086
PDHB	5328.53	2562.18	0.480843	2967.13	0.556839	2463.33	3591.49	1.45798	1720.19	0.69832	2646.26	2578.95	0.974564	1236.82	0.467387
SEPSECS	3611.16	2909.43	0.805677	2088.04	0.57822	1477.61	1717.24	1.16218	944.193	0.639004	162.774	861.284	5.29101	725.031	4.454
RNU6-796P	1.51991	1.25044	0.823863	3.66517	2.40221	4.90698	0.643352	0.132877	0	0.00203377	0.0120898	0.0655242	3.41896	0.505245	23.325
SLC22A17	205.622	288.988	1.40541	530.52	2.57999	80.1804	41.9579	0.523353	145.635	1.81624	955.836	53.5188	0.0560015	139.335	0.145782
VCP	10276.8	10552.1	1.0268	12081.6	1.17563	16548	13342.6	0.806297	11479.8	0.693725	13527.4	11249.8	0.83163	10191.6	0.753406
AC003965.2	0.0255942	0.0133651	0.656432	1.19471	33.8456	0	0	1	9.33851	934.851	0.0110109	0.0589287	3.28061	2.47776	118.403
DRC1	1.51164	1.24705	0.826117	1.27569	0.844938	0.971225	1.30812	1.34334	2.35481	2.41006	3.27944	16.5777	5.04273	0.470119	0.145958
C1orf194	0.0263899	1.17696	32.6179	0.015228	0.69327	0.973489	0	0.0101679	1.5855	1.62229	2.17304	1.58988	0.73287	1.10394	0.51027
C1orf220	8.85078	24.2241	2.73499	17.3507	1.95927	26.3995	11.8205	0.447966	19.2696	0.730026	3.28233	16.9109	5.13949	57.446	17.4515
MPZL1	2023.55	1776.51	0.877916	2034.68	1.0055	5976.94	1943.57	0.325179	5156.75	0.862775	3629.23	2530.18	0.697167	10110.7	2.78589
NRBF2	1437.59	1952.59	1.35824	1918.16	1.33429	931.937	848.063	0.910001	780.795	0.837821	326.605	783.509	2.39891	343.825	1.05272
AC012676.4	0.0452768	0.0230965	0.598741	0.0256135	0.644276	0	2.09356	210.356	2.42002	243.002	9.62648	0.0755055	0.00887311	1.10704	0.115918
KSR1	150.253	250.134	1.66471	189.731	1.26273	202.42	67.8863	0.335406	497.511	2.45774	269.088	166.283	0.617965	316.138	1.17484
ZNF614	209.872	111.754	0.532509	141.373	0.673628	169.175	307.799	1.81937	162.583	0.961041	213.737	143.356	0.670729	335.265	1.56856
H2BC5	612.422	558.624	0.912157	1931.65	3.15408	1258.56	681.909	0.541822	540.886	0.429772	326.606	291.292	0.89188	235.076	0.719763
NCBP2-AS1	1.4875	2.40134	1.61024	1.26427	0.850927	2.93212	0	0.00339891	7.35862	2.50453	0.0159015	0.0902683	3.87114	1.07822	42.0136
SPN	159.037	223.47	1.40512	339.738	2.13615	114.409	83.317	0.728264	194.788	1.7025	151.912	65.7101	0.432591	115.138	0.757945
CDKL2	2.99125	4.85613	1.62137	3.74413	1.25085	0	0	1	2.41087	242.087	3.24511	0.0794385	0.0274764	0	0.0030721
LINC02132	1.55409	2.45643	1.57691	0.0437056	0.0343366	2.93451	1.34581	0.460455	0	0.00339615	2.17679	3.02686	1.38873	0	0.00457291
LINC01778	0.0971704	3.69076	34.5316	18.381	171.605	7.82196	4.13288	0.528971	3.16593	0.405509	7.60072	4.68555	0.616965	0	0.00131394
GHITM	15600.9	10731.9	0.687899	12997.9	0.833151	6347.55	13630.8	2.1474	6096.87	0.960508	4649.13	4810.36	1.03468	3466.65	0.745656
RBBP5	850.005	947.154	1.11429	791.093	0.930693	1491.3	1704.68	1.14308	623.806	0.418301	806.153	801.816	0.99462	1570.91	1.94864
COL5A1	796.124	3411.95	4.28566	903.942	1.13543	2812.44	705.722	0.250931	10800	3.84006	3783.28	807.973	0.213566	12388.2	3.27445
FBXL19	220.145	196.728	0.893635	214.508	0.974398	309.99	190.561	0.614744	707.639	2.28274	477.387	170.866	0.357933	1202.52	2.51894
EXD3	380.52	231.975	0.609637	376.937	0.990585	477.215	548.13	1.1486	530.486	1.11163	999.205	314.084	0.314341	401.235	0.401561
ZFYVE28	298.957	442.005	1.47847	371.998	1.24431	407.787	295.059	0.723569	294.605	0.722455	358.04	181.505	0.506955	182.516	0.509778
NXF5	0.0551278	2.39056	36.8592	1.25798	19.4691	1.95394	0.629756	0.325751	0.760747	0.392449	0.0141168	1.59488	66.5461	0.48951	20.7121
NELFA	806.218	520.969	0.646193	792.302	0.982739	812.632	1007.19	1.23942	1064.98	1.31053	762.752	411.683	0.539741	1643.66	2.1549
ZBTB42	449.069	698.167	1.55469	228.21	0.508197	862.514	497.617	0.576943	331.604	0.384469	143.245	798.56	5.57446	223.861	1.56274
PTGIS	1272.66	1327.17	1.04283	756.374	0.594327	154.502	53.868	0.348697	845.447	5.47177	19.5569	47.4278	2.42439	144.679	7.3946
SELENBP1	17690.1	8894.67	0.502806	16825.5	0.951127	14026	29262.1	2.08627	1514.91	0.108007	3169.23	6258.3	1.9747	493.946	0.155859
ANXA5	4042.84	4769.74	1.1798	7428.25	1.83738	15881.1	4195.61	0.264189	14458.3	0.910409	5966.28	7334.26	1.22929	12639.7	2.11852
AC009812.1	33.5297	33.9972	1.01394	35.9459	1.07204	21.5073	90.5363	4.20808	132.197	6.14423	39.073	54.8758	1.40434	41.9037	1.07243
RGS19	202.743	304.795	1.50333	350.884	1.73065	457.658	122.561	0.267817	267.21	0.583873	337.439	262.273	0.777252	492.909	1.46072
RHOXF1P1	0	0	1	0	1	0	0	1	0	1	0.0139801	16.6516	694.812	39.8995	1664.28
FGF7	13.2713	13.4275	1.01176	50.8418	3.82884	62.5842	14.6183	0.233701	46.6529	0.745483	0.0217852	86.8041	2731.27	6.36558	200.583
CARD18	0.00620876	0.00331849	0.821685	0.00365991	0.842748	4.88537	0.611999	0.127059	40.789	8.33419	0.0190216	16.4457	567.017	0	0.344571
ANKLE2	1322.38	1211.89	0.916449	1449.48	1.09611	1597.89	1537.77	0.962374	4260.89	2.66657	1336.7	1190.48	0.890612	1447.87	1.08316
GLI4	275.549	193.108	0.700824	271.545	0.985468	292.386	485.668	1.66103	697.899	2.38687	2006.03	279.086	0.139127	775.958	0.386816
ELAVL3	1.40848	0.0198479	0.0210422	1.22512	0.870735	0.972952	0	0.0101734	3.23383	3.30009	1.10301	3.03472	2.73558	1.09142	0.989586
RNF146	1138.62	870.669	0.764675	939.872	0.825452	834.148	1071.72	1.28481	772.76	0.926407	522.977	724.042	1.38446	696.722	1.33222
NEURL4	481.102	412.872	0.858183	401.75	0.835066	337.371	748.639	2.219	428.222	1.26928	629.278	228.777	0.363565	478.078	0.759728
AKR1C3	4338.78	2842.7	0.655184	5151.83	1.18739	10441	9187.54	0.879944	12748.4	1.22099	15923.1	16834.3	1.05723	5413.38	0.339972
KRTAP10-4	2.43825	0.00547061	0.00631906	0.00603702	0.00655041	4.90972	6.76869	1.37786	0	0.00203263	0.0113748	0.0611342	3.32795	0	0.467841
PEF1	2797.75	2139.61	0.764761	3125.81	1.11726	3510.67	3254.35	0.926989	1976.18	0.562909	3644.42	3097.1	0.84982	1240.37	0.340351
AC001226.1	1.42108	1.20801	0.851115	0.0236171	0.0234908	0	2.14294	215.294	2.45579	246.579	0.0115481	1.53819	71.8481	1.14367	53.5393
LSR	12960.7	6912.96	0.533379	11650.2	0.898883	16598.9	4452.14	0.268219	9325.68	0.561825	462.225	12176.4	26.3424	10166.9	21.9951
IGKV1-33	0.0733553	4.78741	57.5538	11.9792	143.832	0	0	1	0	1	0.0175789	10.384	376.883	0	0.362595
RNF165	179.39	435.818	2.42937	229.391	1.27872	248.426	84.8425	0.341547	16.8394	0.0678219	45.5857	13.8938	0.304936	34.1686	0.749602
LRRC57	482.596	463.875	0.961209	368.295	0.763159	673.775	566.326	0.84053	474.913	0.704858	339.616	445.133	1.31068	722.239	2.1266
SPINT1	236.321	180.999	0.765914	370.787	1.56898	195.573	18.1393	0.0927963	9901.17	50.624	42.3393	731.742	17.279	6245.24	147.47
AC021205.3	40.4939	17.0131	0.420282	23.526	0.58108	5.86105	24.6319	4.19719	14.48	2.46805	4.36618	7.74967	1.77316	12.9612	2.96406
RBFA	1326.68	1095.3	0.825597	1154.37	0.870117	552.508	808.806	1.46387	638.302	1.15528	990.587	573.219	0.57867	860.428	0.868605
AC113143.2	1.45185	1.22166	0.842535	2.41377	1.65801	0	0.646285	65.6285	0	1	1.09449	2.90545	2.63963	0.508693	0.469621
SIGLEC8	32.2119	55.8981	1.73509	45.9349	1.42589	15.6402	4.10643	0.263027	17.6584	1.12896	13.0455	3.21573	0.247079	11.6912	0.896265
AC026765.2	0.052374	2.38201	38.3494	1.25295	20.248	0	0.654021	66.4021	0	1	0.0107752	0.0575101	3.24955	0	0.481342
AC067945.1	0.0477827	1.21922	21.2732	1.24417	21.7049	0.975644	0	0.0101456	0	0.0101456	2.15525	0.0580388	0.0314231	0.516961	0.243372
AL136295.6	8.78556	8.52043	0.969857	8.70019	0.990295	19.5568	28.7958	1.47218	24.9712	1.27672	46.591	15.3238	0.329044	19.4791	0.418213
GIMAP2	330.991	359.442	1.08595	525.676	1.58817	212.2	708.114	3.33691	295.407	1.3921	57.5326	367.318	6.38357	95.6049	1.66164
L3MBTL4-AS1	1.59505	6.11019	3.81307	6.24154	3.89491	9.78082	5.55685	0.568578	9.67471	0.989162	0.0191712	1.67783	57.8595	5.84713	200.785
EDN2	42.3112	6.14274	0.145382	55.7734	1.3181	14.6634	26.6343	1.81581	23.3305	1.59066	1.11032	78.5627	70.1341	231.146	206.331
TRAV29DV5	0.0804113	1.26433	14.0949	3.71631	41.2151	0	1.32772	133.772	1.56505	157.505	0.0163183	0.0931212	3.91823	0.477367	18.5181
AC018868.1	7.01585	1.26072	0.180863	0.0421186	0.00741813	1.95007	1.31614	0.676577	4.00003	2.04586	4.34839	7.52381	1.72858	2.26234	0.521372
RNF130	10705.3	6738.09	0.629417	8173.46	0.763499	6769.03	4996.11	0.738083	4132.73	0.610536	7655.55	6341.97	0.828415	4395.17	0.574116
SLX1A	0.0310871	0.0161275	0.635905	4.5856	111.85	0.973601	0.632268	0.652976	0	0.0101667	1.10026	4.37246	3.94725	0.492382	0.452492
EIF2AK3-DT	65.5958	87.3778	1.33201	37.2492	0.567926	112.461	223.883	1.99066	54.6961	0.4864	58.6053	132.46	2.25999	68.496	1.16874
HACD1	35.0601	14.6396	0.417724	14.9549	0.426713	11.7274	6.2088	0.529829	31.3451	2.67139	800.962	3.21089	0.00402123	64.4295	0.0804516
ZNF20	14.5367	6.12294	0.421603	13.6265	0.937428	10.7526	16.11	1.49778	12.0438	1.11996	24.9318	25.7575	1.03311	17.7365	0.711514
MAP4K3-DT	454.891	461.439	1.01439	498.444	1.09574	269.896	386.878	1.43342	236.615	0.876693	211.593	410.031	1.93779	289.505	1.3682
PNN	1962.39	2492.93	1.27035	2843.08	1.44879	2021.32	2817.68	1.39398	3000.17	1.48426	1843.38	1818.41	0.986453	1938.39	1.05154
EPX	4.42558	6.06672	1.36999	6.1917	1.39817	3.91029	4.9222	1.25812	4.0157	1.02689	0.0169987	14.5682	539.959	19.1527	709.764
AF124730.2	7.43367	9.77728	1.31485	54.3919	7.30848	0	11.1598	1116.98	6.38329	639.329	2.19709	24.2628	10.9976	0.471645	0.218226
GIMAP4	743.638	1468.06	1.97415	1236.2	1.66236	821.435	469.536	0.57161	406.459	0.494822	1152.23	538.146	0.467052	720.958	0.625711
MAGI3	1064.19	1318.63	1.23909	708.008	0.665305	241.535	698.132	2.89032	608.561	2.51949	97.6766	646.232	6.61546	1286.29	13.1676
LIN37	77.3222	80.1644	1.03675	34.791	0.45002	167.219	158.374	0.947108	77.22	0.461821	415.48	193.572	0.465911	141.775	0.341249
FOXO6	144.654	4.92584	0.0341193	26.0068	0.179843	10.9716	0	0.000910612	1.84072	0.168529	130.135	48.8368	0.375325	23.2713	0.178887
UGT2B24P	0.102347	0.0488478	0.523805	2.55142	22.7992	0	10.7589	1076.89	0.750643	76.0643	0.0169452	4.56727	169.874	0	0.371124
CFAP54	1.5981	3.70801	2.31204	65.0676	40.4686	3.90517	6.94847	1.77731	14.5154	3.71002	6.52824	19.61	3.00081	5.21236	0.798741
LINC00906	1.2434	0.00230815	0.00981979	0.00254491	0.0100087	276.306	0	3.61904e-05	0	3.61904e-05	131.454	6.16947	0.047005	1.64603	0.0125968
ATP2C2-AS1	0.0696262	1.25211	15.8504	6.03743	75.9477	0	0	1	4.90494	491.494	0.0146586	0.0819402	3.72853	17.8693	725.074
RSRP1	607.973	363.123	0.597275	741.452	1.21954	925.091	862.072	0.931879	1437.71	1.55412	1407.2	810.954	0.57629	983.951	0.699226
RRM1	1300.46	1225.22	0.942149	925.012	0.711299	2930.77	1623.98	0.554115	1198.57	0.408962	416.658	1211.82	2.90839	1793.04	4.3033
RPL11	26806.3	18463.2	0.688764	18773.4	0.700336	14509.1	24940	1.71892	16097.1	1.10945	21963.1	40086.5	1.82517	14314.4	0.651748
KCTD1	144.328	104.46	0.723787	142.589	0.987949	583.826	154.137	0.264024	360.68	0.617793	1290.86	106.843	0.082776	771.828	0.597921
SYCE1L	19.0247	19.4605	1.0229	12.4622	0.655233	13.6849	1.31001	0.096387	111.495	8.14207	102.915	15.3635	0.149366	76.7122	0.745419
ESRP2	3590.83	3833.5	1.06758	3337.85	0.929548	1098.18	4183.17	3.80918	2458.4	2.23861	3.27743	2342.66	712.614	1444.29	439.34
AP001271.1	0.0590146	0.0296206	0.57409	0.0329096	0.621746	2.93228	0.621035	0.214472	3.21465	1.09597	0.0158118	0.0896582	3.86096	6.07509	235.749
P3H1	1310.67	955.68	0.729155	1496.56	1.14182	2107.38	1393.36	0.661185	1553.58	0.737211	2964.13	2181.07	0.735821	1947.3	0.656957
NME4	4499.09	3895.45	0.865829	4122.71	0.916342	4037.75	2590.51	0.641574	1263.75	0.312986	15367.4	1445.06	0.0940349	3010.44	0.195898
ITGA7	488.505	777.157	1.59088	548.088	1.12197	1478.59	578.171	0.391033	1043.23	0.70556	896.202	397.974	0.444073	148.201	0.165375
ATF7IP	1847.15	2361.74	1.27858	2148.73	1.16327	2215.93	2600.46	1.17353	1383.73	0.624449	3453.42	1126.47	0.32619	3065.64	0.887711
MARCKSL1	1399.68	2576.7	1.84091	1454.46	1.03914	1290.82	2263.2	1.75329	6658.89	5.15861	2125.48	1903.8	0.895702	4125.76	1.94109
AP001830.1	29.1262	13.409	0.460562	45.7611	1.57094	40.0899	37.0873	0.92512	9.59378	0.239496	1.1093	156.413	139.752	138.059	123.354
TPT1P12	5.90053	14.4844	2.4523	6.23148	1.05599	0.972569	0	0.0101774	2.39394	2.44659	0.0154984	8.69162	341.261	1.0827	42.8535
AF230666.1	4.48201	4.9046	1.09408	8.68824	1.93638	7.81801	13.2981	1.70007	13.6746	1.74816	3.28181	4.72812	1.43937	11.173	3.39724
LNCSRLR	0.0977271	6.09249	56.6477	7.44197	69.1745	1.94892	5.53797	2.83215	12.9013	6.59104	0.0197525	0.117856	4.29732	5.21931	175.76
COX20	349.882	204.045	0.583192	184.802	0.528198	235.669	538.345	2.28427	171.402	0.727313	138.904	343	2.46923	604.684	4.35302
LPIN1	2208.67	1612.59	0.730119	1062.65	0.481132	1728.93	1605.76	0.928761	596.426	0.344973	5980.26	1903.7	0.318331	816.632	0.136556
CU633906.2	2.80172	0.0283502	0.0136394	1.26007	0.451707	0	1.35189	136.189	0	1	0.0140921	0.0782299	3.6622	3.63858	151.443
SEC14L4	603.67	1391.52	2.30508	1194	1.97789	1087.44	2546.48	2.34171	212.455	0.195379	0.0221395	167.828	5222.18	2810.78	87455.8
KRT8P36	4.49345	3.70364	0.824622	7.47666	1.66243	6.8424	0	0.00145934	0.746524	0.110403	1.11056	3.19278	2.8582	10.0674	8.99318
ZNF462	116.703	195.472	1.6749	117.827	1.00964	61.6034	48.2857	0.783852	510.983	8.29354	760.111	26.0829	0.0343273	118.844	0.156362
MRVI1	167.667	277.988	1.65793	102.964	0.614122	443.973	150.619	0.339266	437.962	0.98646	6379.29	120.564	0.0189008	449.277	0.0704289
OSTN	1.52479	5.93269	3.87199	1.2818	0.841679	0	0.61286	62.286	1.55302	156.302	15.1236	0.107804	0.00778429	0	0.000660782
AC005828.4	0.0346028	0.0178764	0.624993	0.0197955	0.668018	0	0	1	0.771736	78.1736	0.0119315	1.54699	70.9932	0.506661	23.5579
C4orf33	259.6	323.027	1.24432	751.257	2.89383	305.107	304.226	0.997111	176.255	0.577696	107.437	199.735	1.85901	378.941	3.52686
RPS18P9	52.5725	69.2329	1.31684	75.6447	1.43878	24.4416	65.2276	2.66803	34.5778	1.41454	65.0865	66.9783	1.02906	33.6068	0.516415
AC231533.2	23.3815	23.0982	0.98789	14.9389	0.639075	7.81746	8.33632	1.06629	3.96249	0.507506	4.36658	15.2729	3.49197	5.19285	1.18879
PDCD6IP	4117.14	4478.29	1.08772	4457.47	1.08266	5069.44	4394.73	0.866907	4167.37	0.822057	1653.52	3761.67	2.27493	2725.58	1.64834
CPNE4	1.47984	1.23374	0.834815	0.0316385	0.0279482	0	0	1	0.748716	75.8716	7.57721	4.612	0.609183	0.472366	0.0635761
RN7SL130P	8.7517	10.9018	1.2454	18.443	2.1061	0	5.5617	557.17	8.0496	805.96	2.19464	10.5827	4.80475	5.85432	2.65999
UAP1L1	132.746	144.529	1.08876	173.6	1.30774	112.451	67.8865	0.603733	168.985	1.5027	3888.06	64.1931	0.0165128	146.434	0.0376649
TBC1D15	1608.15	2098.3	1.30479	1744.59	1.08484	1203.79	1563.04	1.29842	1593.86	1.32403	614.12	1440.36	2.34538	1159.47	1.888
SSUH2	11.7691	64.077	5.44076	3.79767	0.323258	34.2191	1.32065	0.0388749	102.975	3.00869	56.4477	6.24945	0.11087	51.2763	0.908403
FABP2	0.0828491	0.0404421	0.54327	1.29811	14.0886	0	35.2814	3529.14	4.8086	481.86	0.018231	0.106617	4.1308	0.471293	17.0484
AL390728.2	0.0682811	1.25039	16.1008	3.66499	46.9461	5.86594	0.612671	0.10597	4.80272	0.819055	7.58943	1.67068	0.221159	5.27523	0.695477
WDR78	43.8551	98.3429	2.24217	47.1746	1.07568	10.7494	69.4126	6.45225	64.4031	5.98665	91.1125	45.7999	0.502729	236.054	2.59062
AC012146.1	69.9159	24.346	0.348312	16.1962	0.231763	60.6231	98.7632	1.62903	32.1326	0.530118	245.179	123.534	0.503874	29.4098	0.119988
NHLH2	0.0133435	0.00707093	0.731293	0.00780647	0.762802	0	0.613475	62.3475	0.74809	75.809	6.50585	0.10554	0.0177321	0	0.00153472
EIF4EP1	1.53997	0.036924	0.0302742	8.45094	5.45879	0.973207	1.34879	1.382	6.59266	6.71543	0.0143429	1.59957	66.1206	2.35079	96.9806
RARRES2P6	0.011936	0.00633579	0.744702	0.00699344	0.774682	46.0893	0	0.000216923	27.1508	0.589179	0.0172566	21.7345	797.772	0	0.366884
AL031847.1	26.1432	9.76588	0.373792	3.79685	0.145559	6.83874	26.6988	3.89981	9.61076	1.40475	3.28249	10.7874	3.2794	6.97029	2.12007
NLGN4Y	177.828	0.0554544	0.000368057	0.0620759	0.00040529	500.733	199.17	0.397769	320.589	0.640246	0.0219622	39.7953	1245.39	177.994	5569.2
AC104964.2	2.69198	0.0211269	0.01152	1.23075	0.459199	13.7631	0	0.000726055	0.76917	0.056572	0.0123977	0.0674379	3.45741	0	0.446475
CCDC65	13.2416	33.9764	2.5647	24.8161	1.87344	31.2884	22.3466	0.714306	74.1152	2.36834	19.5546	30.5922	1.56416	41.9214	2.14323
RAB30-DT	135.687	183.383	1.35149	164.947	1.21562	138.856	177.961	1.2816	190.736	1.3736	253.895	642.858	2.53193	173.651	0.683963
MIP	77.1946	37.6864	0.488266	43.4346	0.56272	20.5367	21.7505	1.05908	7.9957	0.389634	0.0207692	31.8001	1033.83	1.64205	53.6917
SLCO1C1	1.42772	0.0220859	0.0223171	1.23488	0.865871	10.7529	17.5316	1.62982	6.3842	0.594098	29.2548	7.75438	0.265315	25.5453	0.873245
AL592211.1	0.0439949	0.0224766	0.601476	1.23655	23.0864	0.971903	2.03588	2.08358	3.19546	3.26454	5.41566	1.64851	0.30568	12.2418	2.25812
UBR1	793.141	1018.78	1.28448	777.446	0.980212	760.807	827.797	1.08805	681	0.895104	365.658	372.032	1.01743	545.423	1.4916
ERAS	8.3523	2.44762	0.293894	3.6994	0.443587	0	2.74973	275.973	5.65597	566.597	19.3674	8.8969	0.459654	7.83526	0.404867
STAM-AS1	0.065688	2.42106	32.1195	0.0363775	0.612746	4.88419	7.67331	1.56988	7.21664	1.47658	13.006	15.0952	1.16051	25.8202	1.98449
KLRC4-KLRK1	1.56552	2.46604	1.57157	0.0460063	0.0355479	1.95349	3.55282	1.81453	1.5799	0.809733	0.0144796	1.60237	65.866	1.71719	70.5564
MIR4458HG	272.598	246.5	0.904265	171.147	0.627853	347.154	198.985	0.573202	127.93	0.368529	42.3426	498.301	11.7658	133.437	3.15085
ZDHHC5	3267.21	3877.22	1.18671	3562.27	1.09031	6274.22	4147.32	0.66101	3323.74	0.529746	2419.51	2746.62	1.1352	5300.1	2.19057
SF3B6	1764.11	1440.18	0.81638	1725.98	0.978385	1884.41	1942.9	1.03104	1621.19	0.860316	1103.44	2694.69	2.44207	2183.69	1.97897
PARP14	3261.4	3370.89	1.03357	7326.52	2.24643	3285.74	3312.48	1.00814	3075.79	0.936102	1205.43	2597.27	2.15463	3827.24	3.17498
TAT-AS1	50.8483	6.14209	0.120965	56.9106	1.1192	5.86002	20.2469	3.45091	8.78952	1.49906	0.0215367	7.79514	247.494	2.82395	89.8619
RPS2P55	23.0981	7.33	0.317638	0.0561181	0.00286126	4.88238	11.8487	2.42391	4.76659	0.976333	32.5215	16.8249	0.517494	11.7273	0.360799
SEPTIN4	1060.01	1032.2	0.973761	1481.73	1.39784	517.302	2736.4	5.28967	230.964	0.446489	5136.2	1650.75	0.321397	574.9	0.111933
SLC26A7	3.04501	18.0977	5.92722	11.1363	3.64854	7.81746	2.00611	0.257569	154.949	19.7969	6.53401	7.75676	1.18685	17.7384	2.71216
TMEM156	45.3394	78.9769	1.74174	116.572	2.57076	862.541	6.21978	0.00722251	1047.67	1.21462	78.146	74.8574	0.957922	2406.63	30.7927
AL359979.1	0.0422358	1.20923	23.3408	0.0239694	0.650309	6.88206	0	0.00145095	0	0.00145095	0.010815	1.5211	73.5575	1.81772	87.8077
BHLHA9	7.35386	2.49303	0.339908	1.31246	0.179588	0	0	1	0	1	0.0119216	0.0644849	3.39778	1.13655	52.3022
SSNA1	1578.93	811.199	0.51377	1127.12	0.713854	2112.26	1592.42	0.753894	1324.14	0.626885	9237.29	1972.32	0.213518	2124.59	0.230002
RNFT1-DT	21.9755	35.2296	1.60286	26.0832	1.18684	55.7534	4.80675	0.0863783	12.8264	0.230194	0.0212311	50.0606	1603.23	25.9788	832.147
AL645608.7	11.775	12.1937	1.03553	6.27535	0.533337	9.77168	0.616133	0.0640108	130.678	13.3605	79.1585	10.8402	0.137052	409.912	5.17784
PRDX3	16500.5	12270.4	0.743637	15740.6	0.953949	4827.89	12452.5	2.57928	5170.33	1.07093	1031.84	7274.87	7.05035	3408.73	3.30353
PLD3	7375.54	7724.07	1.04725	8864.08	1.20182	8699.41	9160.98	1.05306	4326.71	0.497358	11731.8	11266.4	0.960335	6469.56	0.551456
MLEC	6646.58	12323.7	1.85414	2996.92	0.450897	13811.9	10904.1	0.789476	15974.9	1.1566	11164.4	13560.3	1.21461	4512.13	0.404155
VSTM2L	90.5065	37.7155	0.41678	187.219	2.06845	51.8212	327.386	6.31658	665.946	12.8486	57.5322	4.72485	0.0822849	1432.29	24.8914
NKPD1	1.47954	1.23362	0.834896	0.0315957	0.0279251	1.94924	1.30977	0.673615	16.2161	8.28183	3.277	0.112618	0.037304	7.67174	2.33701
SDHAF3	597.763	370.406	0.61966	543.103	0.90856	718.76	885.341	1.23176	201.988	0.281033	84.6569	538.063	6.35518	559.651	6.61015
DENND10P1	5.82298	1.27371	0.220078	6.18655	1.06233	5.86761	7.76692	1.32314	2.36655	0.404339	0.01797	10.4387	373.568	1.06059	38.2762
CETN3	332.424	308.447	0.927874	277.771	0.835597	323.683	492.077	1.52023	288.15	0.890227	240.883	425.231	1.76527	734.814	3.05042
SLC5A1	258.142	214.982	0.832812	187.293	0.72555	43.999	1.31714	0.030156	197.321	4.48388	35.831	0.134775	0.00403937	1570.63	43.8226
C3orf67-AS1	2.60342	0.0155352	0.00977081	1.20523	0.464997	5.87147	4.92889	0.839739	0	0.00170026	0.0168371	0.0967145	3.97639	0	0.372619
MAP2	285.829	579.163	2.02622	409.173	1.43151	2434.01	146.39	0.0601475	739.733	0.303918	69.4654	1780.07	25.6218	1056.07	15.2008
AL627309.5	2.91578	5.95975	2.0404	3.69006	1.26464	2.93195	2.0502	0.700286	0	0.00339911	0.016003	0.0909602	3.88264	3.54648	136.772
AMPD1	18.9061	3.71033	0.196675	13.6582	0.722568	0	0.619936	62.9936	3.21016	322.016	0.0160675	0.0914012	3.88994	0	0.383619
TAF1A	59.8158	51.0334	0.853201	47.1604	0.788462	228.838	142.291	0.621813	119.927	0.524089	61.8671	88.5033	1.43047	145.989	2.3595
CCDC91	482.65	654.513	1.35607	596.42	1.23571	922.163	558.584	0.605737	3898.31	4.22732	369.998	666.095	1.80024	410.641	1.10984
AL731571.1	13.1773	20.6175	1.56419	13.665	1.03698	6.83867	6.91921	1.01176	74.4228	10.8682	48.7454	4.73873	0.0973991	26.6724	0.54727
CDCA4	138.494	89.8962	0.649124	74.4509	0.537609	206.332	262.097	1.27025	341.305	1.65412	299.461	245.481	0.819748	415.507	1.38751
TMED10	14328.2	14248.4	0.994431	15417	1.07599	20240.6	13290.8	0.656641	9006.09	0.444952	3364.53	12601.7	3.74544	6556.4	1.94868
RNASEL	260.982	246.514	0.944567	276.501	1.05946	487.004	798.006	1.63859	366.296	0.752147	215.922	157.115	0.727659	110.983	0.514019
SLC22A18AS	141.546	100.855	0.712543	306.265	2.16363	193.619	320.999	1.65785	145.644	0.75223	454.591	178.463	0.392594	7.56237	0.0166572
POMK	11.7858	62.9453	5.33708	21.1047	1.79001	38.1438	24.5172	0.642851	23.33	0.611734	1.11031	9.30198	8.31194	38.5237	34.3955
PGBD1	150.121	131.142	0.873582	184.683	1.23021	266.967	64.3834	0.241195	139.212	0.521476	109.607	154.06	1.40553	149.424	1.36324
RPL39P36	4.24795	2.43483	0.574179	2.48504	0.585972	0.971564	4.88603	4.98798	3.99768	4.08295	0.0179312	7.53615	270.17	3.47296	124.698
PLXND1	1969.67	3259.09	1.65464	2163.65	1.09848	5622.94	1664.59	0.296037	2154.88	0.383232	22746.2	1568.51	0.0689576	8780.69	0.38603
TMEM9B	1041.04	1038.26	0.997329	1820.18	1.74841	2433.02	1331.69	0.547343	1256.54	0.516454	958.052	1438.87	1.50186	762.263	0.795641
AL732292.2	0.068011	0.033778	0.561177	2.47645	31.8731	2.92868	1.31389	0.450503	4.80986	1.64014	11.889	1.66651	0.140895	2.85926	0.241134
NHLRC3	1535.19	1617.43	1.05357	1893.32	1.23328	1505	854.381	0.5677	703.515	0.467457	705.248	1167.47	1.6554	476.226	0.675265
FDXR	1199.9	614.49	0.512122	1259.76	1.04989	1625.27	2256.31	1.38827	622.995	0.383321	2462.86	2604.59	1.05755	281.173	0.114169
PRKAG1	1402.55	1219.18	0.869257	1567.26	1.11743	2035.99	3229.91	1.58641	1662.26	0.816438	698.749	2289.26	3.27619	1095.6	1.56794
TRIAP1	1721.82	1157.26	0.672118	1610.67	0.935445	1259.53	1568.63	1.2454	962.708	0.764339	905.974	2891.11	3.19114	596.775	0.658715
TMUB2	1277.15	993.32	0.777766	1331.67	1.04269	1681.01	1974.49	1.17459	1226.75	0.729773	1679.54	1926.51	1.14705	1842.13	1.0968
MTND4P24	7.44233	9.78627	1.31452	7.51976	1.01039	0.971481	5.50709	5.62119	0.749003	0.773324	36.8925	59.2818	1.60671	101.495	2.75062
HTATIP2	2118.42	1816.62	0.857536	3575.88	1.68799	4133.59	2959.2	0.715892	3454.94	0.835821	946.125	4199.1	4.43817	2004.53	2.11866
MMP25	55.4996	40.1322	0.723158	130.132	2.3445	8.79372	13.9166	1.5819	125.646	14.273	37.9968	26.0759	0.686348	70.8906	1.86547
CRELD1	1436.07	1435.3	0.999464	1363.92	0.94976	3557.61	1240.55	0.348705	1307.24	0.367451	652.096	2330.42	3.5737	1152.93	1.76802
NCLP1	1.4385	0.0233645	0.0230339	0.0259127	0.0247931	2.9346	0.62734	0.216444	5.74579	1.95469	0.0145417	0.0811704	3.71492	1.09462	45.01
AC007298.1	13.0377	6.11077	0.469109	8.69378	0.667076	62.7451	0	0.00015935	0.74862	0.0120886	0.0178047	13.2971	478.591	0	0.359651
ENDOD1	600.734	947.132	1.57661	551.806	0.918555	263.049	431.009	1.63849	842.045	3.20101	1578.55	484.754	0.307093	2969.08	1.88088
AC132825.4	1.4058	1.2011	0.855418	0.0216481	0.0223536	0.972953	0.626033	0.647064	9.08817	9.25595	0.0147834	68.6671	2771.09	0	0.403495
ZFP14	263.761	191.854	0.727386	215.721	0.817872	260.12	396.789	1.52538	200.407	0.770448	133.475	228.685	1.71326	376.541	2.82093
EFL1	444.772	568.323	1.27778	922.476	2.07402	692.351	717.008	1.03561	781.624	1.12894	215.938	1293.84	5.99148	594.47	2.75289
H2BC9	0.04842	2.36931	40.7276	0.0273017	0.638509	0	0	1	0	1	7.59102	16.3535	2.1528	4.05698	0.535057
ARFGEF1	1315.09	1969.55	1.49765	1464.35	1.1135	1688.83	1414.39	0.837498	3133.84	1.85562	496.946	1160.01	2.33424	2491.67	5.01389
CPSF1P1	57.4556	15.7825	0.274816	38.2052	0.66501	14.6628	32.9551	2.24669	3.9603	0.27059	2.19675	0.12964	0.0632787	2.82138	1.28305
AC092868.2	14.6728	17.0343	1.16084	18.6292	1.26946	60.6348	1.31252	0.0218077	64.4528	1.06296	0.021554	29.0563	921.162	8.13609	258.164
RBM44	3.04439	7.30955	2.39641	9.91176	3.24837	10.7541	4.81823	0.448548	22.6103	2.10145	4.36536	10.7356	2.45594	8.18795	1.87366
PEX5	2517.83	3098.85	1.23076	2369.49	0.941083	2765.5	4010	1.45001	1304.82	0.471821	812.672	1781.85	2.19256	2144.06	2.63827
ANKRD2	7.28179	3.68861	0.507229	7.4323	1.02064	0	2.70584	271.584	3.15625	316.625	211.976	3.2156	0.0152161	29.6957	0.14013
AL365357.1	3.0591	0.054433	0.0209941	1.30973	0.430007	79.2065	126.189	1.59309	1.55433	0.0197476	88.9774	3.20428	0.0361206	1.06727	0.0121058
DCDC2B	1.47742	0.0281745	0.0256649	1.25941	0.853434	0	3.54096	355.096	4.06563	407.563	7.52305	1.60928	0.214957	1.09095	0.14615
AC100814.2	27.7042	18.2538	0.659007	18.6413	0.672989	21.5072	39.2008	1.8223	51.5082	2.39428	16.302	92.7621	5.68735	31.8197	1.95131
AP000925.1	7.28363	3.68898	0.507152	9.86761	1.35428	1.95169	1.33014	0.683156	4.03601	2.06252	0.0160587	1.63294	63.0477	1.68574	65.0738
AP000781.2	46.7438	118.918	2.5437	63.2556	1.35316	111.491	15.3202	0.13749	52.3013	0.469157	1.10919	30.6235	27.3711	98.2333	87.7806
CCDC26	0.0909589	4.86833	48.3199	2.53374	25.1958	0	0	1	0	1	5.33431	0.0599718	0.0130928	0.513736	0.0979988
C19orf38	59.8939	63.1967	1.05513	137.613	2.29739	27.3742	42.6769	1.55882	40.1954	1.4682	77.0395	117.256	1.52195	19.3648	0.251459
ZNF316	745.041	897.362	1.20444	596.443	0.800552	876.195	794.773	0.907074	1221.14	1.39368	1358.39	586.948	0.432096	1318.5	0.970639
FLRT3	586.203	1818.95	3.10289	1055.19	1.80002	396.045	383.331	0.9679	2386.31	6.02523	66.2118	68.763	1.03852	585.05	8.83486
SEPTIN6	1787.43	1168.19	0.653562	3372.46	1.88676	3075.5	1312.03	0.426609	642.308	0.208849	851.731	6096.25	7.15741	2421.85	2.84342
TMEM183A	1029.3	1100.14	1.06883	912.597	0.88662	1871.71	1597.4	0.853446	676.128	0.36124	521.898	1330.62	2.54955	1952.13	3.74039
AL391095.3	325.202	584.052	1.79594	203.416	0.625517	121.255	51.7673	0.426978	87.6859	0.723177	87.9075	447.712	5.09252	9.91809	0.112925
C11orf65	35.0643	43.7297	1.24706	47.1246	1.34385	18.5758	28.7336	1.54653	18.4764	0.99465	35.7932	24.4361	0.682791	6.95765	0.19461
AC092384.1	0.0497537	0.0252463	0.589859	0.0280146	0.636189	2.93871	2.11861	0.721879	0	0.00339131	6.41611	0.0683505	0.0121925	0.501337	0.0795719
DGKZ	707.17	864.596	1.22261	957.226	1.3536	1332.88	942.658	0.707238	1819.26	1.36491	2512.77	1015.21	0.40402	2257.07	0.89824
KLK3	0.0908221	0.0439266	0.534869	0.0490056	0.585245	0	0	1	1.55379	156.379	0.0218829	1.67377	52.8111	0	0.313648
AL353719.1	16.9838	0.0447419	0.00322129	4.97792	0.293514	2.9281	12.0357	4.09983	2.36086	0.806938	18.3628	6.13397	0.334406	1.05693	0.058071
AL512306.3	0.055671	2.39222	36.5796	1.25895	19.3229	0	0.618817	62.8817	6.51028	652.028	0.0163432	0.0932924	3.92103	6.661	253.234
RPL15	21046.2	18202.1	0.864866	13682.4	0.650113	14090.6	36944	2.62189	17480.1	1.24055	15734.3	29077.7	1.84804	13828.6	0.878884
AP000977.1	3.01219	4.87476	1.6163	8.6192	2.85528	0.972738	3.52908	3.60124	0	0.0101756	0.0151743	7.26067	288.814	0	0.397231
ERBIN	2200.06	4087.26	1.85779	3291.96	1.4963	3839.24	3246.64	0.845647	2926.09	0.762153	758.424	2327.47	3.06879	2725.03	3.59299
SOHLH2	0.0398008	0.0204352	0.611139	0.0226453	0.655516	0.971417	0	0.0101894	70.182	71.5211	60.7112	128.45	2.11556	0.474685	0.00798214
MAPK7	335.341	241.683	0.720716	353.379	1.05379	242.514	287.314	1.18473	306.661	1.2645	1211.82	148.01	0.122146	851.259	0.702467
AP005229.1	0	0	1	0	1	0	0	1	0	1	0.0118268	0.0639007	3.38578	0	0.458153
FAM155B	14.5883	9.75297	0.668773	5.03022	0.345261	0	15.3183	1532.83	162.695	16270.5	24.9824	124.88	4.99713	97.5195	3.90236
CAMK2G	641.52	675.158	1.05243	761.305	1.18672	1033.64	1167.73	1.12972	813.803	0.787319	449.204	533.596	1.18787	2986.75	6.64887
AC024941.2	1.40653	0.0196242	0.0209133	0.0217415	0.022408	0.972123	1.32669	1.36102	2.38243	2.43597	0.0164327	3.09881	117.612	0	0.378319
BCL6B	259.576	369.138	1.42207	184.806	0.711966	642.482	299.914	0.466813	337.24	0.52491	1544.91	294.301	0.190502	1061.62	0.687177
LINC01568	0.00425784	0.00228111	0.861359	0.00251508	0.877768	0	0	1	0	1	0.0131039	0.071882	3.54407	0	0.432826
FBXL22	17.4498	15.7783	0.904264	17.3359	0.993476	26.4009	13.2313	0.501358	12.8228	0.48589	45.549	42.5845	0.934932	22.9821	0.504667
UBALD1	1583.38	1708.54	1.07905	2205.82	1.39311	1075.69	794.067	0.738197	945.814	0.879266	1737.03	497.037	0.286146	792.427	0.4562
LINC02038	0.0830291	1.26686	13.7254	3.72633	40.163	9.77835	0.611701	0.0635144	20.2386	2.06864	0.0196594	0.117155	4.28717	5.8233	196.676
AC107464.3	1.57633	6.05279	3.82189	4.96419	3.13565	0.971356	0.612317	0.63414	7.24419	7.39201	101.191	4.66207	0.0461663	1.05658	0.0105392
IFITM10	800.273	756.456	0.945249	478.626	0.598084	261.093	44.0612	0.168789	260.753	0.998698	1952.85	97.7246	0.0500469	170.659	0.0873944
SH3GLB2	1026.42	898.61	0.875477	1201.49	1.17055	2061.42	1860.91	0.902735	1763.69	0.855574	2926.15	1516.61	0.518298	2384.1	0.814758
RPS27L	3434.87	2290.19	0.666749	3621.79	1.05442	3687.66	4307.83	1.16817	2397.18	0.650056	5390.13	6594.82	1.2235	1076.66	0.199747
EAF1-AS1	4.4344	8.45731	1.90516	3.76228	0.848772	5.86297	3.41877	0.583823	8.02979	1.36895	10.846	4.69945	0.433811	1.05418	0.0980269
RAB6B	49.6603	69.2299	1.39399	53.3587	1.07446	203.402	69.2945	0.340709	214.926	1.05665	1086.89	71.802	0.0660704	1003.4	0.923187
PSMD4	5054.58	4382.38	0.867013	5216.3	1.032	16221.4	16451.2	1.01417	4201.93	0.259036	10342	12444.7	1.20332	9701.71	0.938092
PEX11G	1231.83	361.921	0.293812	591.483	0.480169	226.867	473.131	2.08545	180.258	0.794562	339.608	253.128	0.745363	168.31	0.495615
AC073367.1	0.0662369	1.2477	16.4972	2.47109	32.5445	0.973685	0	0.0101659	0.763252	0.786077	0.013569	1.58329	67.6011	3.01994	128.556
ADAM32	0.0795553	3.63882	40.7437	1.29442	14.5655	0.97121	0.612011	0.633922	28.3089	28.8612	269.969	0.121319	0.000486406	52.2259	0.193482
HSP90AA6P	0.0685417	1.25073	16.0517	1.27987	16.4228	0	2.77581	278.581	4.8661	487.61	0.0159601	0.0906675	3.87778	1.07759	41.8948
SLC12A8	106.583	145.785	1.36778	191.02	1.79214	1070.81	397.344	0.371075	757.483	0.707397	170.37	422.315	2.47873	1589.47	9.32908
PPP1R8	1016.2	1005.45	0.989418	996.912	0.981015	1285.94	1658.42	1.28966	1285.55	0.999699	618.457	1336.67	2.16127	985.726	1.59384
ARV1	762.501	676.378	0.887054	765.032	1.00332	1613.54	1049.96	0.650718	315.487	0.19553	831.102	699.696	0.841892	927.816	1.11637
AL008729.1	7.33931	8.50988	1.15928	17.2378	2.34686	3.90435	23.127	5.91082	32.2425	8.23957	28.1996	4.74181	0.168447	45.1562	1.6011
HYOU1	5910.37	7547.98	1.27707	8715.27	1.47457	26897.2	10406.5	0.386899	9447.23	0.351235	1690.42	5096.9	3.01516	9912.73	5.86405
TEX38	1.44577	0.0242398	0.02352	3.56181	2.45355	0.97246	0.621472	0.642745	1.56954	1.60774	5.39987	0.0889931	0.0182986	1.692	0.314611
AC015712.2	13.2078	35.1232	2.65802	19.8452	1.50215	8.79719	3.41088	0.388418	18.5574	2.10821	31.3925	6.22873	0.19867	67.3528	2.14514
TDRD7	473.911	551.318	1.16333	1433.19	3.02414	703.11	939.266	1.33587	825.111	1.17351	168.2	1066.78	6.34205	664.835	3.95248
HPN-AS1	42.209	27.9487	0.662229	45.8233	1.08561	25.4192	31.4697	1.23793	20.0641	0.789411	0.0217025	13.8906	438.471	4.00481	126.64
AP000892.3	4.23894	2.43236	0.574816	2.48224	0.586555	0.971504	9.92138	10.1185	2.3651	2.41985	32.3078	0.105926	0.00358705	1.65562	0.0515389
CDPF1	373.122	165.189	0.442735	244.278	0.654695	217.088	457.685	2.10824	201.187	0.92676	473.05	573.032	1.21135	506.487	1.07068
LRRC8C	172.159	372.789	2.1653	424.033	2.46294	335.42	228.447	0.681087	390.436	1.16402	1910.32	175.407	0.091825	283.052	0.148174
DNHD1	319.225	261.074	0.817842	378.108	1.18445	247.404	266.985	1.07914	270.432	1.09308	412.293	149.532	0.3627	154.122	0.373831
AC010904.2	0.0281109	0.0146353	0.646412	1.20091	31.7733	0	0.650414	66.0414	1.6147	162.47	0.0111996	0.0600699	3.30525	3.81385	180.374
ALG10	84.6204	122.63	1.44913	101.685	1.20164	79.2069	73.5467	0.928548	80.4723	1.01597	19.5584	118.843	6.07372	47.1662	2.41084
NFRKB	857.235	960.478	1.12044	755.115	0.880874	1880.51	1023.31	0.544166	994.127	0.52865	551.19	716.471	1.29986	1278.92	2.32026
CFAP206	0.0625132	1.24255	17.2735	2.45945	34.0552	0.976343	0	0.0101385	1.62974	1.66244	5.31589	1.50216	0.283927	7.38124	1.38779
SNX18P7	1.3593	0.0143504	0.0177831	0.0158752	0.0188967	4.91282	0	0.00203136	0	0.00203136	0.0105896	4.17616	203.315	0	0.485683
UBE2Q1-AS1	0.0621459	1.24203	17.3541	3.63627	50.5402	0.971793	6.3618	6.48996	7.30063	7.4462	0.0172478	1.65312	61.0368	5.96564	219.307
AC096564.1	7.42404	9.76972	1.31553	16.1485	2.17358	10.7596	27.0343	2.51117	0.746596	0.070253	2.1952	0.114246	0.056342	1.6455	0.750726
ZNF146	2009	1987.79	0.989444	1985.1	0.988104	2224.72	2484.75	1.11688	2559.04	1.15027	253.912	1832.1	7.21526	3739.36	14.7265
FILNC1	0.0379061	2.33315	48.9112	0.0216101	0.659835	0	0	1	0	1	0.0137669	1.58751	67.2158	0	0.420753
FOXE3	0.0258701	0.0135048	0.655275	0.0149363	0.695182	0	0	1	7.46504	747.504	12.8156	8.47	0.661177	1.10647	0.0870499
PPIA	9582.75	5890.53	0.614702	8810.77	0.919441	9648.95	8265.14	0.856585	8855.54	0.917773	14675.3	10810.9	0.73667	15013.6	1.02305
NOP16	507.456	314.567	0.619897	486.102	0.95792	477.209	473.029	0.991241	987.69	2.0697	1199.98	484.835	0.404041	991.648	0.826389
TSTA3	2497.44	2485.67	0.995285	2959.67	1.18508	2921.96	3958.74	1.35482	3181.24	1.08873	3927.61	1077.75	0.274406	5148.16	1.31076
ASAP1-IT2	1.53603	0.036313	0.0299561	1.28695	0.83889	4.89181	0	0.00204006	9.81577	2.00452	78.1476	0.0947205	0.00133986	6.64317	0.0851251
AC083862.1	0.0353568	0.0182496	0.62283	0.0202108	0.66607	0	0.655214	66.5214	2.47286	248.286	0.0106389	1.51695	73.9842	0	0.484523
AL139010.1	0.0167975	0.00886446	0.703962	0.00979143	0.738554	0.974654	0	0.0101559	0.77048	0.792644	0.012157	5.61555	253.895	0	0.451325
PMS2	140.04	234.34	1.67333	183.522	1.31048	195.577	218.65	1.11797	179.473	0.917666	60.7873	105.325	1.73255	458.788	7.54635
AC107214.2	8.662	7.27049	0.83954	2.54001	0.294051	2.92737	4.84004	1.65115	5.59823	1.90927	19.4711	1.67951	0.0867254	4.03272	0.20752
AC106822.1	20.4812	101.616	4.95953	7.51634	0.367297	29.3746	26.3675	0.897667	3.16796	0.108151	0.0190526	7.63887	263.277	0	0.344203
PRKCA	857.326	1578.54	1.84122	854.338	0.996515	3928.24	3864.3	0.983723	2050.27	0.521933	844.134	1124.96	1.33267	527.03	0.624348
CTDSPL	1519.16	1447.44	0.952794	1444.51	0.950863	2207.12	1016.95	0.460762	2265.23	1.02633	1262.92	1495.27	1.18397	2034.21	1.61071
PPIAP19	3.93386	0.0205831	0.0077546	1.22837	0.313999	2.93654	0	0.00339381	0	0.00339381	1.0999	1.58328	1.43552	1.73853	1.57539
AC018926.2	10.3209	2.49727	0.242696	14.9174	1.44492	6.83908	0	0.00146005	5.57572	0.815543	3.28224	10.7709	3.27463	6.97688	2.12222
AP000357.1	1.51996	1.25046	0.82385	1.27957	0.842876	0	2.85977	286.977	2.43257	244.257	0.0128863	4.32145	189.259	2.40116	105.354
PPCS	2525.09	2013.31	0.797323	2363.27	0.935916	2261.89	1994.79	0.881913	1630.05	0.720662	363.495	2205.46	6.06723	1615.71	4.44485
NDUFA8	1418.59	1041.9	0.734465	1528.83	1.07771	1856.05	1850.38	0.996944	1139.8	0.6141	9041.99	1790.95	0.198071	1352.1	0.149537
CTSV	5.94703	6.12466	1.02982	9.94847	1.67172	10.7501	12.5232	1.16478	64.3321	5.97968	311.385	77.9062	0.250217	1270.45	4.07988
TMEM161B-AS1	158.895	112.958	0.710916	85.608	0.5388	93.8716	140.808	1.49996	245.507	2.61517	409.008	94.6615	0.23146	356.445	0.871489
LINC02198	40.6956	25.5111	0.626967	23.5796	0.579517	3.90432	35.7744	9.14193	22.5106	5.75338	0.0212852	48.5878	1553.38	6.36493	203.768
LCP2	444.796	1094.08	2.45969	1236.18	2.77916	407.78	252.241	0.618579	593.262	1.45484	543.579	309.542	0.569459	705.082	1.29711
SF3B4	1436.1	1282.32	0.892922	1382.53	0.962701	5355.97	3079.08	0.574889	2385.92	0.44547	4027.42	4538.9	1.127	6476.85	1.60819
BPTF	1418.56	1963.46	1.38412	1517.65	1.06985	1566.6	1657.65	1.05812	2292.61	1.46343	328.776	1137.12	3.45858	2654.28	8.07301
ARMCX4	140.019	251.306	1.79475	176.072	1.25747	201.448	174.513	0.866297	307.579	1.52681	369.923	93.1112	0.251725	236.457	0.639216
CHCHD3P3	5.80695	2.47568	0.427317	4.96527	0.855306	9.7821	6.99382	0.715252	3.98111	0.407585	0.0189313	10.5692	365.666	4.64958	161.057
PSMG3-AS1	122.554	270.73	2.20898	119.08	0.971661	94.8492	326.635	3.44347	110.222	1.16205	389.492	170.83	0.438611	294.301	0.755609
TPI1P1	20.5146	38.8499	1.89334	37.1955	1.81273	36.1815	22.3632	0.61819	13.6252	0.376753	4.36788	57.76	13.1959	18.2123	4.16235
TXLNG	625.495	1030.89	1.64811	693.126	1.10812	475.255	731.036	1.53819	561.842	1.18219	434.01	454.321	1.0468	639.996	1.4746
ZNF91	481.057	412.855	0.858228	441.395	0.917554	444.942	1334.81	2.99993	672.982	1.51251	483.906	443.597	0.916703	519.46	1.07347
REG4	8.83889	4.92006	0.557139	5.02958	0.569516	10.7495	1.31375	0.123031	36.1876	3.36425	0.0216768	24.5311	774.732	0	0.315688
CDK13	1404.02	1880.92	1.33967	1918.13	1.36617	1632.12	1981.5	1.21407	1700.11	1.04166	752.996	1553.16	2.06263	1604.51	2.13083
FGF9	8.43812	3.64373	0.432491	1.29607	0.154598	0.971311	0	0.0101905	12.1345	12.3758	0.0189747	60.0903	2074.23	0	0.345128
MAPKAPK2	2230.69	2882.74	1.29231	2818.35	1.26344	12399.8	4565.73	0.36821	4612.51	0.371983	3770.3	4439.93	1.17761	6857.34	1.81878
AL353763.1	1.55499	6.00025	3.84043	4.91771	3.14871	4.89301	18.2352	3.72123	5.68881	1.16231	0.0161491	3.08817	118.481	14.2876	546.772
HMGN2P47	4.4935	13.3294	2.962	13.6044	3.02307	10.7553	14.7512	1.37118	26.7052	2.48161	0.0200506	4.71695	157.3	0.470477	15.9889
AC025287.2	0.0413897	2.34551	45.8362	0.0235101	0.652078	0.975278	0	0.0101494	1.61315	1.64741	8.50692	5.54654	0.652412	3.13246	0.368967
PHLPP2	246.489	550.034	2.23142	274.067	1.11188	813.626	435.265	0.534975	391.206	0.480825	166.027	201.333	1.21264	381.157	2.29568
AL139241.1	2.98655	0.0422707	0.0174436	14.5773	4.86803	0	0	1	7.29285	730.285	0.0174402	0.100955	4.0435	27.8094	1013.82
HIF1A	1544.05	2687.24	1.74039	4086.72	2.64675	2545.47	3013.22	1.18375	9176.99	3.60521	1879.19	1411.52	0.751131	4078.5	2.17034
GRIN2D	10.3497	23.1101	2.23174	45.8312	4.42497	37.1548	4.80986	0.129689	61.1624	1.64598	49.9228	18.4621	0.369939	237.669	4.75999
ZNF346	300.331	212.536	0.70768	277.751	0.924819	244.47	388.29	1.58827	497.496	2.03495	341.776	227.228	0.664854	327.356	0.957808
PDF	118.182	131.178	1.10996	210.767	1.78334	170.156	93.8601	0.551638	90.1147	0.529627	6.53624	51.9856	7.94281	41.2342	6.30044
RAET1E-AS1	0.0619757	0.0309989	0.569621	5.97743	83.1869	0	0	1	0.764974	77.4974	12.7979	1.57558	0.123796	3.03632	0.237846
BMERB1	995.818	1253.15	1.25841	1627.97	1.6348	714.843	2054.66	2.87425	478.916	0.669964	674.864	1324.32	1.96234	229.169	0.339588
KDM4B	1755.39	2064.31	1.17598	1026.71	0.584894	2591.44	2282.2	0.880669	1438.46	0.555085	1559.12	1156.95	0.742059	1445.5	0.92713
ZNF354B	110.847	111.735	1.00801	96.7503	0.87284	103.652	126.806	1.22336	185.942	1.79383	170.348	82.4568	0.48408	276.092	1.62072
FOXO4	6653.17	1676.37	0.251966	1462.53	0.219826	6772.54	2153.78	0.318018	2672.14	0.394555	4278.86	995.208	0.232589	1234.71	0.288563
PAFAH1B1	2738	3573.64	1.3052	3220.05	1.17606	2731.28	3878.23	1.41993	2242.65	0.821099	2790.55	1463.32	0.524386	2952.02	1.05786
TIMELESS	1141.53	1262.84	1.10627	884.083	0.774472	1548.01	1583.34	1.02282	2057.53	1.32914	214.853	1332.2	6.20027	615.094	2.86277
AC073325.2	0.0481642	0.0244856	0.592902	0.0271647	0.638963	3.92353	0	0.00254224	0	0.00254224	3.22524	0.0648283	0.0231291	1.13551	0.354073
AC091849.2	0.0593627	4.71056	68.0562	2.44921	35.4544	0.97258	1.33596	1.36982	0	0.0101773	0.015476	7.29161	286.607	0	0.392526
CRABP1	0.00630426	1.12761	69.7737	0.00371582	0.841242	0	0	1	0	1	0.0164623	0.0941139	3.93442	0	0.377896
AL138847.2	441.869	1640.4	3.71235	618.76	1.40032	553.498	271.202	0.489989	108.608	0.196235	0.0221163	224.171	6980.29	15.2391	474.808
TSC22D2	1004.62	1723.1	1.71516	1785.5	1.77727	604.337	980.543	1.6225	901.546	1.49179	743.225	864.286	1.16288	785.348	1.05668
AC016739.1	45.2639	38.9001	0.859437	33.5348	0.74093	33.2414	48.2747	1.45211	36.9661	1.11202	101.995	118.892	1.16564	17.5904	0.172544
H3C9P	4.33332	2.4574	0.568092	1.29558	0.300595	3.90869	7.05672	1.80334	0	0.00255187	0.0177697	1.66096	60.1719	3.47831	125.616
HNRNPA0	4496.17	3675.66	0.81751	3334.14	0.741553	2680.42	3791.21	1.41441	5232.36	1.95206	2338.14	3504.12	1.49868	10796	4.61732
TMEM255A	8.89377	21.8952	2.46021	37.1786	4.17673	29.3309	45.5081	1.55135	19.2564	0.65664	15.218	9.32075	0.612738	30.0284	1.97258
SH3BP5L	1064.27	936.228	0.879694	823.328	0.773613	2268.73	1600.86	0.70562	989.27	0.436048	960.223	1044.17	1.08743	1108.61	1.15453
XAGE2	0.0346191	0.0178845	0.624945	0.0198045	0.667975	0	0	1	8.03804	804.804	0.0193494	0.114833	4.25333	175.994	5996.85
RPL7AP30	10.2927	6.13267	0.596217	2.55627	0.249086	12.708	10.4366	0.821408	6.37863	0.502332	16.2864	46.8671	2.87653	25.4509	1.56236
Z98884.1	5.92544	8.51977	1.43709	7.4732	1.26077	3.90476	4.11297	1.05319	5.57971	1.42785	5.44897	27.1581	4.97679	2.23129	0.41057
PAQR6	21.9849	17.0631	0.776227	81.703	3.71508	115.391	98.7878	0.856128	119.127	1.03237	57.5274	27.6119	0.480069	167.321	2.90822
TRPC6	3.05305	16.9432	5.53474	14.8415	4.84861	75.3054	14.6231	0.19429	130.623	1.73448	31.481	48.7805	1.54935	211.959	6.7311
YIPF5	1695.58	1893.08	1.11648	1786.72	1.05375	2124	1500.63	0.706514	1516.56	0.714014	405.808	1885.36	4.64584	1650.63	4.06744
TAS2R64P	0.0429821	1.21061	23.0381	0.0243739	0.648783	0	0	1	0.768895	77.8895	0.0124489	1.55869	69.8784	5.05968	225.832
ARPIN-AP3S2	5.83654	9.64101	1.65072	8.62123	1.4763	5.86547	4.86083	0.829011	3.98522	0.679983	0.0186644	9.07053	316.788	3.45075	120.734
SELENOS	2016.33	1491.19	0.739557	1973.96	0.978987	4263.65	2412.51	0.565833	2179.85	0.511265	864.751	7156.98	8.27627	1410	1.63052
AL353622.1	84.2402	19.4847	0.23139	52.0368	0.617764	44.9782	72.8743	1.62008	90.1678	2.00448	248.339	117.225	0.472056	32.3832	0.130434
KRT18P68	4.16636	0.031195	0.00986384	1.27039	0.306581	0	0.648621	65.8621	0.774702	78.4702	0.0114178	2.8928	135.533	0	0.466902
CCT6B	132.746	254.955	1.92055	131.471	0.990398	22.4843	147.968	6.5785	20.0582	0.892146	21.7282	41.3076	1.90069	35.331	1.62576
MRPS33	1441.92	1330.89	0.922998	1506.51	1.04479	1405.24	2475.67	1.76174	949.017	0.675344	790.971	2013.42	2.54548	1058.37	1.33806
ACO2	3415.9	3034.52	0.888354	3525.07	1.03196	7133.8	2592.62	0.363429	1346.67	0.188774	1090.43	2214.73	2.03106	3564.24	3.26865
AC022417.1	7.41157	14.5889	1.96709	6.26868	0.846004	12.7117	21.122	1.6611	3.15823	0.249041	28.1545	13.7215	0.487547	6.39598	0.227449
CRIM1	1535.24	2925.16	1.90534	1380.06	0.898924	762.756	4765.01	6.24703	2587.21	3.39189	2595.25	1967.74	0.75821	11393.1	4.38996
GOLGA8N	72.6521	26.752	0.368308	27.3185	0.376105	52.8099	30.0917	0.569893	32.1729	0.609295	39.0631	0.131564	0.00362306	21.7649	0.557287
AP1M2	55.5248	25.5724	0.460655	37.2741	0.671364	0	0.622126	63.2126	478.106	47811.6	680.293	2087.71	3.06881	5.20697	0.00766859
IMPG1	0.0765931	7.14719	82.6531	1.29083	15.0223	9.7892	3.4564	0.353743	26.2493	2.67974	0.0176965	3.14345	113.857	5.9349	214.644
USP3-AS1	29.2042	27.9541	0.957208	33.4859	1.14656	48.8942	27.2619	0.557661	45.8698	0.938157	21.7238	30.5977	1.4083	15.8259	0.728631
AC104596.1	5.92087	10.9174	1.84246	8.69531	1.4678	5.86471	21.3559	3.63692	3.16928	0.541181	2.19437	4.67076	2.1234	7.07355	3.21342
SERPINB5	0.102589	0.0489499	0.523583	0.0546899	0.574565	0	0	1	80.1262	8013.62	0.0207752	45.2711	1471.35	0.47215	15.6668
LINC00398	11.5173	7.28617	0.632948	9.87344	0.857396	2.92863	9.19297	3.13172	0.747854	0.257894	0.0182174	0.106518	4.1293	2.85823	101.648
AC005332.2	4.43137	1.27483	0.289287	15.8861	3.57908	0.971712	2.74407	2.80538	8.9382	9.11489	0.0174743	0.101196	4.04728	9.04808	329.693
CTNND2	56.9628	46.2012	0.811111	59.5676	1.04572	0	3.42209	343.209	397.632	39764.2	0.0221353	7.77104	242.134	2296.42	71461.4
PPP1R10	4061.73	4511.07	1.11063	3101.05	0.763479	3590.85	5249.89	1.46202	2214.45	0.616693	6306.93	2934.1	0.465219	2960.8	0.469454
RPL36AP26	0.0405356	0.0207944	0.60936	0.0230455	0.653906	0	0.639342	64.9342	0.767897	77.7897	1.09729	1.56291	1.42051	1.12372	1.02388
KRT8P33	4.52025	13.397	2.95943	12.4485	2.75008	13.6877	1.30803	0.0962228	12.8497	0.938819	5.45093	7.76171	1.42315	8.16556	1.4971
AC097634.1	1.50147	0.0313437	0.0273533	3.63903	2.41422	0.971447	2.01916	2.06752	9.71502	9.90886	2.19272	4.64282	2.11231	7.1158	3.23501
ELOCP2	0.0439138	1.21232	22.6718	0.0248779	0.64692	0	1.36579	137.579	0	1	1.09847	0.0715428	0.0735634	1.75172	1.58933
MEDAG	39.44	47.3775	1.2012	65.6931	1.66548	76.2842	6.20789	0.0814988	238.843	3.13068	341.371	12.3644	0.0362479	76.3864	0.223786
GPRC5C	10708.2	6174.67	0.57663	8002.37	0.747311	14291.1	6776.44	0.474173	4171.36	0.291886	3350.42	8286.79	2.47336	2362.08	0.70501
LINC00589	0.0669503	0.0332924	0.562603	1.27751	16.7317	7.84536	0	0.00127302	16.6871	2.12557	0.0144808	0.0807705	3.70782	0	0.408483
CDH6	93.4545	176.121	1.88447	164.967	1.76513	315.857	36.35	0.115111	2907.46	9.20472	420.979	472.518	1.12242	1403.5	3.33384
ANKRD34B	0.045787	0.0233426	0.597677	3.55159	63.8426	0.97128	0	0.0101908	0	0.0101908	0.0191621	0.113439	4.23287	0.470143	16.4646
AC106795.2	100.44	41.3279	0.411527	10.0001	0.0996525	0	16.053	1606.3	9.59988	960.988	18.4607	0.129174	0.00753486	17.0518	0.923726
CBWD2	285.75	200.393	0.701298	226.931	0.794168	320.752	361.005	1.12549	210.066	0.654928	36.9179	292.65	7.92517	277.746	7.52157
RSKR	11.7963	40.0324	3.39162	40.8692	3.4625	41.0684	41.308	1.00583	43.4426	1.0578	26.0625	53.3668	2.04725	103.639	3.97542
AL031432.3	2.97697	1.26872	0.428098	8.55134	2.86623	9.78238	12.014	1.2279	0.746936	0.0772984	21.6031	9.09455	0.421251	3.44491	0.159852
AL391261.3	0.0447238	0.0228293	0.599909	1.23804	22.8061	0.974776	0	0.0101546	0.771408	0.793488	3.22536	0.0649061	0.0231524	0.506136	0.15953
NCBP2L	1.47975	1.2337	0.834839	1.26054	0.852853	4.90521	1.37286	0.281342	0	0.0020345	0.0125625	8.32844	369.571	0	0.443214
TMEM43	1374.86	1339.38	0.9742	1182.91	0.860392	1080.58	976.302	0.903503	2963.2	2.74223	2948.92	1909.75	0.647612	3637.83	1.23361
ZNF687-AS1	39.3436	14.6331	0.372091	19.8946	0.505788	43.0236	88.3822	2.05403	8.78896	0.204467	28.2331	33.6611	1.19219	15.2292	0.539572
ACVR2B-AS1	109.116	58.2928	0.534271	22.3911	0.205277	20.5293	103.207	5.02534	32.1566	1.5661	23.8931	101.827	4.26042	27.6731	1.15814
SLC9A6	505.925	405.607	0.801716	531.932	1.0514	2143.59	554.379	0.258626	463.627	0.216289	701.981	1022.59	1.45672	544.832	0.776138
AC098679.2	1.48738	2.40123	1.6103	2.44695	1.64083	1.95356	0.628023	0.324931	3.2411	1.65571	0.0144188	1.60113	65.9789	0.487539	20.3752
DIP2A	505.945	581.653	1.14963	566.653	1.11999	603.362	468.143	0.775894	490.995	0.813768	938.495	408.61	0.435395	1488.93	1.5865
RSBN1L	1007.38	960.494	0.953454	748.929	0.743442	1405.25	1255.41	0.89337	609.333	0.433616	284.29	705.752	2.48245	1296.16	4.55914
AL135960.1	3.03232	6.09229	2.0058	9.87946	3.25063	2.92812	2.01637	0.689682	3.98558	1.35991	89.3383	0.109605	0.00133864	2.84868	0.0319948
CLEC4M	1220.34	3342.8	2.73922	2588.86	2.12141	1.94897	0.615671	0.319388	1.55058	0.79663	11.9614	1.68115	0.141266	6.36333	0.532378
WDR59	2822.48	2579.14	0.913787	2189.7	0.775808	2224.72	2683.84	1.20637	1565.65	0.703752	698.75	1172.2	1.67756	1590.3	2.2759
KIF13B	1803.46	2753.96	1.52704	973.392	0.539737	1262.47	1509.05	1.19532	1601.1	1.26823	1428.92	1149.3	0.80432	2057.3	1.43976
AL035411.1	7.3699	7.32378	0.99375	13.6129	1.84595	3.90584	4.83824	1.23811	5.5968	1.43183	5.44195	7.67061	1.40878	4.03082	0.741169
KIAA1324L	83.1834	116.579	1.40143	135.138	1.6245	50.8438	18.1227	0.356564	528.4	10.3908	219.143	65.6896	0.299788	195.09	0.890244
NAV2-AS5	1.5197	3.5965	2.35765	0.0376973	0.0311808	3.92333	2.88707	0.736544	0	0.00254238	0.0120452	0.0652479	3.41336	0.505641	23.3902
COMMD9	1411.27	1034.61	0.733106	1549.88	1.09822	1324.07	1365.33	1.03116	887.033	0.66993	2900.11	1501.36	0.517694	758.123	0.261415
PFN1P6	4.34201	2.45961	0.567465	7.32151	1.68463	3.90687	0.612295	0.158876	16.242	4.14924	0.0187605	1.67363	58.5396	0	0.347699
TNFRSF10D	927.252	646.043	0.696732	301.375	0.325027	728.538	475.175	0.652236	551.393	0.756852	269.098	132.78	0.493445	99.1469	0.368465
ZNF528	188.053	166.365	0.884676	176.068	0.93627	43.998	724.574	16.4648	149.695	3.40176	285.329	109.87	0.385084	329.923	1.15629
MFAP1P1	0.0306235	0.0158958	0.637458	0.0175924	0.679223	0	0	1	5.88456	589.456	0.0111855	0.0599846	3.30342	0.513715	24.7204
SUMF1	1567.28	1545.8	0.986296	1246.15	0.795103	1756.31	2050.19	1.16733	1527.02	0.869451	2644.06	1455.64	0.550533	1070.79	0.404981
AL139396.1	2.9536	8.35232	2.82167	2.51095	0.850636	0.971812	4.19075	4.27857	8.12728	8.28802	0.0171972	0.0992383	4.01652	7.83342	288.39
AIMP2	777.138	687.33	0.884438	1046.49	1.34659	795.029	2001.92	2.51803	634.272	0.7978	224.618	704.285	3.13538	859.23	3.82516
ANXA13	1491.09	329.13	0.220735	101.754	0.0682476	538.817	1.32283	0.00247358	2587.29	4.80173	0.0221704	59.6043	1853.08	506.944	15758.4
INO80C	398.069	372.82	0.936573	353.416	0.88783	412.669	454.834	1.10217	745.414	1.8063	608.677	551.814	0.90658	775.402	1.27391
FAM66D	0.0565002	2.39473	36.1612	0.0315901	0.625413	0	0.641972	65.1972	1.60217	161.217	3.22793	0.0666699	0.0236787	5.74305	1.77677
AC104260.2	16.0053	21.7891	1.36114	14.8729	0.929294	9.78664	2.73265	0.279959	3.99421	0.408732	3.27223	0.105859	0.0352988	1.65573	0.507499
LITAF	4206.14	4301.04	1.02256	5861.07	1.39345	8347.37	1181.64	0.14156	7008.14	0.839564	2777.55	4551.23	1.63857	5482.01	1.97368
ARHGAP29	2108.15	2528.13	1.19922	2448.81	1.16159	1799.34	1910.7	1.06189	1901.36	1.0567	859.321	1574.5	1.83225	6092.04	7.08929
AP000295.1	0.0823882	1.26626	13.8141	0.0448432	0.593617	7.84275	2.06834	0.264664	0.757264	0.0977064	0.0149504	0.0838723	3.76235	2.33205	93.8682
SNAPC5	1026.35	707.961	0.689789	725.38	0.706761	704.086	740.84	1.0522	555.396	0.788822	879.913	830.683	0.944052	375.164	0.426371
MAFG	231.922	594.957	2.56527	333.57	1.43827	1086.45	1518.25	1.39744	1948.95	1.79387	707.419	877.977	1.24109	823.194	1.16366
IL6R-AS1	45.0192	38.8058	0.862014	34.6823	0.770441	24.4447	64.6846	2.64549	3.15619	0.129472	23.8811	32.0076	1.34014	1.05892	0.0447415
DENR	1285.94	1706.07	1.32671	1671.4	1.29975	1679.05	1764.17	1.05069	2849.66	1.69718	1053.53	2286.23	2.17005	1243.95	1.18074
ABTB1	1192.59	950.819	0.797274	1010.56	0.847364	1150.01	775.844	0.674644	1192.96	1.03735	2231.76	2345.44	1.05094	2344.06	1.05032
TRIM52-AS1	250.753	128.767	0.513542	168.669	0.672662	128.098	278.224	2.17187	546.643	4.26712	360.211	309.449	0.859079	202.615	0.562501
IGDCC4	0.100421	4.90202	44.4845	5.00872	45.4508	7.81585	4.11066	0.526544	52.2909	6.68309	24.981	1.67548	0.0674433	37.1266	1.486
LINC01324	0.00819214	0.00436813	0.789799	0.00481892	0.814578	0	0	1	0	1	0.0107187	0.0571707	3.24204	0	0.482657
RPL7P32	4.44783	2.48471	0.559624	0.0513393	0.0137599	0.971218	5.53849	5.6547	5.59042	5.70762	4.36253	6.20294	1.4209	4.62081	1.05907
RNASEH1-AS1	157.407	97.1761	0.617378	117.809	0.748448	201.449	213.81	1.06136	113.462	0.563251	186.614	88.5394	0.47448	167.231	0.896135
PCDHGA9	7.4332	67.7699	9.10629	12.4608	1.67546	27.3846	61.3492	2.23983	63.8506	2.33114	0.0209215	4.74033	153.625	36.8198	1191.07
AC245452.1	32.1714	27.9815	0.869801	31.0511	0.965186	61.6039	125.536	2.03763	85.3212	1.38493	95.4749	56.4995	0.591816	72.0541	0.754718
DNAJC5G	0.0400627	0.0205633	0.610501	0.022788	0.654939	0.971742	2.03016	2.0781	0.749527	0.773652	3.26783	0.100601	0.0337422	4.10536	1.25552
CD302	2834.23	9295.15	3.2796	3621.78	1.27787	1347.55	2106.37	1.56311	296.166	0.219787	90.0804	722.574	8.02065	84.9706	0.943281
SMYD1	0.0576552	1.23538	18.4078	8.26107	122.253	1.94877	5.52169	2.82406	0	0.00510523	0.0203645	4.72706	156.006	0.471018	15.8415
LINC01219	8.01038	2.39978	0.300458	1.26336	0.158766	0	0	1	0	1	2.1645	0.0672741	0.0355365	0	0.00459875
UBC	13453.6	31453.5	2.33793	32704.9	2.43095	30184.9	20812.3	0.689494	17790.8	0.589396	31803.8	23327.1	0.73347	15525.4	0.488162
ESPL1	208.505	267.122	1.28112	410.286	1.9677	194.595	510.24	2.62197	422.582	2.17153	54.277	960.017	17.6843	671.988	12.3786
DLGAP3	16.1014	8.56097	0.53198	23.5477	1.46217	3.90432	15.3489	3.92378	10.4064	2.66109	176.525	19.9013	0.11279	65.352	0.37025
C17orf49	56.8153	41.3049	0.727051	28.5703	0.502951	20.5289	69.4013	3.3795	40.2088	1.95818	143.149	51.8824	0.362482	32.3992	0.226387
MASTL	279.933	229.528	0.819943	317.407	1.13386	318.792	306.949	0.962852	392.011	1.22967	235.46	358.235	1.52141	801.01	3.40179
AC209007.1	2.87903	0.0337603	0.015147	1.27903	0.446182	0	3.51837	352.837	0	1	1.10467	4.48301	4.03081	0.481256	0.44072
MSL3P1	11.671	6.12138	0.524902	5.02315	0.430883	46.9457	16.0462	0.341944	34.6239	0.737587	11.9598	24.4536	2.04379	71.2553	5.95378
TCTEX1D4	7.35115	7.3149	0.995075	7.47039	1.0162	3.90533	5.53616	1.41653	3.16111	0.809923	13.0115	6.20747	0.477476	1.64268	0.126919
ALDH1L1-AS1	2.9313	0.0376838	0.0162118	6.08921	2.07364	0	4.18117	419.117	0.74929	75.929	6.49759	1.65689	0.256145	0.473096	0.0742358
MTFR1L	3360.43	2491.73	0.741493	2686.89	0.799569	2572.86	3412.83	1.32647	1276.65	0.496201	4434.24	2219.19	0.500469	1429.52	0.322385
LINC01004	17.5151	19.4259	1.10904	13.6745	0.780854	24.4419	53.2846	2.17957	52.3311	2.14057	109.512	26.037	0.237824	59.1499	0.540163
AC036176.1	243.477	119.057	0.489008	212.045	0.870909	91.9189	216.703	2.35739	42.6017	0.463529	82.4754	155.412	1.88424	35.9154	0.435536
BZW1	3975.78	6555.92	1.64896	4274	1.07501	4347.75	4740.3	1.09029	3479.1	0.800207	1233.64	2501.26	2.02753	2390.47	1.93773
ZNF471	157.354	111.72	0.710006	138.842	0.88236	52.8005	315.762	5.97934	46.6311	0.883177	69.4568	194.871	2.80539	37.6933	0.542752
ZNF98	0.0553365	1.23178	19.0058	2.43561	37.431	0	0.612004	62.2004	0.746798	75.6798	0.0190168	73.2	2523.02	0	0.344628
BEST4	0.0890892	1.27199	12.9377	8.58829	86.7732	1.9488	4.80784	2.45959	15.2573	7.79418	19.5383	13.8311	0.708044	3.41042	0.174972
RIIAD1	2.68317	0.0205633	0.0113484	0.022788	0.0121745	0	10.867	1087.7	0	1	22.5083	0.0904004	0.00445861	1.07801	0.0483166
NAA10	758.188	565.911	0.746402	1063.85	1.40314	2279.49	1064.61	0.467043	839.535	0.368303	4231.34	2197.82	0.519417	2155.95	0.50952
CD300LF	23.4727	40.1243	1.7091	90.4878	3.8538	37.1541	30.7493	0.827662	87.7482	2.36137	35.8282	21.511	0.600505	45.4088	1.26733
AC010336.1	0.0603426	1.23941	17.7618	1.26701	18.1542	0	4.9291	493.91	0.750948	76.0948	4.33965	4.56087	1.05086	2.89603	0.668107
UGT1A4	3118.55	4705.37	1.50883	5079.91	1.62893	1748.48	8087.45	4.62539	102.173	0.0584409	3.27737	74.8381	22.7684	166.531	50.661
AC073150.1	0.0465257	3.4997	62.0904	1.24168	22.1435	0	0	1	2.46286	247.286	0.011165	0.0598603	3.30074	0	0.472478
BEND6	0.0900562	7.24311	72.4904	7.38822	73.9406	0.971222	2.00624	2.05483	13.6733	13.9451	68.1471	0.12297	0.00195094	46.0605	0.675945
OAZ1	13918.5	10132	0.727951	13443.1	0.965838	17818.3	10254.3	0.575494	15401.7	0.864372	41391.6	38005.8	0.918201	13315.1	0.321685
ELP2	4424.69	3661.07	0.82742	3207.66	0.724947	1668.29	3798.3	2.27675	1777.35	1.06537	1269.44	2383.84	1.87786	2718.54	2.14152
LINC01410	11.7432	18.2112	1.55032	24.7418	2.10597	5.8614	6.22914	1.06263	55.9412	9.52945	30.3182	7.73699	0.255438	9.98408	0.329531
RNASEH2C	1256.72	756.548	0.602004	876.658	0.697577	816.542	735.883	0.90122	584.357	0.715651	4512.28	507.708	0.112519	788.285	0.174699
CD33	62.8314	190.634	3.03372	141.377	2.24991	60.6244	51.0834	0.842647	94.9681	1.56641	141.035	85.4279	0.60575	25.2745	0.179266
FAM157C	0.0899167	3.67179	36.8486	4.96527	49.7942	8.79947	6.96114	0.791323	15.3516	1.74376	9.76693	0.116978	0.0129875	12.4618	1.27564
AC007785.3	0.0270412	0.0140964	0.65053	0.0155932	0.690938	2.93674	4.34082	1.47648	4.10137	1.39523	3.23839	1.58119	0.489839	4.97657	1.53509
ST8SIA2	2.72172	1.2146	0.44829	0.0255575	0.0130165	0	0.613619	62.3619	0.74821	75.821	363.87	1.6644	0.00460152	0	2.74816e-05
C19orf47	454.897	350.966	0.771534	473.656	1.04124	476.235	522.856	1.09789	268.808	0.564453	903.757	410.094	0.453772	658.383	0.728498
AC022424.1	0.0329834	0.0170727	0.62984	2.34999	54.9047	9.77194	0	0.00102229	0	0.00102229	0.0213762	4.74461	151.536	0	0.318713
SLC35G1	186.743	227.125	1.21623	574.032	3.0738	269.898	176.552	0.654158	225.355	0.83497	67.2974	198.264	2.9458	105.063	1.5611
TMEM213	0.0288997	0.0150318	0.643498	2.33253	60.2198	0.97577	1.40302	1.43342	0.779045	0.800435	0.0107075	0.0571039	3.24056	1.82129	88.4358
LINC01948	1.51726	0.0335389	0.0285079	0.0373047	0.0309736	0.971342	0.612233	0.634063	39.2002	39.9557	0.0188086	3.17761	110.648	10.1298	351.972
KIF16B	679.415	598.67	0.881157	525.763	0.77385	1022.89	916.137	0.895637	475.704	0.465064	413.395	391.838	0.947856	721.594	1.74551
INHBA-AS1	7.33082	10.9019	1.48648	9.90459	1.35061	43.0507	31.7117	0.736674	5.57658	0.129737	1.11075	10.7643	9.61344	1.64161	1.47366
AC007389.1	4.49252	3.70332	0.82472	18.494	4.1097	30.3323	6.23161	0.205706	2.35255	0.077863	0.0202114	1.6847	56.0949	2.8239	93.8025
AC025048.2	8.77686	8.51643	0.970362	8.69561	0.990753	12.7095	6.92467	0.545199	8.80723	0.693205	27.0961	83.939	3.09705	11.7498	0.433843
ARHGEF37	106.53	230.682	2.1653	111.643	1.04799	61.6003	2716.31	44.0888	385.557	6.25816	113.951	531.923	4.66767	1152.78	10.1156
LINC01122	0.0677534	1.2497	16.2013	1.27871	16.5743	0	68.4286	6843.86	8.3175	832.75	0.0135748	0.0748873	3.60077	30.8283	1308.11
U62317.3	8.56002	0.0427316	0.00615303	4.95654	0.579524	0	2.02575	203.575	0	1	5.42493	3.14522	0.580545	6.54721	1.20649
ZNF276	486.922	304.825	0.626032	378.196	0.776711	428.318	613.321	1.43192	512.763	1.19715	360.227	239.441	0.664704	640.086	1.77687
KRT18P31	1.51857	2.42697	1.59428	4.84529	3.17636	3.92112	2.11293	0.54003	2.43418	0.62175	1.09773	2.95179	2.67375	1.75866	1.59666
ZNF829	107.787	98.3277	0.912245	95.4453	0.885506	71.383	159.912	2.24003	27.3048	0.382598	41.254	100.604	2.43829	105.793	2.56404
LRATD2	1739.16	1175.44	0.675864	768.792	0.44205	876.194	1248.29	1.42467	2848.92	3.25145	82.4849	858.225	10.4035	7231.3	87.6576
MIR22HG	403.962	792.938	1.96288	528.25	1.30766	492.861	2345.27	4.75841	523.228	1.06161	959.077	207.445	0.216305	300.716	0.313555
FAN1	543.813	658.124	1.2102	383.175	0.704614	586.74	850.98	1.45035	418.554	0.71336	116.121	467.989	4.02992	245.141	2.11098
CCL7	1.53285	1.25566	0.820341	2.48952	1.62007	3.91783	0.630711	0.163121	1.58477	0.406017	0.0139559	1.59151	66.8523	0	0.417434
CALHM2	188.138	227.086	1.20701	195.938	1.04145	341.289	209.525	0.613933	234.226	0.686305	584.745	164.732	0.281728	1717.17	2.93657
KLF14	0.0537923	0.0271658	0.582607	1.25556	19.8388	0	2.09019	210.019	1.58595	159.595	0.0138324	0.0765468	3.63147	0	0.419597
AL606468.1	0.0251204	0.0131252	0.658454	2.31586	66.2253	1.95511	0.635292	0.328375	0.764893	0.394326	9.61472	0.072675	0.00858986	0	0.00103899
UGT1A6	1333.96	267.215	0.200323	1097.33	0.822614	3482.32	2173.56	0.624171	3164.45	0.90872	0.0221747	390.362	12132.9	479.159	14892.7
AC079760.2	0.0376616	3.45488	72.6975	1.22305	25.871	3.90657	11.2906	2.88534	53.9342	13.7733	0.0189409	0.111803	4.20867	3.44332	119.323
SELENOK	1336.99	1562.82	1.16891	1682.59	1.25848	3181.12	1968.14	0.618697	1340.25	0.421315	2350.05	2013.45	0.856769	820.764	0.349256
PARP3	823.752	664.25	0.806374	1396.07	1.69476	718.754	1354.95	1.88513	672.931	0.936247	1141.38	454.338	0.398065	841.549	0.73731
AL158823.1	5.78473	2.47191	0.428304	1.30305	0.226593	7.82387	3.4326	0.439451	3.98336	0.509756	1.11007	1.67388	1.50336	2.24607	2.01422
RAI14	1890.92	2331.41	1.23295	2157.43	1.14094	2305.89	1074.42	0.46595	1785.42	0.774287	1394.21	1405.38	1.00801	805.398	0.577678
C11orf54	12416.8	7778.72	0.626467	9093.47	0.732351	4549.2	4258.75	0.936155	1762.04	0.387332	172.537	5724.64	33.1774	2398.75	13.9021
ASB13	4236.63	3223.94	0.76097	2172.37	0.51276	2969.89	2061.35	0.694086	1164.75	0.392189	457.887	1015.24	2.21721	2332.03	5.09293
RWDD1	1541.04	1347.89	0.87466	1676.37	1.08781	951.492	1892.48	1.98895	785.604	0.825657	1706.67	1944.8	1.13953	993.364	0.582052
AC055855.2	4.29442	4.80114	1.11772	3.69883	0.861634	0.971539	2.02272	2.07095	7.27051	7.41744	1.10919	3.15381	2.82689	8.373	7.49026
AC006449.7	215.551	69.2641	0.321367	48.4278	0.224706	154.508	355.603	2.30144	75.6149	0.489426	77.0559	260.43	3.37944	87.9593	1.14148
AL359715.2	23.1784	19.3924	0.836729	14.8803	0.642143	1.94879	31.7936	16.2363	14.4956	7.40535	15.1847	3.20967	0.211894	4.01132	0.264652
AC010931.1	0.0273534	0.0142538	0.649308	0.015768	0.689844	5.86877	0	0.00170104	14.7001	2.50224	0.017617	1.65874	60.4243	2.87343	104.408
DHX16	1522.07	1294.45	0.850457	1366.4	0.897726	1625.27	2043.15	1.25711	1514.93	0.932114	733.469	1819.9	2.4812	1534.74	2.09242
EPN1	10542	6492.81	0.615898	8945.93	0.848596	7375.33	10151.4	1.3764	4704.25	0.637837	9485.91	5279.78	0.556592	6022.15	0.634853
SLC35F4	0.0229359	0.0120151	0.668424	0.0132832	0.706924	0	0.653561	66.3561	1.61928	162.928	2.15503	1.52142	0.707343	0.517319	0.243562
BCL7C	1000.15	614.48	0.614389	572.899	0.572815	1307.45	1212.54	0.927408	733.281	0.560851	7001.13	1205.68	0.172214	2160.16	0.308546
FBXL18	49.6494	76.4948	1.54059	47.1627	0.949925	127.123	136.631	1.07479	146.48	1.15226	56.4462	143.344	2.53921	156.571	2.77349
AC007537.1	0.0453003	1.21483	22.1488	0.0256262	0.644231	0.975434	0.651011	0.670782	0	0.0101478	7.44627	1.52844	0.206328	0	0.00134115
BX119904.2	0.00217991	0.00117081	0.91715	0.0012905	0.926977	0	0	1	22.8471	2285.71	0.0129122	1.569	68.9153	0	0.436449
CLUHP3	252.287	353.355	1.40059	514.488	2.03926	171.126	532.018	3.10881	510.367	2.98229	110.696	131.25	1.18566	237.475	2.14518
SLC39A12	1.51774	3.59402	2.35906	2.47533	1.62681	0	0.648269	65.8269	0	1	0.0114611	0.06166	3.33907	0.511035	24.2782
XBP1P1	2.87998	1.25019	0.436053	0.0376308	0.0164814	1.95111	1.32495	0.680715	5.67304	2.89787	8.62964	4.54939	0.527729	2.90229	0.337084
PROCR	198.359	231.956	1.16936	243.048	1.22528	319.775	134.495	0.42061	305.094	0.954092	450.233	100.757	0.223806	231.033	0.513153
ALX3	0.00621059	0.00331946	0.821652	0.00366098	0.842719	34.256	0	0.000291834	0	0.000291834	0.0198513	0.118602	4.30809	0	0.334994
MS4A2	11.7336	16.9974	1.44823	13.6621	1.16422	3.90451	10.4505	2.67223	20.9485	5.35405	211.939	16.7853	0.0792423	0	4.71812e-05
SIGLEC14	42.4322	154.228	3.63407	112.877	2.65978	21.5074	31.4761	1.46329	34.5769	1.60739	36.9035	24.5281	0.664746	12.8659	0.348814
RHOV	5.97112	3.71199	0.622289	12.4441	2.08224	2.92706	0	0.00340477	471.482	160.532	28.2368	7.79168	0.276197	444.939	15.7522
IGHJ1	1.50171	1.24294	0.828828	1.27102	0.847402	0	0	1	0.777016	78.7016	0.0110336	2.8761	137.214	0	0.475429
LINC01560	48.1098	50.9919	1.05989	57.0083	1.18492	31.2885	82.1351	2.62457	37.8089	1.20833	40.1528	44.2314	1.10155	69.844	1.73927
HAO1	29278.8	17454.1	0.596135	22039.3	0.752739	10014.7	14389.2	1.43681	2006.75	0.200381	14.1272	3242.03	229.326	590.864	41.7956
PSMG2	1669.33	1268.97	0.760168	1557.35	0.932919	1375.9	1968.17	1.43045	1263.78	0.918509	2299.05	2245.04	0.976506	2290.14	0.996125
HOXC4	5.83958	3.68071	0.630937	7.41073	1.26859	7.8164	2.70582	0.347008	12.0253	1.53778	96.3867	0.127917	0.00143073	11.714	0.121622
SRD5A3	692.563	910.713	1.31498	1203.9	1.73831	1393.51	681.928	0.489363	785.627	0.563778	743.222	711.884	0.957836	874.028	1.176
ME1	558.438	389.838	0.698092	576.586	1.0325	3572.29	454.798	0.127315	1373.28	0.384428	394.958	202.891	0.513715	840.299	2.12754
PREP	956.482	1120.82	1.17181	1406.07	1.47004	598.47	1762.18	2.94444	870.954	1.45529	709.592	615.896	0.86796	780.028	1.09926
AC020978.4	249.254	244.053	0.979132	112.89	0.452935	3.90458	70.8084	18.0909	30.5371	7.80341	7.62321	71.6039	9.38189	4.00584	0.526102
AC068580.3	68.4372	43.7346	0.6391	43.4203	0.634508	50.845	28.6389	0.563345	92.5579	1.82023	32.5765	19.9916	0.6138	25.8669	0.794099
LDLRAD4-AS1	50.2317	3.70872	0.0740166	7.494	0.149358	0	1.30804	131.804	0	1	1.1107	0.117241	0.113537	1.64328	1.47522
APC	832.51	1396.38	1.6773	892.751	1.07236	1047.33	986.894	0.942293	679.371	0.648671	470.9	545.767	1.15898	1084.51	2.30302
TMEM267	163.388	194.323	1.18932	214.537	1.31303	746.148	405.109	0.542941	385.567	0.516751	249.564	292.74	1.173	1024.54	4.10519
AC109439.2	0.0102358	0.00544443	0.763222	0.00600808	0.791076	12.749	0	0.000783763	9.04343	0.709574	0.0155392	1.62329	63.9524	0	0.391555
SNU13	2672.39	2091.04	0.782463	2541.84	0.95115	4045.58	3489.82	0.862627	1982.61	0.49007	3046.62	3377.6	1.10864	4689.55	1.53926
AC080037.1	1.46363	0.0264325	0.0247229	2.42478	1.65223	3.91765	0	0.00254605	0.761176	0.196345	0.0140203	0.0777639	3.65373	3.6424	152.055
FBXW5	6718.03	5063.6	0.753733	6794.7	1.01141	15465.5	4865	0.314571	4056.24	0.262277	9449.01	5487.03	0.580699	4136.86	0.437809
RPL5P18	0.0353486	0.0182455	0.622853	0.0202063	0.666091	0	0	1	0	1	0.0114136	5.55373	259.822	3.12769	146.528
B3GNT7	110.912	146.963	1.32501	152.544	1.37533	32.2632	27.9348	0.865882	93.3226	2.89195	59.7014	68.7538	1.1516	15036.5	251.82
VEGFA	6242.73	5885.65	0.9428	5934.2	0.950578	4267.56	6480.65	1.51858	8458.74	1.9821	2199.27	9477.09	4.30919	12679.4	5.76526
LARS1	1315.12	2186.92	1.66291	1704.9	1.29638	3009.98	2402.69	0.798243	2451.94	0.814604	1898.72	1708.71	0.899926	4667.18	2.45805
CD151	8442.65	2730.99	0.323476	4219.45	0.499779	19000.6	5987.15	0.315103	16105.3	0.847618	69061.5	7540.08	0.109179	8428.11	0.122038
LINC01090	0.0100316	1.13754	57.2866	0.0058895	0.79322	0	0.650068	66.0068	40.4301	4044.01	0.0112413	0.0603229	3.31067	1.14974	54.5983
HNRNPA3P3	1.54746	0.038123	0.0308984	1.29211	0.836046	2.93016	2.0338	0.695131	0	0.00340117	0.0171125	10.318	380.932	5.97523	220.755
AC100854.1	3.00819	6.06322	2.01221	1.30634	0.436137	9.78459	4.86681	0.497908	13.8063	1.4106	0.0184819	1.6704	58.9988	4.66837	164.258
RADX	70.0265	115.311	1.64658	94.2185	1.34542	161.354	100.876	0.625206	39.379	0.2441	3.27984	178.275	54.1926	61.9341	18.8289
AC010226.1	16.1559	19.4757	1.20536	35.9491	2.22438	11.7279	30.1103	2.56607	11.2082	0.95572	48.8062	9.31439	0.19101	24.7512	0.507233
SLC26A5	14.4359	16.8968	1.17036	5.01159	0.347615	3.90736	14.9404	3.81644	6.43622	1.64555	2.19309	0.108379	0.0537331	1.05779	0.484681
ATXN2L	2096.5	1970.81	0.940048	2544.28	1.21359	3166.44	2296.14	0.725149	3793.06	1.19789	2362	1842.84	0.780202	4358.03	1.84506
AKR1B1	478.306	707.956	1.48012	885.3	1.85089	499.701	386.806	0.774081	723.626	1.44811	3342.72	6278.21	1.87817	564.277	0.16881
RIT1	335.394	392.237	1.16947	422.825	1.26067	738.315	627.991	0.850575	590.83	0.800244	616.274	624.956	1.01409	1135.43	1.8424
AL359710.1	12.7932	3.67705	0.287978	3.75664	0.294194	3.91489	5.00977	1.27896	3.22838	0.825088	1.10368	7.24966	6.51864	2.95725	2.66437
AC005261.4	107.978	106.901	0.99003	112.877	1.04537	160.372	105.056	0.655095	128.752	0.802844	192.048	254.496	1.32516	220.433	1.1478
TMEM39B	591.896	467.521	0.789874	493.501	0.833766	636.615	511.65	0.803706	354.956	0.557574	688.947	524.335	0.761071	385.845	0.560057
POC1B-GALNT4	0.0826352	0.0403477	0.543505	4.92925	53.3194	2.92967	2.02948	0.693777	9.76391	3.32483	7.57185	3.13495	0.4148	5.33447	0.704903
CUL3	1960.92	2307.14	1.17656	1882.21	0.959858	2281.45	1863.72	0.816906	1498.04	0.65662	448.122	1243.81	2.77557	1949.09	4.34939
LPAR5	51.1491	115.349	2.25491	93.0127	1.8183	50.8468	9.71184	0.191161	56.3194	1.10761	56.4312	32.1574	0.569928	25.8756	0.45863
EDA2R	20.5306	17.0623	0.83115	17.4278	0.848943	143.759	168.378	1.17124	103.05	0.716841	393.643	269.081	0.683576	15.8175	0.0402067
CYP11B2	0.0618993	0.0309634	0.569734	0.0344147	0.617735	0	35.6912	3570.12	0	1	0.0216677	0.132692	4.50593	0	0.315779
AL392172.1	157.471	119.035	0.75593	83.1362	0.527976	328.574	378.514	1.15198	85.2624	0.259515	269.083	251.563	0.934889	94.424	0.350934
SLC12A1	5.97795	47.2289	7.889	61.7505	10.3141	0	746.403	74641.3	3.16355	317.355	118.28	1.66898	0.0141938	3.42687	0.0290546
IGKV1-13	0.0703739	1.25305	15.7146	7.22374	90.001	0	0	1	0.759161	76.9161	0.0144846	1.60248	65.8567	0	0.40842
ZDHHC20-IT1	0.0438359	0.0223996	0.601822	0.0248358	0.647074	0	1.37416	138.416	6.67908	668.908	0.0124754	0.067923	3.46704	0	0.444932
AD000864.1	10.2851	12.1678	1.18288	9.96334	0.968747	1.94876	4.81186	2.46169	6.38235	3.26347	27.0984	12.2803	0.453374	6.37986	0.235715
AL121917.1	14.2494	10.8437	0.761165	6.20243	0.435674	9.77657	0	0.00102181	0.746451	0.0772948	11.9364	4.71658	0.395649	45.0618	3.77283
SPACA6	42.2685	31.5977	0.747607	42.1516	0.997235	18.573	9.01074	0.485429	189.444	10.195	808.573	42.7685	0.0529055	121.995	0.150888
CDK2AP1	890.825	722.539	0.811092	844.407	0.947894	1101.11	989.654	0.898775	1378.94	1.25231	1068.71	821.622	0.768803	1864.7	1.74481
SMARCC1	1507.55	2565.76	1.70194	1806.57	1.19835	2083.9	3395.95	1.62961	3405.07	1.63398	768.189	1905.3	2.48023	3206.74	4.17437
AC009093.4	0.104763	9.73459	84.9109	23.4151	204.118	1.94918	4.13496	2.11566	1.55017	0.796339	1.1104	4.68151	4.18735	19.8447	17.7211
RGS8	2.92813	2.44736	0.836368	1.2902	0.442526	4.89564	2.0618	0.422331	1.57272	0.322633	0.0153139	0.0862982	3.80417	1.69969	67.5398
AC007786.1	7.21251	3.67433	0.510118	3.75352	0.521082	0.971631	4.17415	4.26245	2.36887	2.42338	8.65187	10.4034	1.20222	7.78418	0.899826
SNORD15B	1.52729	37.161	24.1796	1.28295	0.84106	0	0.628686	63.8686	2.41051	242.051	2.17529	3.01506	1.38428	0.488291	0.228021
MTREX	1587.69	1959.85	1.2344	1398.65	0.880933	1576.37	1757.87	1.11514	1463.42	0.928348	490.436	1725.39	3.51801	2226.89	4.54056
ANKRD20A7P	78.3739	0.0499338	0.000764619	0.0558053	0.000839525	0	25.3905	2540.05	30.7433	3075.33	0.0202381	4.72318	156.53	0	0.330709
MAZ	1205.68	1095.29	0.908447	898.964	0.745611	2178.76	1231.45	0.565205	1512.53	0.694215	330.946	926.83	2.8005	2527.15	7.63594
AC019129.1	0.0455107	3.49472	63.136	0.0257395	0.643831	1.95113	0	0.00509911	2.38037	1.21887	0.0166121	0.0951505	3.95122	0	0.375768
HSD17B10	8502.47	5681.67	0.668238	8334.65	0.980262	4069.04	14646.6	3.59951	1460.97	0.359047	4452.74	5750.67	1.29149	3558.87	0.799254
CDKN3	45.088	9.78167	0.21712	23.5941	0.523395	349.107	87.512	0.250695	135.977	0.389517	23.8963	253.141	10.5893	397.695	16.636
PTER	876.204	840.292	0.959016	719.172	0.820784	615.097	747.176	1.21472	950.713	1.54562	97.6765	399.456	4.08927	1130.7	11.5749
ADAMTS3	7.43122	50.8527	6.83526	23.5644	3.16808	6.83792	4.10656	0.601141	167.105	24.4037	36.8913	3.21545	0.0874074	31.8736	0.864024
AL583722.3	2.97307	7.20406	2.41834	2.5197	0.848019	55.0702	0	0.000181553	0	0.000181553	0.0135426	1.58272	67.6529	0	0.424763
PSME2P6	4.12919	0.0294542	0.00953187	0.0327232	0.0103216	1.95427	1.35482	0.694825	2.41709	1.23562	1.10068	0.0767373	0.0780935	0.491249	0.451297
SMC5	1157.64	1345.44	1.16223	1263.49	1.09144	928.026	1630.41	1.75685	1756.53	1.89275	479.582	1150.73	2.39942	1354.01	2.82328
RTTN	533.503	452.914	0.848945	292.656	0.548563	236.648	337.842	1.42759	224.553	0.948893	335.257	283.541	0.845746	297.242	0.886613
LINC00244	0.0366877	0.0189066	0.619148	0.0209423	0.66275	2.93366	7.98268	2.71522	2.40006	0.818729	0.0150393	0.0844635	3.77261	7.42355	296.875
CALR4P	8.65468	6.07451	0.70222	3.76317	0.435465	2.93178	1.32972	0.455411	6.51958	2.2196	1.10594	19.9737	17.9076	0	0.00896109
ZMYND8	900.994	989.635	1.09838	869.185	0.964697	726.576	1089.2	1.49908	3071.19	4.2269	2417.27	769.805	0.318464	1006.42	0.416348
AC010478.1	0.018933	0.00996585	0.690071	0.0110114	0.726207	0	0	1	0.774399	78.4399	0.0114692	0.0617097	3.34012	0	0.465783
KLHL30	0.100401	12.0987	109.679	8.68185	78.7295	28.3542	4.80759	0.169848	23.2924	0.821543	304.545	16.9269	0.0556121	9.90921	0.0325695
NABP2	631.327	656.951	1.04059	562.958	0.891707	1280.07	1096.18	0.856348	1326.59	1.03634	1190.23	1475.39	1.23959	678.937	0.570431
NUDT11	0.0788956	1.26279	14.3178	4.90924	55.3373	2.92655	0.612791	0.212083	11.2319	3.82828	1.1107	1.68541	1.51281	5.19102	4.64085
GGA2	1573.15	2443.13	1.55302	2008.66	1.27684	2767.46	2436.35	0.880357	2124.31	0.767603	2854.57	1475.52	0.516899	2519.96	0.882783
AC090425.3	1.5884	8.47821	5.31045	1.30968	0.825628	6.84408	2.72128	0.398489	5.60904	0.819809	1.11017	14.9555	13.36	17.459	15.595
CD58	122.579	170.034	1.38711	218.235	1.7803	852.746	181.454	0.212797	664.19	0.778886	173.62	387.147	2.22978	951.884	5.48232
AL135878.1	0.00809194	0.00431522	0.791249	0.00476049	0.81586	3.91036	2.03574	0.521826	2.37642	0.608724	0.01697	6.0088	223.167	0	0.370783
CACNA1S	1.44737	1.2197	0.84378	4.71337	3.24103	0	0.611939	62.1939	0	1	7.59829	6.16271	0.811313	1.05533	0.140022
HMGA1	864.626	544.063	0.629251	1883.36	2.17823	2598.28	719.038	0.276739	3889.65	1.49701	662.947	2316.84	3.49472	2578.42	3.88928
ACTR3C	422.815	386.163	0.913317	460.007	1.08796	280.657	200.409	0.714082	121.495	0.432915	33.6629	90.0944	2.67587	79.6487	2.36566
AL121790.2	0.0377445	0.0194268	0.616339	0.0215216	0.660215	4.90471	0.638916	0.132035	4.12338	0.841022	0.0126977	1.56425	69.3574	1.12269	49.9034
BX649601.1	9.92234	4.85239	0.489551	0.0471811	0.00575706	11.7316	36.6929	3.12588	5.57718	0.475845	28.1706	30.2036	1.07214	5.78994	0.205813
AC104837.1	3.03805	0.0475709	0.0188878	9.89441	3.24942	1.94891	9.79673	5.00621	8.02336	4.10093	7.60784	0.118052	0.0168096	1.05397	0.139669
TPT1P6	3.04546	9.71273	3.18208	5.01303	1.64395	0.97137	0.61241	0.634226	3.98503	4.07088	2.19368	7.60542	3.45577	1.65016	0.753359
AC123912.4	11.6919	6.12536	0.524306	17.3157	1.48059	0	0	1	12.8366	1284.66	39.0207	19.8508	0.508851	0	0.000256209
TMEM147-AS1	74.3491	51.0355	0.686473	53.352	0.717625	68.4466	173.129	2.52918	178.711	2.61072	234.334	42.851	0.182898	212.82	0.908195
NEK11	42.3713	52.2419	1.2329	59.5326	1.40493	29.3302	124.158	4.232	150.637	5.13447	143.176	45.8464	0.320258	696.837	4.86674
DCK	249.386	308.451	1.23683	412.875	1.65554	582.829	380.538	0.652922	478.135	0.820374	64.0421	376.571	5.87929	1095.34	17.1009
AL136304.1	3.03151	9.68003	3.18593	9.87739	3.25082	3.9048	9.76469	2.49685	5.58045	1.42803	8.69632	12.2329	1.40621	6.39421	0.735582
CHTF8	4112.71	3892.99	0.946575	3265.93	0.794107	3894.01	4622.64	1.18712	2216.88	0.569308	627.143	2269.54	3.61881	3545.42	5.65321
DIPK2A	781.555	1793.48	2.29475	592.748	0.758425	267.937	303.396	1.13233	717.192	2.67665	340.709	710.376	2.08496	632.85	1.85742
AL451064.1	1.45173	2.37173	1.62939	4.72124	3.23675	0	1.38795	139.795	0.773669	78.3669	0.0115939	1.53924	71.7445	0.509775	24.0704
HNRNPA1P12	1.54618	3.63035	2.33929	0.0422244	0.0335594	0.971763	4.90883	5.0102	1.55848	1.59762	1.10818	10.349	9.26417	2.27168	2.04054
RTEL1-TNFRSF6B	33.5272	32.7862	0.977908	50.7552	1.5137	34.2208	94.6905	2.76653	62.7773	1.83423	24.9803	39.7461	1.59086	48.9859	1.96059
SPANXB1	0.00635059	0.00339372	0.819158	0.00374295	0.840517	1.95338	0	0.00509325	184.062	93.7526	0.0145657	0.0813281	3.71771	0	0.407072
GPBAR1	61.3463	99.5912	1.62332	107.885	1.75849	36.1755	19.5239	0.539826	54.6907	1.51168	2302.95	10.8436	0.0047129	101.054	0.0438843
RCC2P6	0.0385194	0.0198074	0.61434	1.22494	25.4525	0.975292	0	0.0101493	3.3115	3.37108	0.0113091	0.0607346	3.31946	0	0.469283
C1orf162	405.421	796.581	1.9648	684.457	1.68825	209.266	137.287	0.656059	172.211	0.822941	1651.12	74.8624	0.0453462	94.4218	0.0571923
NPM1P46	0.0631388	0.0315376	0.567928	0.0350586	0.61607	0	2.81321	282.321	1.57993	158.993	0.0144767	1.60231	65.8714	0.487172	20.3121
ENOPH1	624.062	575.614	0.922368	689.422	1.10473	1656.57	1229.4	0.742141	1081.88	0.653086	352.644	847.52	2.40329	1792.01	5.08152
CARMIL1	172.153	267.173	1.55191	405.429	2.35497	195.574	152.004	0.777231	904.118	4.62271	157.348	274.461	1.74425	586.927	3.72996
AC011294.1	0.0729138	7.11858	85.9758	1.28604	15.6311	0.971598	0.617119	0.638876	312.988	318.866	0.0216943	39.7161	1253.41	1.06321	33.8612
EIF2S2P2	1.46418	3.52768	2.39977	1.25298	0.856733	0.973676	2.09542	2.14036	0	0.0101659	0.013583	9.80914	416.364	0	0.424033
AL035420.3	0.0493392	0.0250482	0.590642	0.0277933	0.636903	0	1.37129	138.129	0.767735	77.7735	2.16624	0.0691314	0.0363615	4.37916	2.01685
RHEX	93.2197	19.4985	0.209252	44.6847	0.479404	64.5343	4.81808	0.0748025	155.329	2.4067	118.283	403.616	3.41209	7148.55	60.4312
SERPINB11	0.00824269	0.00439482	0.789073	0.0048484	0.813937	0	0	1	3.24614	325.614	0.0141713	0.0787454	3.67153	0	0.413715
WDR37	596.28	785.599	1.31749	342.268	0.574013	743.207	428.202	0.576161	544.952	0.733247	251.739	429.911	1.70773	833.96	3.3127
PLK3	204.262	505.202	2.47323	678.279	3.32052	226.868	188.469	0.830751	516.038	2.27456	760.507	262.241	0.344833	353.401	0.464698
AC005154.1	0.0503958	0.0255527	0.588662	0.0283572	0.635096	2.93233	0.621168	0.214513	3.21518	1.09613	0.0157816	0.0894533	3.85753	1.07951	42.2594
AC112491.1	8.87307	2.49727	0.282253	6.27374	0.707384	9.77228	7.61344	0.779312	3.96028	0.405864	16.2936	10.8224	0.664418	18.2415	1.11947
AC004241.1	51.0893	58.3028	1.14117	54.5823	1.06836	28.3534	39.1984	1.38236	36.991	1.30453	20.6404	54.8868	2.65839	15.2313	0.73806
LRRC38	0.0172757	0.00911157	0.700681	0.0100651	0.735639	0	0	1	0	1	0.0196136	3.19782	108.322	0	0.337682
TTLL6	3.0088	6.06394	2.01204	2.53538	0.843175	1.94878	0	0.00510521	12.0295	6.14643	1.11052	9.28939	8.29916	2.23089	1.99987
LINC02615	170.45	21.889	0.12847	61.8318	0.362794	30.3087	22.3341	0.736975	74.0629	2.44315	550.716	62.5267	0.113553	153.98	0.279612
DIABLO	275.576	281.727	1.02232	280.234	1.0169	210.245	314.709	1.49685	334.072	1.58894	52.1078	356.614	6.84266	121.621	2.33378
TBCC	505.922	444.455	0.878508	300.117	0.593216	512.415	534.028	1.04218	544.926	1.06345	926.568	702.712	0.758406	753.468	0.813184
RETREG3	3964.04	4162.57	1.05008	3691.22	0.931175	5674.76	3220.66	0.567541	3318.09	0.584711	4862.85	5564.63	1.14432	2897.56	0.595857
SPPL3	1478.36	1736.43	1.17457	1699.92	1.14987	1542.15	1568.61	1.01716	2190.36	1.42033	3725.75	1778.72	0.477414	1308.39	0.351176
ACVR2A	689.593	671.505	0.973771	639.805	0.927802	218.066	480.829	2.20491	553.039	2.53604	243.056	466.4	1.91886	518.322	2.13248
SNAP25	42.3979	42.5554	1.00371	40.9807	0.966583	50.8433	2.71957	0.0536754	420.266	8.26448	315.719	10.8311	0.0343367	591.907	1.87476
RPS11P5	23.3178	7.35074	0.315534	7.51178	0.322438	13.6843	18.8564	1.37769	16.0485	1.17264	24.9665	56.1765	2.24957	30.1152	1.20614
TSG101	2108.17	1862.74	0.883585	2234.33	1.05984	2380.21	3141.52	1.31985	2282.9	0.959117	790.973	3013.24	3.8095	1645.23	2.08
PI4KB	1602.26	1666.01	1.03978	1585.86	0.989762	4602.99	2643.83	0.574373	1604.27	0.34853	3953.63	2094.28	0.529713	5051.38	1.27766
AL590822.1	1.53721	1.2574	0.819154	7.25634	4.69642	0	2.72789	273.789	0.747519	75.7519	6.51048	1.66973	0.257609	0.47094	0.0737583
LINC01094	7.3933	13.3619	1.8062	19.7791	2.67301	64.5652	6.21141	0.0963437	56.5124	0.875296	26.0371	15.3456	0.589531	40.945	1.57234
TACO1	2848.76	2284.1	0.801788	3218.79	1.12989	3014.87	3187.08	1.05712	754.201	0.250163	1674.13	1711.74	1.02246	701.374	0.418951
AP001198.2	3.01142	3.67878	1.22087	2.5365	0.842816	6.84723	0	0.00145832	0.748181	0.110567	0.0180319	4.62645	165.399	0	0.356736
POPDC3	0.0365273	1.19824	25.9685	0.0208542	0.663143	0	2.01247	202.247	1.55245	156.245	187.584	9.32082	0.0497394	0	5.33066e-05
AC113404.3	13.0528	7.31676	0.560887	9.92379	0.760463	5.86375	0.611803	0.105861	4.78767	0.816798	1.11048	3.18999	2.8559	5.23855	4.68418
LINC02125	0.0188544	0.00992541	0.690549	0.0109666	0.726632	11.7771	0	0.000848387	0	0.000848387	0.0143444	11.2868	464.04	0	0.410772
PTRH1	1.50864	1.24582	0.826937	3.64914	2.40949	2.93249	5.71585	1.94592	3.21683	1.09663	19.2919	4.49417	0.233354	2.31105	0.12025
OTOA	24.8292	24.3086	0.979042	8.75507	0.352873	5.86019	11.1316	1.898	6.37651	1.08796	9.78964	21.3911	2.18386	4.59188	0.469597
ULBP3	8.76632	7.31066	0.834138	6.23981	0.712122	3.90702	0.612421	0.158901	33.4839	8.55084	4.35537	14.9113	3.4181	0.470584	0.11009
TFAP2A	7.43503	4.9276	0.663208	11.2271	1.50934	4.88263	35.6515	7.28881	53.0766	10.8503	18.4735	70.2157	3.79938	2127.31	115.093
GDAP2	482.626	586.508	1.21524	580.288	1.20235	485.037	452.76	0.933455	404.875	0.834733	333.105	615.724	1.84841	511.191	1.53461
DHCR7	41189	4851.12	0.117777	9599.35	0.233057	17408.6	7359.57	0.422755	3235.96	0.185883	1933.45	9013.88	4.66205	1174.17	0.607295
ARRDC3	4381.02	4233.01	0.966217	2974.58	0.678972	5147.68	1661.1	0.322691	4078.88	0.792372	462.227	3918.49	8.47725	1782.35	3.85595
ADAMTS2	854.417	2338.6	2.73706	960.964	1.1247	770.584	327.936	0.425576	2469.11	3.20417	6162.26	180.029	0.0292163	1495.98	0.242766
SMAD3	1304.9	1736.44	1.3307	2068.16	1.58491	1478.58	5217.11	3.52844	5074.71	3.43213	1412.65	2709.93	1.91832	3461.53	2.45037
LRRIQ3	75.5811	41.2891	0.546348	24.85	0.328875	4.88216	83.716	17.1143	17.6629	3.61249	1.11005	62.1985	55.5408	42.0257	37.5302
ATP6V1FNB	7.30364	9.68516	1.32563	3.77483	0.517502	20.5294	13.9202	0.678218	18.4546	0.898982	1921.08	7.79588	0.00406325	80.5094	0.0419133
AL596094.1	25.9185	12.1426	0.468697	11.1693	0.431157	0	12.7146	1272.46	1.55053	156.053	0.0190494	12.054	415.292	4.64494	160.242
AL355994.2	0.0413913	0.0212118	0.607336	1.23111	24.1503	0	0	1	1.57255	158.255	5.39484	0.0864428	0.0178438	15.7484	2.91561
DCP1A	535.135	727.37	1.35922	853.049	1.59407	493.836	744.372	1.50732	907.238	1.83711	470.895	484.781	1.02949	740.514	1.57255
PTGS1	172.159	298.74	1.73522	375.693	2.18218	2554.43	61.5794	0.0241108	336.511	0.13174	211.58	102.277	0.483419	261.803	1.23736
SEPTIN14	1.32342	0.0105014	0.0153751	0.0116048	0.0162026	0	0.614121	62.4121	0	1	0.0211212	0.128377	4.44639	0	0.321325
AL022313.2	0.0322683	0.0167168	0.632075	0.0185053	0.674389	1.95795	0.649806	0.335276	0	0.00508144	0.011273	1.53182	72.4774	0.512854	24.5783
AC093515.1	0	0	1	0	1	11.7553	18.08	1.53757	14.7556	1.25501	0.0169967	4.57018	169.657	0	0.370416
IGSF9	1070.16	2926.27	2.73441	954.77	0.892176	7381.32	750.645	0.101697	201.983	0.0273655	4.36303	36.742	8.40424	2061.12	471.328
AC002094.3	11.6326	4.90904	0.422504	2.55194	0.220049	17.6142	2.01046	0.114642	1.54953	0.0884881	0.0193933	10.629	361.953	0	0.340213
AL671277.2	21.8032	8.55301	0.392562	32.1122	1.47261	23.4694	21.008	0.895167	20.9163	0.891262	1.11045	7.77942	6.95204	34.3898	30.7017
BX322559.1	0.0103939	0.00552747	0.761377	0.00609986	0.789444	0	322.297	32230.7	0	1	0.0184127	0.107935	4.15077	0.470964	16.9278
CRACR2B	161.836	102.045	0.630566	125.264	0.774033	54.7549	32.8442	0.599913	367.058	6.70262	351.538	148.005	0.421036	253.452	0.720987
AL357140.2	1.57891	1.27337	0.807706	2.5338	1.60097	2.92829	2.01773	0.690107	5.61884	1.91569	10.8211	1.67057	0.155162	2.85184	0.264225
SNORA71C	1.53463	1.25637	0.819857	1.28631	0.839238	0.972672	2.79176	2.85116	4.05383	4.13549	0.0152985	0.0861955	3.80241	1.08504	43.2846
HCAR1	4.33608	0.0395747	0.0114068	0.0440948	0.0124468	0.971216	3.4096	3.48506	15.3003	15.6034	126.451	6.23519	0.0493843	7.58703	0.060074
NUDT17	21.9306	19.4665	0.887691	24.8183	1.13161	39.1094	30.7433	0.78614	39.3852	1.00705	17.3885	111.243	6.39441	192.3	11.0533
AL355032.1	4.42355	1.27411	0.289635	0.0496177	0.013447	1.95042	4.18461	2.13965	0	0.00510095	0.0173853	4.59181	168.04	1.66492	61.1614
AC007952.2	0.0570009	0.0286777	0.577272	0.0318534	0.624669	0	0	1	1.56303	157.303	3.26269	8.82803	2.70054	9.14936	2.79872
AL353596.1	2.908	2.43916	0.839327	0.039957	0.0171203	0.972822	3.53421	3.60616	0.75699	0.780396	7.52696	0.084337	0.0125166	0.483899	0.0655303
LINC01738	0.0218406	0.0114564	0.673868	0.0126635	0.711779	3.91048	0	0.00255071	0.750729	0.19404	0.016913	0.097245	3.98487	0	0.371567
LRRC2-AS1	8.51679	4.84547	0.569437	2.52239	0.296992	7.82397	14.1837	1.81182	3.98373	0.509797	0.0187592	20.7555	722.045	1.64942	57.7004
AC098820.2	15.8771	4.90721	0.309511	2.55123	0.161215	2.92652	26.6295	9.0718	10.4076	3.54759	44.4511	39.4893	0.888401	57.0233	1.28277
LINC00992	14.5516	9.74284	0.669763	8.72006	0.599525	2.92652	0.614416	0.212638	76.7032	26.1238	0.0211962	80.1189	2568.55	1.05797	34.2341
MORN2	252.258	227.1	0.900274	213.302	0.845577	214.154	597.947	2.79204	245.473	1.14623	300.552	282.072	0.938513	478.725	1.5928
MAP1LC3A	1772.81	519.783	0.293201	1548.66	0.873563	798.94	1189.42	1.48874	268.796	0.33645	5689.42	625.053	0.109864	1647.72	0.289613
CBX3	2807.96	2506.31	0.892575	2688.14	0.95733	3589.87	4665.98	1.29976	4900.71	1.36515	2158.03	3322.75	1.53971	9003.42	4.17203
RWDD4P1	0.0688889	10.5596	133.981	2.47906	31.5515	1.95506	1.36282	0.698615	0	0.00508889	1.09906	1.57668	1.43065	1.11337	1.0129
AP003469.2	0.0325308	0.0168475	0.631248	1.21143	28.7187	0	0	1	15.3407	1535.07	1.11074	4.70702	4.20884	2.23474	2.00291
AL391669.1	0.0608136	3.56552	50.492	1.2678	18.0445	0.975865	0.655638	0.675181	0.779785	0.801109	0.0105909	1.51582	74.1015	0.5198	25.7298
MRPL1	861.673	665.472	0.772306	957.224	1.11089	701.152	1502.18	2.14243	531.241	0.757673	444.862	594.524	1.33642	694.358	1.56083
LINC01275	11.6798	4.91572	0.421369	6.25638	0.536057	12.7087	17.5057	1.37716	3.15613	0.248935	45.4952	24.3129	0.534507	1.05557	0.0234164
AC011933.1	1.44306	0.0239125	0.0233386	0.0265246	0.0251363	0	0	1	0	1	3.22966	1.55912	0.484349	1.76747	0.548661
RPL24	16478.6	10924.9	0.662978	11822.5	0.717447	9593.2	16121.7	1.68054	11725.3	1.22225	26396.3	23039	0.872813	29566.4	1.1201
AC009065.3	1.57888	3.6748	2.31911	2.53377	1.60098	0	4.83756	484.756	8.84805	885.805	4.36081	0.11559	0.0287337	10.0616	2.30429
AC021504.1	3.04724	6.11168	2.00235	9.91999	3.24802	0	0	1	14.4587	1446.87	0.0208572	1.68514	54.9349	0.472443	15.6347
AL031665.1	0.0279754	0.0145671	0.646923	0.016116	0.687709	0	2.0626	207.26	9.89561	990.561	3.25295	0.0859969	0.0294203	1.08539	0.335707
AC023090.2	0.0516268	4.66402	75.8439	1.25155	20.4709	1.95855	0	0.00507987	1.61859	0.827301	7.44095	0.0581616	0.00914804	0	0.00134211
AL513534.3	33.4362	23.0798	0.690357	14.9281	0.446631	12.7054	28.6638	2.25505	32.1565	2.52973	69.4248	48.8074	0.703068	34.788	0.501161
CCDC125	1186.78	1545.78	1.30249	1448.21	1.22028	1007.23	1087.79	1.07997	894.294	0.887872	195.324	1074.59	5.50136	750.464	3.842
CYSRT1	53.7845	20.6878	0.384757	37.1869	0.691463	18.5732	45.5278	2.45048	18.4535	0.993555	88.9362	63.9709	0.719322	33.0069	0.3712
DPY19L2P3	24.6879	10.9717	0.444642	12.4386	0.504034	17.5981	23.1057	1.31278	30.604	1.73863	23.8751	10.818	0.453337	71.3728	2.98859
FAM124B	68.5329	68.0062	0.992316	11.2402	0.164133	319.796	10.4152	0.0325984	36.1602	0.1131	57.5271	13.8928	0.241632	75.5575	1.31337
AP005233.2	0.0582345	0.0292559	0.575308	0.032501	0.622866	0	1.31152	132.152	67.1948	6720.48	0.0186306	0.109523	4.17468	20.5904	719.524
AKAP10	549.647	575.574	1.04717	556.726	1.01288	283.586	445.756	1.57183	440.305	1.55261	504.514	658.354	1.30492	829.907	1.64495
AMY2B	281.343	262.28	0.932247	269.05	0.956309	941.741	217.916	0.231405	427.458	0.453907	436.152	971.851	2.22821	296.627	0.680107
ASLP1	1.5605	7.1921	4.58586	7.33012	4.67374	5.86321	6.2566	1.06698	12.1032	2.06245	0.0194875	1.68055	57.3311	11.8749	403.048
HNRNPCP4	2.78993	2.38897	0.856798	0.0305944	0.0144984	1.95587	0.639025	0.330147	0	0.00508681	0.0126821	1.5639	69.3897	1.76157	78.1044
ZNF674-AS1	67.1735	122.645	1.82567	106.652	1.58762	93.8762	99.5073	1.05998	49.8537	0.531107	47.7633	161.426	3.37921	94.5182	1.97868
UQCR11	4634.66	1997.56	0.431005	3708.58	0.800186	5234.71	3450.56	0.659171	1860.25	0.35537	8270.71	3818.07	0.461638	2421.79	0.292816
AL512506.3	0.0468594	1.21761	21.5902	2.40513	42.4755	2.94386	0	0.0033854	2.47932	0.842733	0.0103087	0.0547249	3.18706	1.83484	90.84
AC006435.2	4.46584	4.8958	1.09606	25.6948	5.74302	4.88272	16.8249	3.44081	12.8564	2.62971	15.1935	3.2138	0.212043	16.5482	1.0891
TMEM102	313.357	133.621	0.426435	203.364	0.648997	160.372	173.091	1.0793	220.565	1.37531	72.72	64.185	0.882649	400.327	5.50443
SYNJ1	395.114	479.628	1.21389	360.835	0.913246	464.506	473.16	1.01863	187.509	0.403686	119.374	187.609	1.57156	577.531	4.83766
SCARF1	533.607	531.864	0.996735	596.387	1.11765	378.445	410.009	1.0834	322.761	0.852865	295.13	304.936	1.03322	611.154	2.07075
AC099778.2	1.4438	0.0240009	0.0233876	0.0266233	0.0251915	0	1.36201	137.201	1.59101	160.101	0.0133223	0.0732713	3.57046	1.74471	75.2374
BBS12	52.5031	17.0683	0.32522	36.0038	0.685806	28.353	139.721	4.92653	92.6278	3.26615	49.9191	45.8061	0.917623	182.558	3.65655
RIBC2	3.04404	3.69944	1.2146	3.78239	1.24176	11.7273	10.4123	0.887965	38.5925	3.28887	11.9635	44.3063	3.70122	68.5463	5.7257
SHOX2	1.54331	2.44744	1.58207	0.0417045	0.0332867	22.4906	0.613931	0.0277296	27.3813	1.21736	0.0210695	21.3786	688.411	173.852	5595.89
FASLG	21.9734	29.1736	1.32753	21.1356	0.961889	6.83801	9.71823	1.42059	10.4041	1.52076	20.6307	19.919	0.96552	7.54814	0.366177
HASPIN	7.27773	10.8601	1.49156	2.54259	0.350258	19.5518	11.1159	0.568755	28.9415	1.48	1.10965	22.9934	20.5452	65.7148	58.7012
RPS4Y2	1.30779	0.00886143	0.0143129	0.00978807	0.0150161	0	0.625144	63.5144	0	1	0.0149535	1.61192	64.9977	0.484285	19.8083
ATG13	2581.98	3373.27	1.30646	2281.46	0.883609	3755.14	2619.98	0.697705	2966.33	0.789938	4555.79	2886.81	0.633658	2694.87	0.591528
AC009245.1	14.5005	6.11759	0.422287	5.02001	0.346647	8.79647	10.4657	1.18955	2.35207	0.26822	10.8623	21.2165	1.95235	8.18079	0.753363
RBM22P2	1.54288	2.44709	1.58227	3.69845	2.38811	0	1.32574	133.574	5.67595	568.595	6.4834	0.0946568	0.0161174	2.90517	0.448943
AC026304.1	20.434	9.77228	0.478491	12.453	0.609616	9.77239	56.9828	5.82606	3.96029	0.405861	22.7926	74.0873	3.24951	12.8943	0.565912
JCAD	196.927	364.286	1.84981	332.308	1.68743	917.268	560.65	0.611221	585.167	0.63795	2674.39	291.29	0.108922	22549.4	8.43156
AL607028.1	5.84933	1.27542	0.21938	6.20187	1.06017	0	19.1453	1915.53	4.78839	479.839	2.19513	0.114008	0.0562363	52.8734	23.982
ARSK	323.635	246.523	0.761737	204.627	0.632289	216.112	271.931	1.25827	101.365	0.469063	286.438	211.953	0.739971	616.073	2.15077
AP002812.2	0.0427223	0.0218594	0.604287	3.53448	67.2292	0	2.11269	212.269	4.12041	413.041	1.09776	0.0699587	0.0721808	0.499232	0.459697
AC007041.1	0.0681796	1.25026	16.12	0.0376597	0.609618	7.83422	2.04159	0.261541	0.751717	0.0971055	1.10683	10.2392	9.17707	0.476351	0.435474
SLC25A20	6188.77	4684.73	0.756973	7352.61	1.18806	5036.2	3379.12	0.670967	697.046	0.138409	1219.53	2319.85	1.90223	538.848	0.441851
AC107021.2	19.0784	13.4246	0.703809	22.3772	1.17282	33.2454	18.1368	0.545679	70.1	2.10823	11.9624	13.8828	1.16041	20.5734	1.71924
RFWD3	543.802	552.5	1.01599	424.08	0.779846	775.475	616.069	0.794443	973.249	1.25503	317.922	416.222	1.30919	2085.5	6.55962
AC009318.4	0.0924869	4.87433	47.6581	1.30696	12.8501	3.90571	6.2555	1.60009	25.1506	6.42556	2.19573	6.18987	2.8108	3.42975	1.55946
RNA5SP122	0.0535282	1.22888	19.5013	1.25508	19.9137	0.973692	2.09594	2.14086	2.42177	2.47209	11.7482	0.074783	0.00721053	5.62373	0.479131
TRAV26-1	0.0796221	1.26354	14.2101	1.2945	14.5555	0	0.62092	63.092	0.754008	76.4008	0.0158378	0.0898355	3.86392	0.479571	18.9478
ZNF518B	247.851	423.694	1.70944	261.617	1.05554	233.719	42.6538	0.182535	126.339	0.540576	475.149	163.156	0.343393	718.746	1.51267
ITIH4-AS1	16.1088	32.7297	2.03115	16.1562	1.00294	8.79465	11.1372	1.26605	10.4121	1.1837	0.0210127	9.29353	299.991	1.05673	34.3966
ACSL4	2547.01	572	0.22458	11933.7	4.68534	7446.71	866.238	0.116326	12953.7	1.73952	767.102	16537	21.5575	1616.24	2.10692
AL049650.2	0.0462402	1.21651	21.8084	2.40281	42.9018	1.95318	4.2843	2.18742	0.758137	0.391272	0.0147321	1.6075	65.4006	2.33863	94.9628
MSC-AS1	67.1206	103.189	1.53728	83.0791	1.23772	923.199	30.738	0.0333056	840.059	0.909945	294.002	73.3195	0.24941	75.5235	0.256906
WDR62	39.4591	43.7524	1.10878	42.2023	1.0695	175.038	103.636	0.592102	198.781	1.13564	177.959	135.812	0.763181	538.5	3.02587
NSG2	5.65948	1.26049	0.224094	1.29102	0.229478	0.971566	0	0.0101878	9.7376	9.93066	0.0179229	3.15087	113.2	25.1348	900.506
FBXL19-AS1	10.3296	20.6588	1.999	12.4563	1.20569	33.2427	94.6874	2.84781	87.772	2.63984	79.1967	13.8935	0.175535	126.686	1.59956
AC009065.5	30.2959	3.70895	0.122714	17.3301	0.572167	10.7501	39.2839	3.65183	17.663	1.64246	123.522	7.79125	0.0631515	39.0486	0.316181
HNRNPA3P10	1.54627	8.32194	5.35379	1.29157	0.836343	1.95076	2.0353	1.04312	3.19482	1.63448	3.26533	8.87565	2.7129	5.36185	1.64009
LAMTOR1	2045.5	2058.24	1.00623	2324.84	1.13657	3380.6	2571.61	0.760695	2477.69	0.732914	6613.95	3301.36	0.499151	2086.11	0.315412
PPP1R16B	253.744	552.419	2.17702	715.257	2.81874	291.415	295.794	1.01503	216.513	0.742982	330.908	100.756	0.304506	219.798	0.664236
MRPL34	4265.82	2188.19	0.512961	3763.13	0.88216	3435.37	3283.79	0.955879	1159.11	0.337407	2463.98	2076	0.842537	1526.43	0.619498
STYX	2421.54	2673.83	1.10418	1506.53	0.622136	1336.79	1234.28	0.923317	627.022	0.469055	529.493	1225.48	2.31441	524.675	0.9909
SNRPEP2	5.9677	14.5937	2.44302	17.364	2.90647	25.4226	25.1933	0.990984	16.856	0.663167	1.11005	19.9234	17.7968	58.1136	51.8936
AP000346.1	1.42935	1.21172	0.848797	0.0247004	0.0241083	2.93266	0.622025	0.21478	7.37278	2.50888	6.46842	0.0881708	0.0151535	1.08163	0.168502
FCF1P7	1.40872	1.20243	0.854591	1.22524	0.870672	0	0	1	3.33065	334.065	4.26886	0.0562313	0.0154787	0.52011	0.123891
TMEM183B	8.72356	2.48852	0.286083	7.44685	0.853815	13.6917	4.8226	0.352701	9.63596	0.703997	13.0181	10.7112	0.822929	8.20186	0.63032
ZNF114	1.57468	7.23534	4.5721	0.0480529	0.0366337	4.88411	4.12461	0.844813	1.54895	0.318535	22.721	6.19782	0.273099	7.62897	0.336059
AC007998.2	0.0137381	0.00727661	0.7278	0.00803401	0.759706	0.974739	0	0.010155	1.6048	1.63983	14.8702	0.0652202	0.00505506	2.43402	0.164246
AC079250.1	13.1512	3.70951	0.282613	6.26409	0.476713	2.9265	6.21369	2.11942	3.15589	1.07812	16.2865	28.8632	1.77174	14.1071	0.866269
DHDDS	927.296	978.742	1.05548	1260.99	1.35985	1398.4	1378	0.98541	1062.55	0.759832	2922.86	1397.65	0.478182	799.521	0.273544
TBCK	661.913	700.648	1.05852	724.107	1.09396	572.07	822.901	1.43846	551.385	0.963843	361.318	140.401	0.388598	777.177	2.15092
NQO2	3236.59	2502.68	0.773247	5780.39	1.78594	2971.84	5331.89	1.79414	1227.53	0.413056	6244	4458.16	0.713992	2311.86	0.370255
SLFNL1	5.94776	4.91709	0.827004	2.55481	0.430499	4.8825	18.9229	3.86978	10.4202	2.13188	1.11066	4.73718	4.23606	11.7385	10.4836
AC104076.1	2.93688	0.0381211	0.0163295	0.0424574	0.017801	0.97411	7.40657	7.53632	0	0.0101615	0.0129272	2.95764	129.438	2.39964	105.1
AC006449.5	4.46214	4.89379	1.09652	6.22191	1.3935	9.77402	21.767	2.22578	13.6602	1.39719	37.9129	12.2787	0.324045	2.82086	0.0746476
RGS9	20.5648	41.3469	2.01007	216.786	10.5369	77.2501	23.0285	0.298194	43.4095	0.561992	52.1024	64.139	1.23097	35.9189	0.689449
ZNF596	125.294	81.376	0.649507	75.6632	0.603916	55.7362	60.9322	1.09321	39.391	0.706792	56.4343	79.2784	1.40472	117.704	2.08549
MAP3K2	2561.57	3192.35	1.24624	2924.95	1.14185	2739.1	2453.22	0.895629	2069.59	0.755573	1213.02	1633.97	1.34703	1517.6	1.25109
ENTPD5	12306.2	17739.5	1.44151	14730.1	1.19697	17599.3	10322.4	0.586524	4402.38	0.250146	283.203	7472.98	26.3865	588.501	2.07798
AC016026.1	4.37571	4.84643	1.10733	4.94506	1.12982	12.7212	4.85424	0.382074	7.23979	0.569452	0.018873	1.67485	58.3537	34.6602	1200.78
ZNF229	107.668	52.2335	0.485184	64.4697	0.598822	12.7053	219.557	17.268	254.526	20.0181	167.063	112.8	0.675215	449.408	2.68995
AL139123.1	0.057546	0.0289334	0.576398	1.26225	18.8353	0	2.73412	274.412	5.63106	564.106	10.8098	1.6647	0.154781	2.86258	0.265493
AL359232.1	13.2011	17.0169	1.28883	12.4452	0.942781	3.90518	22.6001	5.77499	3.16022	0.809725	5.44613	4.71289	0.865612	1.64227	0.302827
CLTRN	1596.37	523.422	0.327888	854.346	0.535185	631.745	322.459	0.510434	206.049	0.32617	1.10795	33.7093	30.1617	55.4141	49.5765
CCNL1	2669.47	4090.9	1.53247	4206.96	1.57596	1932.33	2031.22	1.05118	3960.57	2.04963	628.228	2028.71	3.22922	1365.1	2.17292
AC009090.1	0.0713955	0.0353189	0.556774	0.0393047	0.605742	1.95174	0.620184	0.321238	4.03715	2.06304	18.2397	3.08283	0.169473	0	0.000547956
SSR2	4884.01	4802.52	0.983315	5604.38	1.1475	34455.4	9782.64	0.283922	4690.56	0.136134	6823.41	13889.6	2.03558	18059.1	2.64664
HTRA4	0.0939012	3.6827	35.5405	1.30799	12.685	4.88322	1.30753	0.269256	15.3112	3.13111	19.5063	1.6846	0.08683	0	0.000512392
SERPINB9P1	24.905	6.14259	0.246943	38.4723	1.54455	12.7052	4.11051	0.324061	17.6445	1.38845	228.803	10.8455	0.0474428	164.635	0.719563
CASC2	17.5675	30.3303	1.72609	24.7995	1.41143	6.83859	69.1627	10.1003	58.1906	8.49819	10.8701	7.77252	0.715296	91.4032	8.40184
LINC01827	0.0197761	0.0103991	0.685083	0.0114915	0.721768	3.92651	0	0.00254032	0	0.00254032	9.55415	0.0589325	0.00720738	0.515452	0.0549397
TBC1D8	1414.2	1421.94	1.00548	1236.22	0.874148	1019.95	1669.59	1.63693	1854.69	1.81841	827.855	687.542	0.830512	2630.69	3.17769
TESC	147.341	77.7821	0.527937	110.417	0.749412	125.164	692.42	5.53174	6136.77	49.026	250.658	26.0623	0.104012	2157.22	8.60594
CD300C	8.90013	72.8643	8.17882	62.0221	6.96198	45.9628	20.2497	0.440688	42.6677	0.928324	9.79272	13.8784	1.41679	18.801	1.91896
AC009263.1	0.0429214	1.2105	23.0625	3.5356	66.9975	0	1.35212	136.212	0	1	0.0140741	0.0781134	3.66009	0	0.415383
AL354696.2	21.7443	13.3691	0.615008	5.02984	0.231671	4.88266	25.3186	5.17687	7.99951	1.63705	13.0306	9.26414	0.711172	12.9482	0.993674
AHCY	10278.2	11573.3	1.12601	8162.34	0.79414	6056.14	12312.3	2.03302	4938.49	0.815453	7042.58	11682.7	1.65886	4846.63	0.68819
SUSD1	121.121	201.589	1.66431	239.299	1.97563	412.681	162.547	0.393896	351.81	0.852502	261.481	204.311	0.781371	245.238	0.937883
AL365181.3	11.8158	7.3574	0.622995	42.1888	3.56838	1358.32	6.22481	0.00459007	872.617	0.642428	3.27801	58.0904	17.6704	1866.78	567.757
FAM227B	163.271	134.802	0.825643	120.301	0.736836	62.5807	233.64	3.73299	57.1058	0.912527	19.5584	162.915	8.32592	60.1863	3.0762
HIRA	599.263	734.653	1.22592	586.512	0.978723	1328.97	1273.64	0.958361	364.598	0.274351	163.86	701.181	4.27895	602.146	3.6746
AC004494.1	4.37603	4.84661	1.10729	2.52297	0.577508	0.97207	1.32561	1.35999	3.20193	3.27057	0.016556	1.64173	62.198	2.90469	109.756
AIF1L	102.178	564.413	5.52337	111.653	1.09272	342.26	385.447	1.12618	59.5029	0.173877	2158.93	496.921	0.230174	28042.9	12.9892
CCNB2	43.728	25.5445	0.584264	27.3231	0.624929	265.983	130.97	0.49242	278.472	1.04695	100.932	271.438	2.68916	785.535	7.78217
ELOCP19	5.8775	10.8716	1.84826	15.9525	2.71125	2.92827	6.29793	2.14682	4.80253	1.63788	2.19321	3.16917	1.44297	3.45501	1.57271
SPECC1L	1294.66	1778.91	1.37403	1016.77	0.785358	2339.14	1331.7	0.569311	711.544	0.304193	820.263	1992.03	2.42851	1785.39	2.1766
FRMD8	903.949	950.804	1.05183	926.234	1.02465	1142.19	761.82	0.666987	2102.66	1.8409	1447.35	928.315	0.64139	2004.15	1.3847
MDS2	1.54965	2.45272	1.57902	4.90669	3.15244	5.8695	0.615203	0.106336	4.00769	0.683338	15.0869	1.65546	0.110318	15.2936	1.01369
ADAD2	7.29698	7.289	0.998908	6.22018	0.852634	0.971681	8.51877	8.68792	1.55715	1.59639	23.6785	3.13903	0.132935	2.87485	0.121783
MINDY1	1173.6	1219.13	1.03879	1254.77	1.06916	1189.12	1484.53	1.24842	571.475	0.480589	698.746	644.869	0.922896	1150.6	1.64666
PPIAP2	4.13124	0.0295495	0.00955017	0.0328299	0.0103423	0.972124	0	0.010182	1.56425	1.6029	1.10659	1.63959	1.47735	2.90866	2.61392
LINC02863	1.40964	0.0199817	0.0211192	1.22571	0.87044	0.97598	0.656883	0.676366	0	0.0101422	0.0104511	0.055572	3.20628	1.82994	89.9676
GADD45B	11532.1	15238.1	1.32137	18855.2	1.63503	806.761	2328.35	2.88603	2534.82	3.14195	12510.8	4141.22	0.331013	5502.13	0.439792
PCDHB5	81.6242	109.228	1.33814	26.1125	0.319995	15.639	16.0202	1.02436	142.479	9.10531	4.36549	135.671	31.0092	32.9576	7.5346
TOMM7	5943.81	3006.61	0.50584	3853.66	0.648349	3167.42	5813.4	1.83537	2284.47	0.721243	2883.88	7704.49	2.67157	3041.75	1.05474
LINC01798	1.48116	1.2343	0.834453	3.61064	2.42807	0	0.651762	66.1762	0.776984	78.6984	1.09236	6.83436	6.20881	4.50428	4.09509
AC005753.1	0.0321779	0.0166717	0.632362	0.0184552	0.674647	2.93696	1.36142	0.465367	8.32975	2.82995	6.43073	2.97614	0.463634	6.29842	0.979457
AC016747.3	0.0546484	1.23068	19.1912	1.25712	19.6002	1.95341	1.34642	0.690847	7.42309	3.7858	2.17653	0.0811573	0.0416904	6.18548	2.83348
CNTNAP4	7.08662	2.45993	0.348043	0.0445228	0.00768291	244.505	148.743	0.608361	129.669	0.53035	0.0218498	108.124	3395.12	0.478825	15.3478
PCDHB17P	4.06474	0.0264833	0.00895354	2.42516	0.597624	1.95112	0.617754	0.3201	4.02357	2.05677	4.33766	0.0952279	0.0242033	19.8877	4.57664
LINC02268	7.21369	2.47736	0.344334	7.39446	1.02503	0	0	1	3.22739	323.739	202.399	0.0849923	0.000469308	1.08721	0.00542077
AC233723.1	14.64	4.92488	0.336851	7.50776	0.513156	9.77328	12.5549	1.28432	4.7667	0.488251	19.5328	28.842	1.47635	0.472512	0.02469
CBR4	3407.1	3130.43	0.918796	2840.64	0.833742	3155.7	1982.24	0.628148	986.867	0.312727	528.408	759.165	1.43669	538.269	1.01866
ADCY6-DT	16.0862	14.6024	0.907816	13.679	0.850446	10.7498	35.0317	3.25672	13.6256	1.26727	8.70779	72.8517	8.35781	4.00151	0.460152
[truncated: 27,082 more rows]

## Sheet: Up-regulated
Up-regulated RNA upon shFOXM1 in HCC cells
Fold-change (sh-FOXM1-1/NTC-1)	Fold-change (sh-FOXM2-1/NTC-1)	Fold-change (sh-FOXM1-2/NTC-2)	Fold-change (sh-FOXM2-2/NTC-2)	Fold-change (sh-FOXM1-3/NTC-3)	Fold-change (sh-FOXM2-3/NTC-3)
AC108673.2	AKR1C8P	BX005266.2	BX005266.2	PDCL3	PDCL3
POLN	IL13	AKR1C8P	AKR1C8P	AKR1C8P	STAG1
H4C3	AC108673.2	AL355353.2	SSTR5-AS1	IL13	B4GALT3
CNBD2	AC087343.1	AC021074.2	KIF20B	STAG1	KIF20B
AC109587.1	H4C3	ERICH6	AL355353.2	SSTR5-AS1	MISP3
DDX60	LGALS9	POLN	CCL2	AL023755.1	RIN2
AL137186.2	AC109587.1	AL161729.4	POLN	AC108673.2	SNX10
NALCN-AS1	DDX60	H4C3	AL161729.4	KDELR2	AMPD2
GPR156	AL137186.2	PSD3	OTUD3	RIN2	B3GALNT2
PHYHIPL	NALCN-AS1	AC022107.1	AC022107.1	SNX10	EFNA1
LHFPL1	RAET1L	AL033543.1	AC079385.1	EFNA1	IAH1
APOBEC2	GPR156	PHKA2-AS1	PHKA2-AS1	AC021074.2	AC147651.1
LINC00637	LHFPL1	FAM153B	AL133243.4	PCBP2	SLC10A3
AL157832.2	APOBEC2	AC026191.1	AL137186.2	BORCS7	PIK3CB
FAM87A	ATP1A4	AC016747.1	GPR156	PIK3CB	RYK
AC084757.3	CR381670.1	MET	GRB7	SLC9A7	SLC9A7
IRGQ	LINC01238	GRB7	AC026471.2	PSD3	PSD3
LINC01238	AC009244.1	AC026471.2	PHYHIPL	PSMC1P9	NCL
AC004022.1	RBP2	PHYHIPL	HBQ1	CNBD2	ST6GALNAC1
AC009244.1	PSEN2	ATP1A4	IL23A	AC079385.1	FAM153B
TNXB	ZDHHC20P4	ITIH5	EGFL8	ST6GALNAC1	DDX60
ZDHHC20P4	WASHC5-AS1	LINC00637	APOBEC2	PHKA2-AS1	NALCN-AS1
AL445187.1	LINC01841	AL157832.2	ATP1A4	GPX7	GLYATL1P4
OGN	UGT2A3	FAM87A	ITIH5	DDX60	HSP90AA2P
C8orf37-AS1	GALNT17	KCNJ5	AL157832.2	AC108517.1	LNX2
ZNF469	ERVV-1	RPL11P3	AC084757.3	NALCN-AS1	MET
LINC02565	MIR146B	CAVIN2-AS1	RPL11P3	LINC01270	GRB7
SMN1	FEZ1	POU6F2-AS1	CAVIN2-AS1	GLYATL1P4	LINC02538
WSCD2	ESRRAP2	AP001107.8	POU6F2-AS1	RAET1L	ACSM1
CADM2	C8orf37-AS1	RSPO2	P3H2	LNX2	LHFPL1
IGLV1-36	SRP14P2	LINC01238	RSPO2	MET	APOBEC2
AC018647.1	SLC15A1	AC004022.1	LINC01238	GRB7	INHBC
NDUFB4P11	LRRN2	ROPN1L	AC009244.1	PHYHIPL	LINC00637
MGAM	LINC02565	CMYA5	RBP2	LINC02538	AL157832.2
AVP	AC233280.2	MAGOH2P	SALL2	ACSM1	BANP
AL138921.1	LINC01556	ZDHHC20P4	SLC24A3	LHFPL1	RPL11P3
IGHV3-41	IGLV1-36	ASGR2	ROPN1L	APOBEC2	POU6F2-AS1
AC098859.1	EEF1A1P3	AL590483.3	SPRR1B	INHBC	DBR1
AL009178.1	CNTFR-AS1	MIR146B	LENG8	LINC00637	AC004975.2
ALPL	LAMC2	ESRRAP2	CMYA5	AL157832.2	P3H2
ERVMER34-1	LINC02004	AL161457.2	SOD3	KCNJ5	AP001107.8
ZNF99	MGAM	C8orf37-AS1	ZDHHC20P4	RPL11P3	E2F1
LINC00852	SNX18P26	AC022400.8	WASHC5-AS1	GHR	RBP2
AL356417.2	AC092718.2	LINC02565	PRR13	POU6F2-AS1	FCF1
AL035458.2	AVP	AC233280.2	FUT2	DBR1	AC010889.1
LINC01293	AL138921.1	AC008806.1	UGT2A3	AC004975.2	AC087468.1
LRRC37A15P	WNT10A	CADM2	OGN	CR381670.1	TAF9
AL008635.1	ZNF365	CMTM5	NALCN	AP001107.8	MAGOH2P
AC025062.1	IGHV3-41	FTCD-AS1	IGLV1-44	AC004022.1	ZDHHC20P4
PRDX1P1	AL009178.1	AL162258.2	AL161457.2	AC009244.1	WASHC5-AS1
TREX2	CSAG3	AC090970.2	C8orf37-AS1	AC132938.4	FUT2
AC018752.1	SLAMF8	AC018647.1	ZNF469	RBP2	LINC01841
EAF2	ERVMER34-1	CFAP70	AC022400.8	FCF1	GPN1
ROBO2	BRI3P1	AC104809.2	DNER	AC010889.1	UGT2A3
AC245884.3	TP53I3	SIX1	DDX39B	ALG10B	SLC35B3
FCMR	ZNF99	EEF1A1P3	LINC02565	HAAO	ASGR2
DIS3L2P1	SPINK14	LINC02004	MROH1	SPRR1B	ERVV-1
IFITM5	AP003498.1	AC104619.3	C11orf72	AC087468.1	NALCN
ST3GAL1	OSBPL3	SRSF5	AC233280.2	CMYA5	KCTD7
NOP56P3	AL035458.2	SNX18P26	LINC01556	TAF9	MIR146B
GPR85	AL008635.1	AC092718.2	LINC00504	MAGOH2P	ESRRAP2
AP002336.2	PRDX1P1	AC090709.1	CADM2	ZDHHC20P4	AL161457.2
PRELID1P4	THEMIS	GGTLC4P	MMP3	WASHC5-AS1	C8orf37-AS1
LURAP1	TREX2	AL138921.1	AL008721.2	LINC01841	ZNF469
AC006387.1	AC018752.1	SLC25A13	FTCD-AS1	GPN1	SRP14P2
LINC02006	DOK5	AK9	ARL9	UGT2A3	TPM3P8
CRYBG3	EAF2	FADS6	AL162258.2	SLC35B3	SLC15A1
AC099552.2	ROBO2	AL445430.2	KIAA1257	ASGR2	CASTOR2
AC145423.3	AC245884.3	RNASE7	IGLV1-36	AL445187.1	DNER
C2orf50	FCMR	AL009178.1	AC018647.1	ERVV-1	SGPL1
MFSD6L	DIS3L2P1	ALPL	CFAP70	MIR146B	AC233280.2
LRRIQ4	AP001783.1	U2AF1	AC104809.2	ALDOC	SHLD3
ANKRD31	AL360181.3	ZFP37	SIX1	IGLV1-44	TSNAX
H2AC12	MYL7	AC080128.1	NDUFB4P11	ESRRAP2	ABCD1
SPINK13	GPR85	ERVMER34-1	EEF1A1P3	C8orf37-AS1	SMN1
KCNIP1	AL359878.1	WDR72	LAMC2	SRP14P2	HNRNPKP1
PCDHB14	PRELID1P4	RPL7AP6	AC092718.2	TPM3P8	AC008806.1
ACTBP11	GLYATL1P1	LINC00852	AC090709.1	SLC15A1	WSCD2
AL136038.5	ITGB2	RPLP1	GGTLC4P	DNER	AL008721.2
BEAN1-AS1	LURAP1	EEF1A1P6	LACTB2-AS1	LINC02565	FTCD-AS1
TMC7	AC009413.2	AL035458.2	AL138921.1	AC233280.2	ARL9
ANK1	AC006387.1	ARMH1	WNT10A	SHLD3	KCNQ1
MEOX1	LINC02006	AC011383.1	ZNF365	LINC01556	LINC02102
EHD3	AL049780.1	AC018752.1	FADS6	SMN1	KIAA1257
APOL4	DDIT3	ZNF793-AS1	AC098859.1	HNRNPKP1	DHRS7
KCNK9	AC145423.3	AC119751.4	ABHD11-AS1	LINC00504	EEF1A1P3
AC124276.1	RFPL4AL1	SESN1	AC124944.1	AC008806.1	AL450326.1
TAS2R4	AC007497.1	TBX5	RNASE7	MMP3	ABI1
GCNT1	MFSD6L	FCMR	AL390726.4	FTCD-AS1	LAMC2
AC025287.3	LRRIQ4	GOLGA6B	SLAMF8	ARL9	FAM83D
ZYG11A	KAAG1	CNKSR3	AC080128.1	DHRS7	MGAM
AL133371.2	SPINK13	AC072061.1	ERVMER34-1	AC009060.1	CMAS
FLNC	NXPH1	PMM1	WDR72	NDUFB4P11	TPM1
AL442125.1	UCN2	AL117350.2	SLC52A2	EEF1A1P3	AC104619.3
AL163540.1	ACTBP11	ST3GAL1	AL391427.3	CNTFR-AS1	TOP2A
MCM8	RUNX1	AL360181.3	SPINK14	AL450326.1	AC009533.1
AC011405.1	AL136038.5	LRRC37A5P	LINC00852	ABI1	WBP2NL
FLOT2	BEAN1-AS1	NCCRP1	AL356417.2	LINC02004	FLVCR1
BX119917.1	ANK1	GSTZ1	H2AW	FAM83D	HMGN2P5
ZNF460	GBP6	AL359878.1	AL035458.2	MGAM	SLC25A13
RPSAP58	VPREB3	CAPN10-DT	ARMH1	CMAS	WNT10A
PTGES3L-AARSD1	GSDMC	AL596223.1	H2BU1	AC104619.3	GALNT18
NLRP2	MEOX1	ALDH6A1	AC025062.1	TOP2A	HSD11B1
AP005205.2	FPGT-TNNI3K	AC109449.1	AL354824.1	SNX18P26	AK9
CEACAM7	AC007038.1	MROCKI	SPINT1-AS1	AC090709.1	FADS6
ZNF492	EHD3	AC091685.2	THEMIS	AC021148.2	TBC1D2
CARD8-AS1	AC124276.1	LINC02006	ZNF793-AS1	AVP	IGHV3-41
RBMS3-AS3	SHISA3	AL049780.1	ROBO2	WBP2NL	TRIM65
AC106897.2	TAS2R4	AC145423.3	TBX5	HMGN2P5	VPS72
LPAR1	AL133371.2	AC027313.1	KRTAP5-5	SLC25A13	PIP5K1A
GAPLINC	CD52	RFPL4AL1	LOXL1	AC073896.2	RNASE7
HDAC2-AS2	AL442125.1	AC007497.1	AC245884.3	HSD11B1	TRRAP
AMOTL1	AL163540.1	RNU6-1048P	AC025518.1	FADS6	RSF1
FUNDC2P2	AC011405.1	NAPEPLD	FCMR	TBC1D2	IRF2BPL
AC090398.1	BX119917.1	MIR3659HG	CNKSR3	IGHV3-41	IL22RA1
AC112694.1	AC137932.3	EEF1A1P19	AL117350.2	AC098859.1	AC114956.1
ACE	AC106886.1	KAAG1	ST3GAL1	AL445430.2	AL390726.4
CHRM4	LILRA4	LINC02444	AL360181.3	VPS72	AL009178.1
MPRIP-AS1	ZNF460	SPINK13	FRMD1	HIGD1A	TICAM2
PFN1P3	RPSAP58	ZNF525	NCCRP1	RNASE7	U2AF1
HS1BP3-IT1	NLRP2	KCNIP1	NOP56P3	IRF2BPL	DNASE2B
ASNSP3	CEACAM7	AL136038.5	C1orf167	IL22RA1	AC080128.1
P2RX3	CARD8-AS1	FGF14-AS2	AL359878.1	AL390726.4	ERVMER34-1
TMTC1	AC025280.2	AC010761.4	AP002336.2	AL009178.1	ZBTB1
AC010422.1	RBMS3-AS3	MEOX1	CAPN10-DT	TICAM2	WDR72
AL512625.1	ENKUR	LY6E-DT	AC138028.4	CSAG3	AP001636.3
AC007191.1	AC010680.4	KCNK9	AL596223.1	DNASE2B	AP003498.1
AC245052.3	AC048382.2	TUBB8B	AC012501.3	CLPSL1	OSBPL3
HSPG2	NAV2-AS4	AC025287.3	KANSL1L-AS1	AC080128.1	C17orf75
LINC01929	CDH20	SLC25A21-AS1	UNC93A	WDR72	AL035458.2
AL591684.2	AC106897.2	ZNF337-AS1	LINC02006	AP001636.3	RXFP1
MEF2C	LPAR1	ACSS3	AL049780.1	ZNF99	LRRC37A15P
AP001189.1	GAPLINC	MAT1A	DCP1B	AL391427.3	SPINT1-AS1
GHRHR	LINC02613	IGDCC3	AC145423.3	SPINK14	AC007318.1
AC064801.2	HDAC2-AS2	AC104187.1	SYT13	SGMS1	THEMIS
ZNF804A	FUNDC2P2	LILRA4	AC027313.1	C17orf75	AL031284.1
LINC00970	AC092301.1	GCLC	RNU6-1048P	AL035458.2	TREX2
FZD10-AS1	AC090398.1	PTGES3L-AARSD1	AL589743.6	LINC01293	BTN2A1
ASMT	AC073115.2	SRRM4	REG3G	FUOM	HSD3BP2
CSF2RB	EMP1	PCDHGA10	C2orf50	LRRC37A15P	AC245884.3
AC079905.1	GUSBP6	ZSCAN5A	MFSD6L	PRDX1P1	FCMR
TRAV8-5	CHRM4	ZNF221	MIR3659HG	SPINT1-AS1	GOLGA6B
SLC4A11	RGS1	NHEJ1	EZR-AS1	AC007318.1	CNKSR3
ADM2	MPRIP-AS1	ACOX2	ZFP41	THEMIS	PMM1
AL109917.1	PFN1P3	PCAT18	SQSTM1	AL031284.1	RNF169
AC069234.5	AC010907.2	AL031709.1	EEF1A1P19	AL590133.1	AP001783.1
CRISPLD1	HS1BP3-IT1	AC092142.1	KAAG1	BTN2A1	CCDC187
ADAMTSL1	MYL2	AL138785.2	LINC02444	AC119751.4	AL360181.3
AC098851.1	P2RX3	DHX32	SPINK13	EAF2	LRRC37A5P
UVRAG-DT	CU639417.5	RPL21P75	TNFRSF17	HSD3BP2	IDO2
AC069213.1	AC010422.1	AC008105.2	ZNF525	TBX5	AL034379.1
CEND1	IGKC	AC025280.2	KCNIP1	KRTAP5-5	TIMM21
AC141586.4	AC007191.1	RBMS3-AS3	NXPH1	AC245884.3	AL359878.1
CA1	AC245052.3	AC010680.4	UCN2	CRNKL1	SLC2A13
AL390039.1	PAGE2B	NATD1	AL136038.5	AC025518.1	AC092953.2
AC016957.2	ELAVL2	AP000577.1	FGF14-AS2	DIS3L2P1	PRELID1P4
HTR7	AL591684.2	SNHG8	TMEM151B	GOLGA6B	YLPM1
FCER1G	TRIM5	NDRG2	TMC7	CNKSR3	GLYATL1P1
RPL4P3	AC064801.2	AL354928.1	ANK1	PMM1	AC138028.4
AC099542.1	PARP9	LINC02119	AC010761.4	AL117350.2	SEC24C
AL158835.2	FZD10-AS1	NAV2-AS4	MEOX1	IFITM5	AL596223.1
SLITRK6	IGHV3-21	AC104534.1	AC007038.1	LGALS9B	AC107982.3
WDR87	ASMT	CDH20	KCNK9	ST3GAL1	ALDH6A1
LDHAP7	CSF2RB	C3orf85	PCSK1N	RNF169	AC109449.1
SPAG16-DT	TRAV8-5	MTCO2P2	FBXO32	AP001783.1	AC135048.4
PPFIA2-AS1	CHST10	AC106897.2	TUBB8B	CCDC187	RND2
AC079779.2	RFX5	AC019097.1	TAS2R4	AL360181.3	AC091685.2
MEIOC	MFSD6	CDH26	GCNT1	LRRC37A5P	UNC93A
AC022400.1	RPS6KL1	LPAR1	AC025287.3	SMIM12P1	CRYBG3
RSPH1	PARP4P1	AL133299.1	FLNC	MYL7	NR0B2
CYP21A2	ARHGAP8	RPS20P2	SLC25A21-AS1	GSTZ1	HECTD4
AC135279.4	ADM2	AC093620.1	AL442125.1	IDO2	SYT13
AP000866.6	AL109917.1	MAFG-DT	ITGA3	AL034379.1	ZNF354A
LILRA6	IGHV1-69D	FUNDC2P2	AL163540.1	C1orf167	FDX1P1
NMRK2	AC069234.5	AC112694.1	FANCD2	TIMM21	RNU6-1048P
AL358232.1	AC098851.1	CHRM4	RAB3IL1	AQP7P4	NAPEPLD
XK	UVRAG-DT	RNU6-88P	IGDCC3	SLC2A13	ZNF627
AC087521.2	AC069213.1	AC006213.6	AC104187.1	AC092953.2	AL359510.2
ABCC13	AC073410.1	HS1BP3-IT1	ZNF460	PRELID1P4	C2orf50
RFPL1S	CEND1	M1AP	PTGES3L-AARSD1	GLYATL1P1	AL157392.3
AL117336.1	BLM	AC010422.1	SRRM4	DAP3P1	MFSD6L
H2BC6	AL390039.1	GJB4	PCDHGA10	LURAP1	ANKRD31
ADNP2	WIPF1	AC053527.2	ZSCAN5A	SEC24C	BUD13
AC105074.1	FCER1G	THYN1	ZNF221	AL596223.1	C1orf226
CDC6	HOXD3	RGS22	PCAT18	AC107982.3	EZR-AS1
AL645939.5	NEBL	CTAGE3P	TLE4	ALDH6A1	EEF1A1P19
HS3ST6	CCDC177	AC007191.1	PLPPR3	AC135048.4	KAAG1
TNFSF13B	RPL4P3	AC006116.9	AL031709.1	MROCKI	SIGLEC7
NMD3P1	CXCL16	DLGAP1-AS1	AC092142.1	AC091685.2	SPINK13
PLCL1	AC099542.1	KRT1	CEACAM7	UNC93A	ARHGAP11A
RPL29P24	CSPG4P10	AC018845.3	SNORA5C	SLC25A33	ZNF525
TUBBP10	RALGDS	ELAVL2	ZNF492	CRYBG3	ACP4
LINC02211	ITGB8	ZNF667-AS1	DHX32	AC099552.2	PCDHB14
F2RL1	LAP3	ZNF725P	AC025280.2	NR0B2	UCN2
AC243732.1	AC124944.2	L3MBTL3	AC048382.2	SYT13	ACTBP11
C1orf194	WARS1	AC064801.2	LINC02489	AC027313.1	RUNX1
C1orf220	SPAG16-DT	AC113935.1	AP000577.1	RFPL4AL1	RNU2-22P
LINC01778	AC079779.2	TTC39B	AL355312.4	FDX1P1	TMC7
COL5A1	MEIOC	SPATA45	LINC02119	NWD2	AC093012.2
NXF5	ZSCAN5DP	SCO1	AC104534.1	RNU6-1048P	GBP6
IGKV1-33	TSPOAP1-AS1	NOC3L	CDH20	NAPEPLD	AC010761.4
RNF165	RSPH1	LINC01967	AC106897.2	ZNF627	CEP83
AC026765.2	HILPDA	TMEM38A	AC019097.1	REG3G	MYSM1
AC067945.1	CYP21A2	TMEM254	CDH26	ALG3	EHD3
L3MBTL4-AS1	NLRP4	TP53BP1	LPAR1	C2orf50	APOL4
TRAV29DV5	AC135279.4	PRR5L	RPS20P2	LRRIQ4	KCNK9
CFAP54	GZMB	RNA5SP46	HSPE1P2	ACSM5	AC012512.1
ATP2C2-AS1	TM4SF1	AC026803.2	HDAC2-AS2	BUD13	HMGB1
TPT1P12	VDR	AC106886.3	ZBTB40-IT1	MIR3659HG	AC124276.1
LNCSRLR	AP000866.6	AC079905.1	AC093620.1	H2AC12	CWC22
SEC14L4	LILRA6	RORA	GABBR1	C1orf226	TUBB8B
OSTN	AL139423.1	PLPPR1	AC135352.1	EZR-AS1	TAS2R4
SSUH2	NMRK2	CBLN4	MAFG-DT	EEF1A1P19	L3MBTL4
AL390728.2	POLR2F	AL157935.3	FUNDC2P2	KAAG1	C9orf64
WDR78	ABCC13	ZNF680	AC025176.1	SIGLEC7	PIGZ
CCDC65	AL096803.3	LINC02334	AC112694.1	LINC02444	EFNB2
STAM-AS1	RFPL1S	PARP4P1	GUSBP6	SPINK13	LYPLA1
SLC26A7	TSSC2	AL109917.1	CHRM4	TNFRSF17	ZNF337-AS1
AL359979.1	AL117336.1	CAT	RGS1	ARHGAP11A	LINC02631
MAP2	AL034370.1	MRPL45	UGT1A7	ZNF525	MCM8
AL627309.5	H2BC6	KCTD21-AS1	KCNAB3	ACP4	MAT1A
POMK	AL590369.1	MROH3P	M1AP	NXPH1	FANCD2
H2BC9	AC105074.1	EIF3A	BARX1	UCN2	TRAPPC3L
RBM44	LINC02542	RPL3P3	AC116667.1	ACTBP11	FGD5-AS1
AP000781.2	ZNF681	AOC1	IGKC	AL136038.5	FASTKD2
CCDC26	TNFSF13B	AC114811.2	SLC38A5	CNTN3	AC239800.2
FLRT3	NMD3P1	ZNF350	AL512625.1	RNU2-22P	AC024909.1
AL512306.3	PLCL1	LINC01239	NCAPH	AC093012.2	AC137932.3
LINC02038	RPL29P24	MMADHC-DT	SPATS2	PRPF38AP1	LILRA4
AC107464.3	TUBBP10	C9orf152	GJB4	GBP6	PRRC2C
AC073367.1	F2RL1	AC069213.1	S100A14	GSDMC	ZNF460
ADAM32	AC243732.1	FAM169A	RGS22	AC010761.4	GCLC
HSP90AA6P	RNU6-796P	CYP2F2P	CTAGE3P	CEP83	TSPAN33
AC015712.2	SLC22A17	AZGP1	AC007191.1	KCNK9	ECT2
LRRC8C	AC003965.2	PPIAP66	AC006116.9	AC012512.1	PCDHGA10
CFAP206	H2BC5	AC016957.2	DLGAP1-AS1	AC124276.1	PCAT18
UBE2Q1-AS1	SPN	DRD1	AC018845.3	SHISA3	PLPPR3
FILNC1	LINC01778	HOXD3	PAGE2B	TAS2R4	PRR16
AC106822.1	NXF5	AC099542.1	PNP	L3MBTL4	CEACAM7
LCP2	FGF7	CCNB1IP1	ELAVL2	C9orf64	SNORA5C
PSMG3-AS1	IGKV1-33	CSPG4P10	NRAV	AC004816.2	AC116552.1
AL353763.1	AC026765.2	EEF1A1P9	AL591684.2	ZYG11A	AL138785.2
HMGN2P47	AC067945.1	RPSAP53	ZNF725P	SLC25A21-AS1	ERGIC1
AC025287.2	L3MBTL4-AS1	AC128687.2	CASP7	LYPLA1	ZCCHC7
PHLPP2	TRAV29DV5	SLITRK6	PRPS1L1	AL163540.1	RBMS3-AS3
GRIN2D	SLX1A	LAP3	LINC02560	ZNF337-AS1	AURKAP1
AC091849.2	AF124730.2	AC124944.2	L3MBTL3	LINC02631	ENKUR
CRABP1	UGT2B24P	GAPDHP21	GHRHR	MCM8	TARS2
AL138847.2	CFAP54	ONECUT3	AL031282.2	MAT1A	GET4
TMEM255A	ATP2C2-AS1	WDPCP	AC064801.2	FANCD2	LINC02489
TRPC6	LNCSRLR	LDHAP7	LINC02293	TRAPPC3L	ATL2
TAS2R64P	C4orf33	SPAG16-DT	JPT1	FGD5-AS1	SNHG8
IMPG1	RN7SL130P	PPFIA2-AS1	WFDC12	FASTKD2	LINC02119
KRT8P33	FABP2	AC079779.2	LINC00970	ACY3	NAV2-AS4
ELOCP2	AL390728.2	CALHM3	LINC01967	AC239800.2	TRIM24
RSKR	EIF4EP1	AL139174.1	IGHV3-21	AC024909.1	CFAP20
AL135960.1	AL592211.1	AC009302.1	TP53BP1	AC106886.1	C3orf85
CLEC4M	PARP14	AMACR	LINC00661	LILRA4	AC019097.1
NAV2-AS5	SLC26A7	RPL23A	PRR5L	ZNF460	PACRGL
AL139396.1	TMEM156	ATP10B	RNA5SP46	GCLC	HSPE1P2
FAM66D	VSTM2L	LINC00824	RARB	TSPAN33	ZFC3H1
AP000295.1	SLC22A18AS	AC007342.6	CSF2RB	ECT2	MASP1
MAFG	AL732292.2	AC135279.4	MTCL1	ACOX2	ZBTB40-IT1
IGDCC4	MMP25	PSTK	CHST10	LINC01048	LPGAT1
PCDHGA9	EFL1	AC135048.1	SLC4A11	PCAT18	AMOTL1
CD302	RBM44	AC111200.2	AL157935.3	PLPPR3	MAFG-DT
SMYD1	CCDC26	POLR2F	AL391988.1	SNORA5C	FUNDC2P2
UBC	C19orf38	RNA5SP187	LINC02334	ZNF492	AC025176.1
ZNF98	AL512306.3	AL133215.3	ARHGAP8	POU3F3	AC092301.1
BEST4	AP000977.1	MIR1-1HG-AS1	AL109917.1	AL138785.2	IL4R
AC010336.1	LINC02038	TUSC8	IGHV1-69D	ERGIC1	RBBP6
AC073150.1	AC107464.3	AC022126.1	ADAM8	AC025280.2	AC112694.1
BEND6	AC073367.1	AL117336.1	ARHGAP39	RBMS3-AS3	AC073115.2
CD33	ADAM32	AL034370.1	AC069234.5	AURKAP1	ACE
FAM157C	HSP90AA6P	ERVFRD-1	MROH3P	ENKUR	CHRM4
ARHGEF37	AL008729.1	KNL1	AOC1	TARS2	AC011816.2
LINC01122	TEX38	DZIP1	AP005431.2	GET4	NCKAP1
AC079760.2	TDRD7	UBTFL10	AC114811.2	LINC02489	HMGB1P27
AC007537.1	LRRC8C	RN7SL832P	TMEM44	ATL2	HS1BP3-IT1
SLC39A12	AC010904.2	RNU2-51P	AC098851.1	AP000577.1	ASNSP3
SIGLEC14	CFAP206	AL645939.5	LINC01239	SNHG8	CU639417.5
LINC01090	UBE2Q1-AS1	PRELID3BP11	MMADHC-DT	SACS-AS1	NCAPH
AC100854.1	AC096564.1	MIR590	AC069213.1	AL355312.4	GJB4
LPAR5	LCP2	ZNF10	AC073410.1	LINC02119	S100A14
SLC12A1	AL353763.1	HS3ST6	CYP2F2P	NAV2-AS4	CTAGE3P
IGKV1-13	HMGN2P47	AL009178.2	MCCC1-AS1	TRIM24	AC007191.1
AC009093.4	AL139241.1	PLXNB3	BLM	OPN4	AC006116.9
SNORD15B	HIF1A	AC010501.2	METTL14-DT	CFAP20	PAGE2B
AC019129.1	GRIN2D	RPL29P24	MDGA2	DCAF11	PNP
ADAMTS3	RAET1E-AS1	TUBBP10	AP000424.2	C3orf85	HCFC1
AL583722.3	AC091849.2	LINC02211	PANX3	RHD	IGKV3OR2-268
KLHL30	TMEM255A	2001-12-01	LINC00265	HSPE1P2	HSPG2
NUDT11	PAQR6	AC012676.4	AC008735.4	FMO6P	LINC01929
AC090425.3	TRPC6	GHITM	AC023509.1	MASP1	ZNF530
TPT1P6	IMPG1	SELENBP1	AC099542.1	ZBTB40-IT1	TXNDC9
AL136304.1	AC005332.2	AC009812.1	CCNB1IP1	SLC43A1	AL591684.2
DIPK2A	KRT8P33	NEURL4	CSPG4P10	LPGAT1	CASP7
HNRNPA1P12	AC097634.1	AC001226.1	EEF1A1P9	FUNDC2P2	LINC02560
AC011294.1	LINC00589	AC021205.3	MXRA5Y	AC025176.1	GHRHR
EIF2S2P2	ANKRD34B	AC113143.2	SLITRK6	AC092301.1	TERF1
PLK3	RSKR	AC026765.2	AC124944.2	PKP2	SON
TTLL6	AL031432.3	GIMAP2	GAPDHP21	AC090398.1	AC064801.2
POPDC3	AL391261.3	TRAV29DV5	VGLL4	IL4R	VDAC2
ADAMTS2	AL135960.1	AF124730.2	SPAG16-DT	AC112694.1	AC113935.1
IGSF9	CLEC4M	MAGI3	AC010976.1	AC073115.2	AC139887.2
RWDD4P1	IGDCC4	UGT2B24P	PPFIA2-AS1	GUSBP6	PARP9
AL391669.1	SMYD1	ESRP2	AC079779.2	CHRM4	AC007687.1
AC009065.3	UBC	LNCSRLR	CALHM3	ZNF563	LINC00970
AC021504.1	ALDH1L1-AS1	COX20	AL139174.1	AC011816.2	RUVBL1
AC023090.2	ZNF98	CU633906.2	AC009302.1	RNU6-88P	TMEM38A
ASLP1	BEST4	SEC14L4	AC022400.1	HMGB1P27	TMEM254
AL512506.3	CD300LF	OSTN	AC092162.3	RPSAP19	TP53BP1
AC007041.1	AC010336.1	RPS18P9	ZSCAN5DP	PFN1P3	LINC00661
AC009318.4	AC073150.1	RN7SL130P	ATP10B	HS1BP3-IT1	RPL10A
RNA5SP122	BEND6	FABP2	LINC00824	MARS1	PLPPR1
TRAV26-1	LINC01410	WDR78	GPX8	RPL39	ZNF713
ITIH4-AS1	CD33	NHLH2	RSPH1	ASNSP3	MTCL1
AL049650.2	FAM157C	AL031847.1	PCDHGC5	MYL2	DPEP1
HNRNPA3P10	AC022424.1	AL592211.1	AC007342.6	CU639417.5	CBLN4
PPP1R16B	SLC35G1	ERAS	HILPDA	UGT1A7	CNTRL
SNRPEP2	TMEM213	TAT-AS1	AC135279.4	HSPA1L	RFX5
ZNF114	AC007389.1	RPS2P55	PSTK	IGKC	MFSD6
RGS9	LINC01122	SEPTIN4	ENO1	NCAPH	NPEPPS
HTRA4	KRT18P31	PRDX3	TM4SF1	GJB4	ZNF680
CD300C	KLF14	VSTM2L	VDR	C2orf27AP1	ARHGAP8
AC009263.1	AL606468.1	AMPD1	AP000866.6	S100A14	ADM2
AIF1L	AC079760.2	RPL39P36	PLD4	CTAGE3P	GCKR
AC016747.3	CLUHP3	MTND4P24	BTF3P9	AC245052.3	MRPL45
CDS1	SIGLEC14	CPSF1P1	AL139423.1	AC006116.9	IGHV1-69D
BCL2L2-PABPN1	RHOV	ANKRD2	NMRK2	PAGE2B	AC008742.1
LILRA1	AC010226.1	DCDC2B	POLR2F	PNP	EIF2S3
CACTIN-AS1	POC1B-GALNT4	AL353719.1	AC087521.2	HCFC1	CXorf21
AL355482.2	SLC12A1	AL512306.3	RNA5SP187	TM2D3	ARHGAP39
RPS4XP3	IGKV1-13	RPL15	AL109914.1	IGKV3OR2-268	ZNF281
LINC01141	AC009093.4	AP000977.1	AL133215.3	LINC01929	TMEM68
KCNF1	ADAMTS3	FAM155B	MIR1-1HG-AS1	CSRP2	EIF3A
LINC01170	KLHL30	PEX11G	ZNF581	AL591684.2	RPL3P3
AC092119.2	NUDT11	HSP90AA6P	TSSC2	ZNF725P	AOC1
AF131216.1	CACNA1S	AL008729.1	AL117336.1	CASP7	AC114811.2
MEIS3P2	HMGA1	AP000892.3	AL034370.1	PRPS1L1	TMEM44
AC117489.1	AC104837.1	CDPF1	AP001011.2	LINC02560	AC117409.1
BX679664.1	AL136304.1	AC010904.2	AL590369.1	GHRHR	SLC2A2
AC027243.1	AL451064.1	UBE2Q1-AS1	AC105074.1	TERF1	ZNF350
MIR4783	RCC2P6	AC096564.1	DZIP1	AC064801.2	JTB
KLF13	CARMIL1	AC083862.1	LINC01267	AC113935.1	AC107027.3
AL021997.1	AC011294.1	AP000357.1	ZSCAN20	APOOL	C9orf152
OR7M1P	PLK3	LINC02198	RNU2-51P	LINC02293	MCCC1-AS1
LRRK1	AL590822.1	PSMG3-AS1	AL645939.5	WFDC12	BLM
MXRA5	LINC01094	ZNF91	MIR590	PARP9	AHCYP2
RGP1	PTRH1	AL353763.1	HS3ST6	LINC00970	AC141586.4
NEXN	AL355994.2	BMERB1	PCGF3	LINC01967	AZGP1
SYT10	PTGS1	KRT18P68	PLXNB3	TMEM38A	UBA52P5
SIGLEC11	RWDD4P1	CCT6B	RPL29P24	IGHV3-21	HTR7
AC091133.4	AP003469.2	CRIM1	LINC02211	KLKB1	WIPF1
AC021242.2	AL391669.1	AP1M2	2001-12-01	MORF4L1	AP000424.2
CATSPER1	AC021504.1	AC104596.1	F2RL1	TMEM254	OR10J6P
RDH10-AS1	AC023090.2	LINC00398	AC003965.2	LINC00661	TCEAL1
SLC7A8	ASLP1	AC005332.2	DRC1	RNA5SP46	DGAT2
AL359704.1	AL512506.3	CTNND2	AC012676.4	TRAV8-5	AC023509.1
AC115522.1	AC006435.2	RPL36AP26	KSR1	RORA	AL138781.1
ZNF280B	RBM22P2	AC097634.1	NCBP2-AS1	RPL10A	DCP2
C17orf82	AP002812.2	ELOCP2	CDKL2	PLPPR1	CSPG4P10
BTBD7P1	AC009318.4	AC106795.2	COL5A1	ZNF713	RPSAP53
BMPR1AP1	RNA5SP122	ZNF687-AS1	FBXL19	MTCL1	MXRA5Y
AL137918.1	TRAV26-1	ACVR2B-AS1	PTGIS	DPEP1	AC128687.2
PLEKHM3	ACSL4	ZNF528	AC009812.1	CNTRL	BTBD3
OTUD7A	AL049650.2	AL139396.1	CARD18	NPEPPS	ITGB8
MYO5A	PPP1R16B	AIMP2	ANKLE2	ZNF680	ZFY
SELP	SNRPEP2	FAM66D	GLI4	PARP4P1	STMN1
PDPN	RGS9	IL6R-AS1	ELAVL3	ARHGAP8	SLITRK6
AC005393.1	AL139123.1	TRIM52-AS1	AC001226.1	ADM2	WDR87
AP002784.1	HTRA4	RPL7P32	SPINT1	GCKR	AQP4-AS1
SREBF1	CD300C	PCDHGA9	AC021205.3	AL109917.1	LAP3
AC093866.1	AC009263.1	AC245452.1	TRAV29DV5	PFDN4	ATF6
AL133520.1	AL365181.3	DNAJC5G	AC018868.1	CAT	GLS2
AC006449.2	ELOCP19	SMYD1	HACD1	MRPL45	BX842568.2
OTOG	MDS2	ESPL1	AF124730.2	IGHV1-69D	WDPCP
CSNK2A3	LINC01798	DLGAP3	MAGI3	AC008742.1	LDHAP7
PTX4	AC016747.3	C17orf49	UGT2B24P	KCTD21-AS1	TRPC5
AF201337.1	MAST4-AS1	AC209007.1	CFAP54	ZNF281	VGLL4
STK35	DUSP2	ALDH1L1-AS1	ATP2C2-AS1	TMEM68	SPAG16-DT
PLEKHG5	LILRA1	LINC01004	SYCE1L	MROH3P	AC079779.2
RPL23AP3	ALOX5	AC036176.1	ESRP2	EIF3A	THOC5
CCNO	AC114402.1	ZNF471	MARCKSL1	RPL3P3	CALHM3
CLEC1B	HCST	ZNF98	TPT1P12	AOC1	AC009302.1
CFD	AL355482.2	BEST4	LNCSRLR	NPTN	AMACR
PPP1R9A	DNAJB5	RIIAD1	ZNF462	AC114811.2	AC022400.1
LINC01671	RPS4XP3	AC010336.1	OSTN	AC117409.1	SVIP
HNRNPA3P9	HLA-A	UGT1A4	AC005828.4	SLC2A2	AC092162.3
LRG1	AC022915.2	BEND6	CPNE4	ZNF350	AC011330.2
TMEM185B	KCNF1	ELP2	RN7SL130P	JTB	ZSCAN5DP
AC018690.1	HNRNPA1P8	ST8SIA2	SSUH2	AC107027.3	AC073476.3
NCOA1	AC007000.4	ARHGEF37	FABP2	C9orf152	TSPOAP1-AS1
AL022323.3	AC092119.2	LINC01122	WDR78	CYP2F2P	SUN2
AC003956.1	AF131216.1	U62317.3	NHLH2	BLM	RSPH1
SIGLEC12	AC002310.2	ZNF829	EIF4EP1	AHCYP2	HNRNPH3
OLFM3	H2BC12	MIR22HG	CCDC65	LIPG	AC007342.6
RGPD2	AC117489.1	KLF14	AL592211.1	AC141586.4	TMSB4Y
SPIN4	BX679664.1	AC079760.2	ERAS	AZGP1	UTP15
SNORD63B	AC027243.1	AC055855.2	SLC26A7	ARPIN	CYP21A2
HMGB1P8	TMEM71	AC006449.7	AL645608.7	PPIAP66	NLRP4
AC112229.3	MIR4783	AL359715.2	VSTM2L	METTL14-DT	AC135279.4
LINC01952	PARVG	SLC35F4	NKPD1	AL022324.1	TM4SF1
B3GLCT	AC073610.2	CLUHP3	SLC5A1	MDGA2	EXO5
TREML1	OR7M1P	SLC39A12	AMPD1	DRD1	VDR
TOMM20P2	LY9	MS4A2	CCDC91	UBA52P5	MIR3150BHG
IGHV1-12	SYT10	LINC01560	AL731571.1	HTR7	RPL23AP48
AC097372.2	AC021242.2	PREP	RPL39P36	MAGEA9B	KTN1
PER2	CATSPER1	AC020978.4	MMP25	AP000424.2	PLD4
AC100849.2	KCNIP2-AS1	LDLRAD4-AS1	ENDOD1	CDK4	AC099518.1
AC093567.1	RDH10-AS1	LINC01090	AC132825.4	OR10J6P	NCAPD2
MARCHF1	SLC7A8	AC010226.1	RBM44	TCEAL1	KLHL28
KRTAP5-AS1	AC102953.1	SLC26A5	ANKRD2	PANX3	AL358232.1
AFF2	AC115522.1	CYP11B2	DCDC2B	ASS1	POLR2F
ZNF888	NTRK1	SLC12A1	AC100814.2	DGAT2	XK
PAX7	TMEM74B	ZDHHC20-IT1	AP000925.1	AC023509.1	AC087521.2
SERPINB9	ZNF280B	AD000864.1	FLRT3	AL138781.1	ABCC13
AC026316.3	HLA-DPB1	AC009093.4	KLK3	CCDC177	RNA5SP187
SLC4A8	BTBD7P1	AC007786.1	AL512306.3	CXCL16	TUSC8
NPHP3-AS1	AL031985.3	SNORD15B	SOHLH2	DCP2	AL096803.3
C6orf163	BTN2A2	ANKRD20A7P	FAM155B	CSPG4P10	AL034370.1
KCNJ10	AL137918.1	HSD17B10	AC024941.2	EEF1A1P9	XPNPEP2
AC005776.2	MYO5A	LINC00244	LINC02038	RPSAP53	FZD8
RPL18AP7	KPNA7	CACNA1S	AC107464.3	AIFM3	H2BC6
AC174065.1	SELP	BX649601.1	ADAM32	MXRA5Y	ADNP2
AC036103.1	PDPN	AC104837.1	HSP90AA6P	AC128687.2	AC024267.5
AC078942.1	AP002784.1	TMEM147-AS1	AL008729.1	BTBD3	RNU6-481P
CNNM1	SREBF1	NEK11	AC015712.2	ZFY	KNL1
PYY	AC006449.2	AL136304.1	AP000892.3	STMN1	CDC6
RHOA-IT1	AF201337.1	AL451064.1	AC010904.2	SLITRK6	UBTFL10
GUCY1A2	CLEC1B	HNRNPA1P12	UBE2Q1-AS1	WDR87	ARPC2
AL390729.1	CFD	RTEL1-TNFRSF6B	FOXE3	AQP4-AS1	VRK3
WDFY4	HNRNPA3P9	NPM1P46	NOP16	LAP3	LINC01267
BOLA2P2	AL162386.2	EIF2S2P2	ASAP1-IT2	ATF6	RPL12P19
LINC00327	AKNA	AL035420.3	AC083862.1	GLS2	TSPAN17
TRBV4-2	CSAG1	ACVR2A	AP000357.1	BX842568.2	ZSCAN20
AL513534.2	AP001094.2	AL590822.1	CTSV	LDHAP7	RNU2-51P
AC021613.1	AC003956.1	POPDC3	TMEM161B-AS1	TRPC5	PRELID3BP11
EIF2AK2	C4orf50	TFAP2A	LINC02198	VGLL4	MIR590
CXCL13	SIGLEC12	SMAD3	REG4	SPAG16-DT	KLHL9
CCDC168	AL356234.1	LRRIQ3	FGF9	PPFIA2-AS1	TMEM41A
AC015819.1	AP003680.1	AL596094.1	HMGN2P47	AC079779.2	LINC02542
CHRNA5	FBLL1	SEPTIN14	AL139241.1	THOC5	ZNF681
APOL5	AC004584.1	BX322559.1	HIF1A	CALHM3	SLC30A6
DIAPH2-AS1	SNORD63B	SNORA71C	ZNF346	AC009302.1	HS3ST6
PDGFB	HMGB1P8	HCAR1	RAET1E-AS1	AMACR	PCGF3
SNORA31	AC020978.3	AL355032.1	XAGE2	RPL23A	TNFSF13B
CABP4	B3GLCT	AL353596.1	TAS2R64P	AC022400.1	AL009178.2
E2F3P1	PCED1B-AS1	AC098820.2	AL353622.1	SVIP	PLXNB3
RUNDC3A	TREML1	MORN2	KRT18P68	ZSCAN5DP	F2RL1
C2CD4D-AS1	CACNA1G	MRPL1	CRIM1	ATP10B	AC243732.1
GABRQ	TOMM20P2	AC009065.3	AP1M2	COX6CP16	AL360181.4
AC008125.1	EYS	AL031665.1	IMPG1	AC073476.3	SEPSECS
SPATA2	IGHV1-12	AL513534.3	SERPINB5	TSPOAP1-AS1	RNU6-796P
GRPEL2-AS1	AL450322.1	CYSRT1	AC005332.2	SUN2	AC003965.2
AC090197.1	RNA5SP108	AP005233.2	CTNND2	LINC00824	C1orf220
ERP27	AC100849.2	AC006435.2	RPL36AP26	ADAM18	MPZL1
BMP6	MARCHF1	AC099778.2	AC097634.1	AC007342.6	NCBP2-AS1
FBN2	ZNF888	BBS12	MEDAG	TMSB4Y	COL5A1
SDHDP6	CD79B	RPS4Y2	LINC00589	CYP21A2	FBXL19
OCLNP1	SERPINB9	RBM22P2	CDH6	NLRP4	NXF5
KCNK2	AC026316.3	AC026304.1	AC106795.2	AC135279.4	NELFA
PSD2	PROCA1	AL607028.1	TMEM43	PSTK	PTGIS
RPL18AP16	SLC4A8	AP002812.2	KIAA1324L	EXO5	ANXA5
RNF175	AL021707.7	RNA5SP122	PFN1P6	MIR3150BHG	RHOXF1P1
AC012513.3	NPHP3-AS1	TRAV26-1	ZNF528	LILRA6	FGF7
AC073476.1	AC108734.3	AL049650.2	MFAP1P1	LARGE1	AC001226.1
ACSS1	C6orf163	FBXL19-AS1	AL139396.1	RPL23AP48	LSR
MRTFA-AS1	KCNJ10	AC009065.5	ANXA13	KTN1	LRRC57
AC022601.1	AC005776.2	AC079250.1	FAM66D	BTF3P9	SPINT1
BCAT1	AC004623.1	SLFNL1	TRIM52-AS1	AC099518.1	AC021205.3
ELAVL4-AS1	C19orf84	AC104076.1	IGDCC4	KLHL28	L3MBTL4-AS1
TGFB2	CNNM1	AC006449.5	RPL7P32	AL358232.1	EDN2
LYPD1	RHOA-IT1	ZNF229	PCDHGA9	POLR2F	TRAV29DV5
SLC35E1P1	AL122125.1	AL139123.1	ESPL1	XK	EPX
LINC01819	WDFY4	AL359232.1	DLGAP3	AC087521.2	MAGI3
LINGO1-AS1	BOLA2P2	CASC2	ALDH1L1-AS1	ABCC13	ATP2C2-AS1
UMODL1	ERAP2	TESC	LINC01004	HGS	RRM1
TUB	TRBV4-2	AC009263.1	ZNF98	LINC00668	ESRP2
ZNF710-AS1	AL513534.2	AL354696.2	BEST4	RNA5SP187	AP001271.1
LINC02458	C10orf90	AHCY	CD300LF	AL109914.1	AP001830.1
AC073115.1	RNF19A	FAM227B	AC010336.1	TUSC8	TPT1P12
TMEM108	EIF2AK2	ELOCP19	AC073150.1	AC022126.1	AF230666.1
AC092354.2	AC027796.1	ADAD2	BEND6	AL096803.3	LNCSRLR
AC004801.6	LINC01564	GADD45B	LINC01410	LRRC45	COX20
AC064836.2	CCDC168	LINC01798	ST8SIA2	THOC7	CU633906.2
RPH3A	EPHX3	ADCY6-DT	LINC01948	TSSC2	SEC14L4
AC006059.1	AC015819.1	MAST4-AS1	ARHGEF37	AL034370.1	KRT8P36
CSPG4P13	CHRNA5	MYO16	LINC01122	XPNPEP2	AC005828.4
AL512303.1	APOL5	AC073850.1	LRATD2	H2BC6	C4orf33
AGR3	PAPLN	LINC01852	KLF14	ADNP2	RN7SL130P
CCDC85C	CLCA4	GSTM4	AC079760.2	MAGEB1	FABP2
ZEB2	DIAPH2-AS1	CACTIN-AS1	AC055855.2	AP001011.2	WDR78
AC069234.4	AL050320.1	ZNF629	AL359715.2	AC024267.5	EIF4EP1
IRAK3	SNORA31	AC022079.2	AC010931.1	AL590369.1	AL031847.1
NPPB	CABP4	PLEKHA8	SLC35F4	RNU6-481P	NLGN4Y
FCGR1A	LINC02657	AL355482.2	BX119904.2	KNL1	CCDC65
KRT16P2	EMILIN2	RPS4XP3	CLUHP3	CDC6	MIP
AFF3	AC244669.2	LMLN	XBP1P1	UBTFL10	AL592211.1
AC100830.2	GABRE	MYRF-AS1	MS4A2	VRK3	KLRC4-KLRK1
LCN6	GABRQ	RPL12P6	RHOV	LINC01267	MIR4458HG
ANKRD44-AS1	TUNAR	RABEPK	IGHJ1	RPL12P19	ZDHHC5
HEATR9	AC005102.1	AC092171.3	AC020978.4	RN7SL832P	PARP14
ARID5B	FBN2	AC022915.2	B3GNT7	TSPAN17	TAT-AS1
AC137894.1	LINC01252	HNRNPA1P8	LINC01090	ZSCAN20	SLC26A7
GRM6	SDHDP6	LINC02246	POC1B-GALNT4	RNU2-51P	TMEM156
PLXNA1	PSD2	AC007000.4	SLC12A1	AL645939.5	AL359979.1
IGHV6-1	RPL18AP16	AF131216.1	IGKV1-13	PRELID3BP11	BHLHA9
LINC00907	S100A3	LINC02603	ZDHHC20-IT1	MIR590	RNFT1-DT
AC243960.2	AC078818.1	SLC34A3	AD000864.1	TMEM41A	AL645608.7
SLC9C1	AC027627.1	AP003170.1	SPACA6	LINC02542	PRDX3
HCG11	XRCC6P1	LINC01277	AC007786.1	EVPLL	VSTM2L
CERS6-AS1	MRTFA-AS1	MEIS3P2	SNORD15B	ZNF681	NKPD1
RNU6-312P	AC022601.1	AC117489.1	ANKRD20A7P	SLC30A6	SDHAF3
PROM1	BCAT1	BX679664.1	ADAMTS3	HS3ST6	DENND10P1
IFFO2	AL354861.3	AC027243.1	CALR4P	TNFSF13B	CETN3
AKNAD1	BHMG1	IRS1	ZMYND8	IGSF1	SLC5A1
KCTD12	KCNQ5	MIR4489	AC010478.1	AL009178.2	MAP2
AC010186.3	TGFB2	TNS3	NUDT11	NMD3P1	AL627309.5
RPL22P2	MORN3	MIR4783	AC104837.1	RPL29P24	TAF1A
AJ239322.1	C5AR1	AP001160.2	TPT1P6	TUBBP10	POMK
CFAP221	LYPD1	SKAP1	AC123912.4	GEMIN2	RPL39P36
AC007114.2	AC015819.2	MAFTRR	TMEM147-AS1	LINC02211	MTND4P24
SULT4A1	LINGO1-AS1	AL355796.1	NEK11	ARSA	HTATIP2
AC087289.1	UMODL1	ADIPOR1P2	DIPK2A	F2RL1	NCLP1
PRR5-ARHGAP8	LINC02458	CA4	AL451064.1	AC243732.1	ZFP14
KNDC1	AC073115.1	AC021242.2	SPANXB1	AL360181.4	EFL1
ZNF704	TMEM108	KCNIP2-AS1	RCC2P6	SEPSECS	ARFGEF1
AC025445.1	AC092354.2	AC022893.1	NPM1P46	RNU6-796P	AC092868.2
ZNF423	AC006059.1	AC102953.1	CARMIL1	AC003965.2	PEX5
AC093827.1	AGR3	AL359704.1	AC011294.1	DRC1	AP000925.1
SPA17P1	ETNPPL	AC012625.1	AL035420.3	C1orf220	AP000781.2
NKAIN3-IT1	AC090204.1	NBR2	RHEX	NRBF2	FLRT3
AC147067.2	AL133279.1	BRD1	SERPINB11	NCBP2-AS1	SEPTIN6
GLI2	TDGF1	ARMT1	PLK3	NXF5	TMEM183A
DUSP16	IRAK3	AC090618.1	TTLL6	ZBTB42	AL512306.3
LINC00598	FCGR1A	AC008906.2	LINC02615	PTGIS	ERBIN
CREB3L2	KRT16P2	BTBD7P1	ACVR2A	RHOXF1P1	FAM155B
AL591848.3	RPL19P20	FAM86B1	SNAP25	FGF7	CAMK2G
ZRANB2-AS1	AC100830.2	AC093162.1	AL590822.1	CARD18	LINC02038
RAB6C-AS1	MROH7-TTC4	RAB1C	POPDC3	ELAVL3	AC073367.1
AC060780.2	IGHV2-5	FAM204A	ULBP3	KRTAP10-4	HSP90AA6P
FIGNL2	LCN6	CAHM	TFAP2A	AC001226.1	SLC12A8
AC126614.1	PRAMEF7	FGA	ADAMTS2	LSR	HYOU1
HEG1	HEATR9	PRNP	SMAD3	IGKV1-33	AC015712.2
IFNG-AS1	ARID5B	SELP	LRRIQ3	SPINT1	TDRD7
ZNF805	AC245060.5	AC005393.1	AL596094.1	AC113143.2	HPN-AS1
PCDHGA2	ACHE	AP002784.1	AL355994.2	AC026765.2	AC010904.2
LINC00639	AC137894.1	AC093866.1	CRACR2B	GIMAP2	ALG10
OR11Q1P	AC139795.3	FYN	SNORA71C	L3MBTL4-AS1	NFRKB
FSIP2	AC020937.1	PHF3	HCAR1	EDN2	UBE2Q1-AS1
STXBP5L	GRM6	BCKDHB	AC007952.2	TRAV29DV5	ZNF146
CLMP	LOXL4	AC073072.1	AC098820.2	SLX1A	PMS2
AC023055.1	LINC00907	AC006449.2	LINC00992	EIF2AK3-DT	AC018926.2
ZNF728	AC243960.2	AC104260.1	AP003469.2	EPX	AP000357.1
AC087273.2	CD2	OTOG	AC009065.3	AF124730.2	PPCS
AC234781.3	HCG11	AP4B1-AS1	AC021504.1	MAGI3	CTSV
CYB561D1	CERS6-AS1	PTX4	AL031665.1	UGT2B24P	LINC02198
AC107075.1	RNU6-312P	RPL23AP3	AL513534.3	CFAP54	BPTF
ROCK1P1	AREG	AC005775.1	AP005233.2	ATP2C2-AS1	CHCHD3P3
AC104758.1	AC010186.3	MTND5P11	ASLP1	RRM1	TPI1P1
GALNT2	ANKRD62	CCNO	AC006435.2	ESRP2	CDK13
GPR173	LINC02446	AC090686.1	AC099778.2	AP001271.1	AL353763.1
PAG1	RHOXF1-AS1	PHIP	BBS12	AP001830.1	HMGN2P47
YEATS2-AS1	CFAP221	SLC7A5	RIBC2	TPT1P12	PHLPP2
AC021218.1	AC007114.2	AL162386.2	RBM22P2	LNCSRLR	AL139241.1
FAR1	SULT4A1	TNNT3	AL607028.1	COX20	HIF1A
MERTK	AC087289.1	COA6-AS1	AP002812.2	CU633906.2	GRIN2D
ID4	LINC02384	AL022323.3	AC107021.2	SEC14L4	PDF
CPEB4	AC134879.2	ZNF470	AC009318.4	KRT8P36	TIMELESS
ATP8B3	AC025445.1	AC003956.1	RNA5SP122	AC005828.4	AL138847.2
LETM2	AC093827.1	ZNF789	TRAV26-1	AC231533.2	H3C9P
LINC02783	MYH4	TMEM270	NSG2	PDCD6IP	HNRNPA0
FPR3	TMEM130	AC079140.3	FBXL19-AS1	RN7SL130P	XAGE2
AC244093.4	AC008080.1	AL132780.2	AP000346.1	TBC1D15	PAQR6
DPP4-DT	LSP1	GEMIN4	FCF1P7	FABP2	TRPC6
GAPDHP44	AC129492.1	AP003680.1	SLFNL1	EIF4EP1	YIPF5
DDX59-AS1	RGCC	FBLL1	ZNF229	RARRES2P6	TAS2R64P
XAF1	ADGRA1	CHN2-AS1	AL139123.1	AL031847.1	ARPIN-AP3S2
WDR86	LANCL3	SPATA24	CCNL1	NLGN4Y	ACO2
AP000781.1	AL445647.1	AC004584.1	AC009090.1	AC104964.2	CRIM1
AC092839.1	AL591848.3	AC006272.2	HTRA4	RAB30-DT	IMPG1
GPR1	ZRANB2-AS1	TRIM17	CASC2	MIP	AC104596.1
FAAHP1	RAB6C-AS1	RAMP2-AS1	TESC	KLRC4-KLRK1	SERPINB5
RNU7-40P	AC060780.2	AC020978.3	AC004494.1	MIR4458HG	LINC00398
AC136475.9	LINC02391	LINC01952	GADD45B	SF3B6	AC005332.2
TDRKH	AC004870.1	LINC01630	PCDHB5	PARP14	CTNND2
AL441992.1	IFNG-AS1	AC096540.1	LINC01798	TAT-AS1	AC097634.1
TFAP2B	IFI27	AC118758.3	AC005753.1	AL359979.1	CDH6
MGAT5	MAB21L1	AL138966.2	AC016747.3	BHLHA9	ANKRD34B
ACVRL1	FSIP2	AC127024.4	PCDHB17P	RNFT1-DT	CBWD2
OGFOD1P1	STAG3L5P	ABCD2	LINC02268	PRDX3	RSKR
SLCO1B7	CLMP	AC100849.2	GALNT12	SDHAF3	AC098679.2
HS3ST3A1	AC023055.1	AL512353.1	DUSP2	DENND10P1	RSBN1L
DRAXIN	ZNF728	DGAT2L6	BAALC-AS1	C3orf67-AS1	WDR59
AC105339.2	SCPEP1	ZNF888	LINC01852	MAP2	NAV2-AS5
CYP24A1	AC234781.3	CD79B	PPIAP53	AL627309.5	MFAP1P1
CELF2	GNRH1	AC026316.3	ALOX5	AMPD1	AL139396.1
FAP	ROCK1P1	PROCA1	CLK1	TMED10	AIMP2
AC096577.1	AC104758.1	AC093249.2	AC114402.1	POMK	ANXA13
HOXD4	AC021028.1	LINC02029	CPA2	RPL39P36	ARHGAP29
TCP11L2	HBB	AP002992.1	ODF2L	PRKAG1	AP000295.1
ABCC1	OPRPN	AL513497.1	SMKR1	TRIAP1	PCDHGA9
VWDE	CALCA	RPL18AP7	CACTIN-AS1	HTATIP2	SMYD1
AP005131.6	FKBP1C	AC004623.1	ZNF629	CRELD1	ESPL1
IFNA20P	RNA5SP311	AC174065.1	AC022079.2	NCLP1	MASTL
FNDC10	YEATS2-AS1	FAM192BP	TCIM	AC007298.1	MSL3P1
PACRG-AS1	AC021218.1	AL133372.2	AVIL	AC132825.4	UGT1A4
AC004069.1	COL24A1	LINC02362	RPS4XP3	EFL1	ELP2
AP001462.1	MERTK	AC078942.1	LMLN	H2BC9	TMEM213
C11orf45	PDLIM3	CNNM1	MYRF-AS1	ARFGEF1	LINC01948
IGHV3-15	ATP8B3	CFAP69	GRAMD4	AC092868.2	AC007389.1
AP003059.2	TRGC2	AP001972.3	NCAPG	RBM44	ARHGEF37
RAB6D	LETM2	PYY	RPL12P6	PEX5	LINC01122
AC012254.4	FPR3	MAP3K5-AS1	EIF5A2	AC100814.2	ZNF829
NR2F2-AS1	RPL21P132	PRTN3	CLCN3P1	AP000925.1	LRATD2
TRAV8-3	NPPA	TMTC2	LPO	AP000781.2	FAN1
LINC02842	IGHV1-45	AL390729.1	KCNF1	SEPTIN6	CALHM2
WFDC1	AL513174.1	BOLA2P2	HNRNPA1P8	TMEM183A	UGT1A6
H2AZP3	DPP4-DT	LINC00327	LINC02246	AL391095.3	AC079760.2
CXCL11	GAPDHP44	TRBV4-2	AC007000.4	KLK3	AL158823.1
LINC00163	DDX59-AS1	AC004223.2	A2MP1	AL512306.3	C11orf54
MIR4263	XAF1	COL20A1	LINC01170	AP000977.1	ASB13
AC010970.1	SERPINA9	TMEM220	AF131216.1	ERBIN	AC055855.2
AC026691.1	WDR86	CFAP36	AC002310.2	SOHLH2	AC010931.1
SLC24A2	AP000781.1	NAPSA	LINC02603	AP005229.1	DHX16
LINC00664	ASB15	GRAMD2A	SLC34A3	FAM155B	FBXL18
AL445991.1	LINC01572	SCART1	AP003170.1	AC024941.2	CLUHP3
AL445209.1	IL17D	AL034417.3	AC117489.1	LINC01568	SLC39A12
SYT4	RNU7-40P	ACR	AC027243.1	LINC02038	RHOV
ZAN	AC136475.9	REPS1	GTF3C2-AS1	AC073367.1	HAO1
MYO1H	AF124730.1	LINC02482	TMEM71	HSP90AA6P	ME1
CFL1P1	AL441992.1	AL157786.1	MIR4783	SLC12A8	APC
H4C5	TRBV7-9	AL353135.1	CYP2C18	PPP1R8	TMEM267
CLC	AC005520.3	IGF2-AS	PCDHA2	HYOU1	AC080037.1
TINCR	AC138466.1	RPL35P6	LINC00520	TDRD7	RPL5P18
AC136628.3	ACVRL1	PLG	EPHA3	HPN-AS1	B3GNT7
CCDC155	AL138689.1	C1RL-AS1	SKAP1	AC010904.2	VEGFA
MOBP	OGFOD1P1	CCDC106	Z97192.3	ALG10	LARS1
EGFEM1P	ZIC2	AL162151.2	OR7M1P	SNX18P7	LINC01090
AC079209.1	SLCO1B7	AC244669.2	ITPR3	UBE2Q1-AS1	HNRNPA3P3
AKR1C5P	HS3ST3A1	ZNF667	LAMP5	ZNF146	AC100854.1
CALCR	DRAXIN	SLC16A8	LRRK1	FILNC1	RADX
LINC01135	CELF2	AC074212.1	MAFTRR	AC083862.1	AL359710.1
AC087379.1	FAP	AL033381.1	RBM5-AS1	AL139010.1	CUL3
ANKRD40CL	RPSAP55	URB1-AS1	LY9	AC106822.1	AL121917.1
RNU6-1231P	RNU6-1035P	AL135910.1	MXRA5	AC018926.2	SMARCC1
SCAT8	AC096577.1	GRPEL2-AS1	EPOR	AP000357.1	AC009093.4
CLIC5	ADARB2	SLC1A2	AL355796.1	PPCS	RGS8
TMPRSS15	OR2I1P	AC090197.1	TSPY3	LINC02198	MTREX
HSD3B2	PLEKHS1	AC002128.1	SLC25A29	BPTF	MAZ
CHI3L1	IGKV1OR22-5	GSPT2	AC091133.4	CHCHD3P3	CDKN3
JAG2	TCP11L2	AC092134.1	CATSPER1	TPI1P1	PTER
AL359317.2	ABCC1	RPARP-AS1	SLC15A4	REG4	SMC5
ST13P3	AP005131.6	IPO9-AS1	AC022893.1	CDK13	LINC00244
SLC4A7	PACRG-AS1	OCLNP1	RDH10-AS1	FGF9	NUDT11
BX323845.3	AP001462.1	KCNK2	SLC7A8	AL353763.1	AC090425.3
HOXB5	DND1P1	PSD2	AC102953.1	HMGN2P47	CD58
AC011451.2	AC034243.1	ZG16	AC012625.1	AL139241.1	HMGA1
AL162595.2	IGHV3-15	COL27A1	YWHAZP6	PDF	ACTR3C
FAM133A	AC019109.1	SYNPO2L	CLIP2	TIMELESS	AL121790.2
AL451007.1	CT62	AL117329.1	TMEM74B	AC091849.2	NEK11
LINC01186	NR2F2-AS1	CU633967.1	XRCC4	CRABP1	DCK
IGFL4	PVT1	MAP2K4P1	AC008906.2	AL138847.2	CHTF8
XKR9	CLEC17A	AL391069.3	C17orf82	H3C9P	AL451064.1
AC137055.1	PDCL3P5	AC012513.3	SLC16A3	XAGE2	HNRNPA1P12
H2AC11	TRAV8-3	AC078818.1	BTBD7P1	RPL7AP30	NPM1P46
AL021707.2	H2AZP3	AC073476.1	CPNE7	Z98884.1	ENOPH1
ADAM33	CXCL11	LINC01182	IL20RB	YIPF5	CARMIL1
LINC01483	LINC00163	CDC42BPG	FAM86B1	TAS2R64P	AC011294.1
MBNL1-AS1	MIR4263	AC022217.4	AC008676.1	ARPIN-AP3S2	AL035420.3
ATRNL1	AC092447.2	PRSS30P	FGA	SELENOS	RHEX
AP001107.4	AC026691.1	GREM2	PRNP	KRT18P68	WDR37
AL671986.1	Z82214.2	AC022601.1	KPNA7	MRPS33	AC005154.1
AC091180.6	SHC3	AC093107.1	AC091849.1	ACO2	DIABLO
AP000704.2	SRD5A3-AS1	ZGLP1	SELP	AP1M2	ACVR2A
AC108058.1	LINC00664	MORN3	PDPN	IMPG1	TSG101
LINC02315	AL445991.1	TGFBI	FAM83H	AC104596.1	AC113404.3
PDE3A	CFL1P1	AP000320.1	AC093895.2	SERPINB5	TFAP2A
AC006480.3	AL139352.1	LINC01819	AP002784.1	LINC00398	ARRDC3
AC002550.2	HPCA	TOGARAM2	AC093866.1	AC005332.2	SMAD3
NLRC5	S1PR3	TUB	CALM2P2	CTNND2	LRRIQ3
CCDC102B	TINCR	ZNF710-AS1	MLC1	AC097634.1	AL596094.1
AC135507.1	COPDA1	AL133467.4	PHF3	GPRC5C	AL355994.2
BIRC3	AGBL4	TMEM272	AC073072.1	LINC00589	AL022313.2
PHACTR1	CCDC155	AL390955.2	RRN3P3	ANKRD34B	IGSF9
TUBBP9	MOBP	AC006059.1	LINC01905	CBWD2	AL671277.2
CIDEC	EGFEM1P	CDC14B	AC006449.2	RSKR	BX322559.1
CACNG8	DBET	AC090116.1	AC104260.1	NCBP2L	SNORA71C
AC112484.2	ISM1	AVPR2	OTOG	ACVR2B-AS1	NUDT17
STRIP2	ITGB1-DT	AC012360.2	AP4B1-AS1	AC098679.2	AL355032.1
PRDM13	CALCR	AC098935.1	PTX4	RSBN1L	AC007952.2
HSPD1P6	SCAT8	AC129929.1	AF201337.1	NAV2-AS5	LRRC2-AS1
ADGRA1-AS1	RPSAP45	RPS4XP13	RPL23AP3	PFN1P6	LINC00992
AC008443.4	CLIC5	PAOX	PSG5	MFAP1P1	CBX3
KLHL4	AC005696.4	RPL19P20	CCNO	AL139396.1	AP003469.2
AC044781.1	MIR9-3HG	CACNB4	TSPAN15	AIMP2	AL391669.1
ZNF738	CHI3L1	THRB-IT1	ST6GALNAC4	ANXA13	AC009065.3
AL034550.2	AC007666.1	AC100830.2	AC090686.1	AP000295.1	AC021504.1
SERPINA2	ST13P3	MROH7-TTC4	PHIP	DENR	CCDC125
TRGV10	AL021807.1	GAS5	IGHV3-53	LINC01324	DPY19L2P3
AC051619.3	AC245033.3	LCN6	PINCR	PCDHGA9	AP005233.2
SEMA7A	KRT80	MELTF-AS1	HNRNPA3P9	CD302	ASLP1
RNASEH2B-AS1	SLC4A7	AC092001.1	SLC7A5	SMYD1	HNRNPCP4
AC023137.2	IFNL3P1	IMPA1P1	LINC02468	ESPL1	AL512506.3
AC211476.4	BX323845.3	RNU1-70P	TRPC7	AC209007.1	TMEM102
MX2	HIVEP2	ATP5F1CP1	AL162386.2	MSL3P1	SYNJ1
ELF4	LHFPL5	HEATR9	TNNT3	BZW1	SCARF1
HYI-AS1	CD69	ACADSB	COA6-AS1	ZNF471	AC099778.2
SOCS7	TRAV1-2	AC068631.1	AL022323.3	ZNF98	BBS12
AC048337.1	ZCCHC12	IGHV6-1	AP001094.2	UGT1A4	RIBC2
CLVS2	FAM133A	ASGR1	AC003956.1	AC073150.1	SHOX2
AL138789.1	LINC02576	PAH	AL049597.2	AC022424.1	HASPIN
UPK2	AC021739.3	AL441963.1	AC079140.3	SLC35G1	RPS4Y2
ATP2B4	LINC02716	RPL32	C4orf50	TMEM213	JCAD
RBPJL	LINC01186	SND1	SIGLEC12	LINC01948	AL607028.1
AL354714.1	XKR9	ANKRD53	AL356234.1	INHBA-AS1	ARSK
TECTA	H2AC11	RPL12P27	AP003680.1	AC007389.1	RFWD3
AL132708.1	LDHAL6B	AC027763.2	RGPD2	AC025048.2	TRAV26-1
AC090877.2	AL022322.2	GTF2H4	FBLL1	ARHGEF37	ITIH4-AS1
TEX15	FAT1	AC016355.1	CHN2-AS1	LINC01122	ACSL4
LDHAP2	P2RY8	CFAP221	GNAS-AS1	KRT18P31	AL049650.2
HSD17B1P1	AC084876.1	AC113189.4	KRT18P13	ZNF829	WDR62
TMPRSS2	AP001107.4	AC012464.2	AC004584.1	LRATD2	NSG2
LRAT	RNASEK-C17orf49	EPS15-AS1	ZFP36	FAN1	SNRPEP2
IP6K3	AC055811.4	AL031775.2	PIK3CD-AS2	CCL7	TBCK
TAGLN3	LINC01436	SULT4A1	TRIM17	KLF14	SLFNL1
PHC1P1	FLT3LG	AC135983.4	SIX4	UGT1A6	AC104076.1
FCRL3	AC108058.1	ZNF704	COL16A1	AC079760.2	ZNF596
TMED7-TICAM2	LINC02315	RPS2P4	AC112229.3	C11orf54	ENTPD5
VAV1	MUC3A	IL17RE	AC020978.3	ASB13	AC016026.1
LINC01010	AL445490.1	AC093827.1	Z69666.1	AC055855.2	ZNF229
NHS	AC002550.2	AL358072.1	LINC01952	AC006449.7	CLTRN
MRVI1-AS1	NLRC5	MSTN	AL772337.1	AC010931.1	CCNL1
AL121992.1	ZFAND5	SPA17P1	LINC01630	DHX16	SSR2
FEZF1-AS1	DSCC1	AGBL5-IT1	PARD6B	FBXL18	CASC2
GLIS3	AC135507.1	RRH	AP005899.1	BX119904.2	TBC1D8
SLC7A14	BIRC3	RNF135	CACNA1G	SLC39A12	TESC
RPL10P3	PHACTR1	AC068620.2	MYOSLID	ALX3	AL365181.3
IL12RB2	AC142381.1	PAX8	AC118758.3	IGHJ1	FAM227B
BST1	AP000302.1	C1QTNF3	TOMM20P2	HAO1	HIRA
HAGLR	CIDEC	AF038458.2	EYS	AC020978.4	AC004494.1
IFI6	CD96	GALNT4	AL450322.1	AC109439.2	AIF1L
PCDHGB6	CACNG8	SNORA59B	AC097372.2	AC080037.1	CCNB2
PTHLH	STRIP2	TLE1	AL139042.1	RPL5P18	SPECC1L
FAM96AP2	HSPD1P6	AC012456.2	FSD1	VEGFA	PPIAP2
JAKMIP1	ADGRA1-AS1	DUSP16	AL138966.2	LINC01090	LINC02863
PPIAP30	ANO7L1	PTMAP1	AC127024.4	HNRNPA3P3	PCDHB5
PAX9	AL139005.1	AC005593.1	TPBG	AC100854.1	LINC01798
BMF	AC024940.1	AC025265.1	CCDC102A	RADX	AC016747.3
ADCY9	KLHL4	MYADML2	MARCHF1	AL359710.1	CNTNAP4
AC021683.2	ZNF738	R3HCC1L	DGAT2L6	CUL3	PCDHB17P
RERE-AS1	AL034550.2	ZNF345	CHST4	CYP11B2	GALNT12
CDCA7L	SERPINA2	AC112484.4	FAM72D	IGKV1-13	AGTPBP1
STARD13-AS	AC003002.2	AP004782.1	AFF2	ZDHHC20-IT1	CDS1
HES2	TRGV10	AC126614.1	ZNF888	SMARCC1	DUSP2
LINC02731	C1GALT1P2	MT-ND3	CD79B	AC009093.4	THORLNC
AC004997.1	SIT1	CBX3P9	AC040174.2	RGS8	BAALC-AS1
BX284668.2	AC051619.3	IFNG-AS1	MISP	MTREX	MTMR6
C1QTNF2	MIAT	AL354714.2	AC093249.2	ANKRD20A7P	PCNP
SIAH3	SEMA7A	PKD2L2	MRPS9-AS1	MAZ	UBAP2L
NPAS4	RNASEH2B-AS1	ST7-AS1	OMD	AC019129.1	SAMD14
ALPK3	AC023137.2	AL136038.1	TULP1	CDKN3	AC114402.1
AL078581.2	AC007285.2	STAG3L5P	SNRPN	PTER	SMKR1
KRT18P11	LINC01877	ZNF728	ANKS6	AL583722.3	SFTPA2
AL132639.3	CLEC4E	AC087273.2	IL36G	SMC5	AL137845.2
CSPG4P12	AC010531.3	AC002519.1	BEGAIN	LINC00244	ALG12
AC011753.4	MX2	AC104066.3	AP005136.3	CALR4P	ZNF799
AC004921.1	ELF4	ZNF169	AL021707.7	AC010478.1	PLEKHA8
ARHGAP30	GDF15	AC133552.1	LINC01508	AC090425.3	PIK3CA
ADAMTSL4-AS2	MKLN1-AS	AC107075.1	NPHP3-AS1	CD58	TCIM
CMPK2	HTR2B	LRRTM1	C6orf163	AL135878.1	ZSCAN25
SNORA73B	RPSAP69	ITGA2	KCNJ10	HMGA1	ATF1
RN7SKP296	AL139289.1	ROCK1P1	BX470102.1	ACTR3C	LMLN
ISX	UPK2	AL451085.2	RPL18AP7	AL121790.2	EML2
BDNF	TECTA	TSLP	AC004623.1	TPT1P6	MYRF-AS1
RSPO1	LAMP3	AC021028.1	AC174065.1	DCK	GRAMD4
FST	MIR148A	OPRPN	AC036103.1	CHTF8	NCAPG
LRRC36	TEX15	CALCA	FAM192BP	DIPK2A	YWHAQ
LINC02569	SLC52A3	RNA5SP311	AC010980.2	AL451064.1	AC092171.3
IGF1R	LINC00487	ZNF426-DT	AL133372.2	HNRNPA1P12	LMTK2
SNORD14A	CTTNBP2NL	MERTK	AL049840.5	SPANXB1	RIDA
C10orf91	LDHAP2	AC011477.1	C19orf84	RCC2P6	HUWE1
FAM47E-STBD1	FOXO6-AS1	AC090150.1	CNNM1	NPM1P46	HNRNPA1P8
STEAP3-AS1	BMP2	HAGHL	CFAP69	ENOPH1	AC011477.2
BMS1P4	TMPRSS2	AL031722.1	ASAP1	AC011294.1	LINC01170
AP003392.1	IP6K3	PCAT7	PYY	EIF2S2P2	MORC2
TIGAR	DHDH	PARK7	MAP3K5-AS1	RHEX	AC002310.2
AC024337.2	PHC1P1	NR2F1-AS1	SPATA6L	SERPINB11	AP003170.1
ENOX2	FCRL3	AL360181.1	ATRIP	AC005154.1	LINC01277
AC106786.1	TMED7-TICAM2	AC129492.4	AC004990.1	AC004241.1	MEIS3P2
DKK2	MRVI1-AS1	L29074.1	TMTC2	LRRC38	BX679664.1
EPHA5	AC245297.1	LINC01836	RPL17P34	TTLL6	TTLL12
ZBED6	FEZF1-AS1	GAPDHP44	WDFY4	DIABLO	MIR4783
TRGV2	SLC7A14	AC092653.1	NT5DC3	RPS11P5	CYP2C18
AC012506.3	RPL10P3	XAF1	LINC00327	TSG101	SLC3A1
C20orf144	IL12RB2	LINC00574	TRBV4-2	AP001198.2	RPS27AP6
AC107219.1	OR7E7P	ANAPC1P1	AC004223.2	AC113404.3	KLF13
DPRXP4	HAGLR	FAM217A	COL20A1	LINC02125	RANBP9
LINC01990	IFI6	EEF1A1P38	TKT	OTOA	HSPA9P1
SCTR	PTHLH	FAAHP1	AC021613.1	ULBP3	CENPL
AL035071.1	FAM96AP2	AL732314.8	NAPSA	TFAP2A	ERICH1
AL365440.1	JAKMIP1	RNU7-40P	C10orf90	DHCR7	AL021997.1
RPL7AP10	AL391825.1	AC136475.9	TCN1	ARRDC3	PDGFRA
RNA5SP283	SAMD3	CRLS1	RNF19A	LRRIQ3	EPHA3
ANK3	PAX9	FGFBP3	GRAMD2A	AL596094.1	CYP2A7
AC097515.1	LINC01273	LINC01801	CHRNA5	SEPTIN14	MXRA5
PPT1	NCAN	AF124730.1	SCART1	AL022313.2	AL355796.1
FAM198B-AS1	TUBBP2	TRBV7-9	ADGRG6	AC093515.1	RGP1
PLEK	AC124283.5	TFAP2B	AL034417.3	IGSF9	ADIPOR1P2
AC009902.3	RERE-AS1	AC005520.3	REPS1	AC002094.3	AC097468.1
KCNMA1-AS1	ANKRD55	GPR150	PDE5A	AL671277.2	OSBP
RPL7P21	SELL	AC095057.3	PAPLN	BX322559.1	SYT10
VTI1BP1	AC009166.2	SLCO1B7	SEC14L1P1	SNORA71C	LINC02321
MYOM1	AC006483.2	SORBS1	CLCA4	NUDT17	AC091133.4
IGKV6-21	AC091133.5	PLA2G2C	AL157786.1	AL355032.1	CALML4
FOLR2	CST7	FAM171A1	TMEM51-AS1	AC007952.2	AL359704.1
HNRNPA1P22	AC004997.1	HS3ST3A1	SNORA31	LINC01738	MAT2A
AC244100.2	LINC02625	AC105339.2	AL353135.1	LRRC2-AS1	KLHL7
MSS51	CD37	RPS24P8	RUNDC3A	LINC00992	YWHAZP6
AC010615.1	SIAH3	AC083843.4	RPL35P6	AP003469.2	BRD1
AL157834.1	AC105020.6	FAM163B	IGKV2D-24	AL391669.1	AC115522.1
AC079944.2	MUSK	OR7E29P	AL162151.2	AC021504.1	XRCC4
CATSPERD	AL132639.3	NUDT16P1	CROCCP3	CCDC125	RPL17
AC020934.1	CSPG4P12	HOXD4	ZNF667	AP005233.2	AC005670.1
OR2A13P	AC004921.1	SCGN	NRSN2-AS1	AMY2B	AC008906.2
TEX9	ARHGAP30	AC132872.1	GABRE	ASLP1	MCM3AP-AS1
SLC35C1	AL021707.6	PACRG-AS1	AL033381.1	HNRNPCP4	FAM185A
PLSCR2	CMPK2	AC004069.1	AL135910.1	ZNF674-AS1	CBR3-AS1
CD3G	SNORA73B	A2ML1	LINC01431	AL512506.3	BTBD7P1
RIMKLBP2	AC002094.4	NYAP1	C2-AS1	AC099778.2	PRIM1
CASC19	CHAC1	RBP5	AC027796.4	RIBC2	AL031985.3
FAM187B2P	RSPO1	ZNF132	PRSS44P	SHOX2	CPNE7
FTX	FST	ZBED3	GRPEL2-AS1	HASPIN	RGS17P1
AP002957.1	AC124067.4	AP003059.2	MTUS1	RPS4Y2	TACC3
AC104051.2	LRRC36	RAB6D	SLC1A2	AC026304.1	BMPR1AP1
AL032819.2	LINC02569	PKDREJ	AC007387.1	AC007041.1	FAM86B1
TMEM92	CLRN1-AS1	AC130343.2	ERP27	AC009318.4	SORCS2
AL513327.1	SNORD14A	TWNK	AC002128.1	TRAV26-1	MRPL9
IL5RA	C10orf91	AC012441.2	B4GALT5	ITIH4-AS1	BTN2A2
AL713899.1	AL357078.2	AC012254.4	FBN2	ACSL4	AC093162.1
Z93241.1	BMS1P4	ZNF461	GSPT2	AL049650.2	RAB1C
AC005037.2	AP003392.1	CPO	ADGRB2	NSG2	AC007229.1
MT1H	TIGAR	PPP1R35-AS1	IPO9-AS1	HNRNPA3P10	PLEKHM3
CCL24	TRIM22	H2AZP3	AC008687.4	STYX	CNOT1
DNAH11	TRGV2	SLC17A3	ID1	SNRPEP2	ZNF207
NFIA-AS2	C20orf144	ARHGAP40	OCLNP1	SLFNL1	FGA
TULP4	AL118511.1	EDN3	KCNK2	AC104076.1	AC091849.1
TACR1	AC107219.1	AC073389.3	AL136114.1	ENTPD5	UTP14C
CSDC2	DPRXP4	VXN	PSD2	AC016026.1	FAM83H
AMPD3	VN1R107P	Z82214.2	NPEPPSP1	CLTRN	ARFGAP3
MAL2-AS1	RNF182	MIRLET7D	SYNPO2L	CCNL1	AC093895.2
ADORA2B	LINC00870	KDM2B	RPL18AP16	SSR2	AP002784.1
AL136531.2	ZNF736	RAMACL	AL117329.1	AC009263.1	CALM2P2
CYP2W1	SCTR	AC022413.2	MAP2K4P1	AL365181.3	PIGS
AP000866.3	AC024559.1	FLG	AC078818.1	FAM227B	NECTIN3
AC022182.2	AL365440.1	SMCR8	AC073476.1	HIRA	PHF3
FZD6	RNA5SP283	TINCR	TTC21A	AC004494.1	BCKDHB
STARD6	PLEK	ABHD14A-ACY1	AC131009.1	CCNB2	ZBTB44
LINC01942	KCNMA1-AS1	AC010273.3	LINC01182	SPECC1L	MFNG
AC027682.7	AC024243.1	TEX29	CDC42BPG	LINC02863	OTOG
AL031651.2	SULT1A2	ALOX12-AS1	AC027627.1	PCDHB5	AP4B1-AS1
EIF2S2P3	VTI1BP1	FO393409.1	PRSS30P	TOMM7	TM4SF5
C9orf106	MYOM1	GSTM2	GREM2	LINC01798	CSNK2A3
GAU1	HNRNPA1P22	MOBP	AC093520.1	CNTNAP4	CALML5
AC009119.1	AC010401.1	KMO	AC093107.1	ADCY6-DT	PTX4
SRGAP2B	ZNF300	AP001094.1	ZGLP1	PCNP	AF201337.1
AC090281.1	AC079944.2	RNLS	TLR1	AC114402.1	STK35
ZNF106	AC009878.1	TSGA10	KCNQ5	SMKR1	LRIT3
AC097637.2	AL353718.1	POM121L4P	TGFB2	AL137845.2	RPL23AP3
DTX1	HENMT1	ADD3	MORN3	ALG12	PSG5
SAA2	AL353801.1	ATP11AUN	AC008467.1	ZNF799	TSPAN15
NT5DC4	SLC35C1	NTHL1	TGFBI	PIK3CA	AC090686.1
BASP1-AS1	PLSCR2	PLCD1	SLC35E1P1	AL355482.2	PPP1R9A
GRIK3	CD3G	LINC01135	LINGO1-AS1	AVIL	LINC01671
AC015922.2	RIMKLBP2	HS6ST3	AC073869.3	ATF1	HNRNPA3P9
AK3P3	CASC19	AC087379.1	TOGARAM2	RPS4XP3	LINC02035
NDUFAF4P3	FAM187B2P	ANKRD40CL	UMODL1	MYRF-AS1	SLC7A5
CAPN14	RNU6-1011P	RPSAP45	TUB	NCAPG	LRG1
IL18	DCST1-AS1	MIR9-3HG	AL133467.4	RABEPK	TMEM185B
CSPG4	MIR3142HG	AL354950.1	ADGRG5	LINC01141	RAB29
LINC02156	AC244034.2	TMEM177	AC073115.1	TLCD4	AP000553.2
ARRDC5	FTX	AC020765.2	TMEM272	YWHAQ	KCNN2
ACTN1	AC104051.2	AL359317.2	RPH3A	AC092171.3	FGF20
AD000671.1	AL032819.2	PRODH2	AC093890.1	KDELR3	CSAG1
WEE2	IRF9	AC245033.3	CEACAM5	LMTK2	SLC25A40
AC002310.3	C1orf147	SFTPD	AC007283.2	RIDA	WASL
PLCXD3	AC025884.2	LINC01164	AC006059.1	HNRNPA1P8	TMEM270
ADARB1	AC079313.1	BX323845.3	AC090116.1	A2MP1	CFB
AL359881.1	IL5RA	HIVEP2	SFRP2	LINC01170	TIPRL
LILRB2	AL139099.3	LHFPL5	PRR15L	AC002310.2	ADAM17
AC005746.1	PAK6	PLRG1	KIAA0895L	MESD	AL356234.1
P2RY13	AC126283.1	AC092117.1	CLDN10	AP003170.1	AC115837.1
CD44-AS1	AC005037.2	CALML3-AS1	AGR3	LINC01277	VIPR1
AC010789.1	AL133215.1	ZCCHC12	AC007014.2	H2BC12	OLFM3
AC073210.1	CXCL9	FAM133A	MAP3K12	MEIS3P2	MRPL49
ZNF649-AS1	CCL24	LINC02576	RN7SL809P	BX679664.1	AUNIP
AC105105.3	TACR1	AL133268.1	AC025154.2	IRS1	GCN1
C1GALT1C1L	AC018804.1	MT-CO2	NPPB	TTLL12	RGPD2
AL031595.3	AMPD3	AC015914.1	AC116366.2	MIR4783	SPIN4
IER3	PIRT	FAXC	EYA1	DUSP26	TUBA3D
STARD5	FFAR2	AC090912.1	CACNB4	CYP2C18	AL136295.4
DNAH5	MAL2-AS1	AC021739.3	THRB-IT1	RPS27AP6	GNAS-AS1
LINC02405	ADORA2B	AGER	AC100830.2	KLF13	RFC3
AP001922.5	LINC00239	AL451007.1	MROH7-TTC4	RANBP9	AC004584.1
POSTN	AL590666.1	LINC01186	IGHV2-5	HSPA9P1	SNORD63B
NEDD9	AL136531.2	IGFL4	GAS5	LRRC9	FOXC1
GDF6	HERC6	RPSAP11	MELTF-AS1	PHBP8	STXBP3
DCLK1	RPL21P44	AL021707.2	IMPA1P1	AL021997.1	ALDH7A1P1
SLC7A7	MIR616	WASH2P	ANKRD44-AS1	PDGFRA	TRIM17
EFCAB10	AC097065.2	AL022322.2	AL096701.1	AC073610.2	BTF3P4
TPRG1-AS1	SDS	ADAM33	HEATR9	EPHA3	SNX18P3
RNU11	AL590762.1	AL157823.2	ARID5B	SKAP1	GNRHR2
PEAK1	AC022182.2	AL139161.1	LPCAT1	OR7M1P	LINC01521
AC093908.1	FZD6	ATRNL1	ACHE	CYP2A7	AC006011.3
CRB1	STARD6	RPP38-DT	ERBB3	AC093155.3	JKAMP
HMGN1P36	LINC01942	CPLX2	CD59	ADIPOR1P2	PARD6B
NLGN2	AC099066.2	FLT3LG	CTF1	TSPY3	AP005899.1
AC104964.3	AL158154.3	AC108058.1	IGHV6-1	AC097468.1	CACNA1G
ECEL1	UGT1A5	AC118754.1	TCEAL7	SYT10	MYOSLID
EIF4HP1	AC027682.7	LINC02315	ANKRD34C	LINC02321	DBNDD1
SMAD5-AS1	STMN1P1	LINC01828	LOXL4	SLC25A3	EYS
PPM1E	ZNF676	CTSG	CHD7	AC091133.4	AC127024.4
AP001636.1	DKK4	AC233723.2	AP001533.1	AC021242.2	PPIAP55
RPL39L	EIF2S2P3	AC006480.3	MIR600HG	CALML4	LINC01460
AC010754.1	AC104024.2	MRPL50	CD2	APEX2	TPBG
AC116025.2	AC079466.1	RPS6	SLC9C1	SLC15A4	VBP1
H1-4	AC097637.2	SKI	SLC10A2	RDH10-AS1	AC093567.1
AC008481.1	AL731568.1	PON3	RAB40A	AL359704.1	ZW10
CACYBPP2	AL358075.2	NKX3-1	CDHR4	MAT2A	AC037459.1
FEV	ADPRH	ZNF383	PROM1	SLC38A10	KRTAP5-AS1
ACRBP	NT5DC4	P2RY11	ZNF124	YWHAZP6	CHST4
NPNT	BASP1-AS1	AC005076.2	IFFO2	AC024651.1	FAM72D
GP6	SLC2A5	AC011476.3	AKNAD1	AC115522.1	ZNF888
AC099329.2	AC092969.1	RBM23	IGLV2-18	ARMT1	AC093249.2
LINC01638	AP002807.1	AL445248.1	AREG	NTRK1	MRPS9-AS1
AC084809.1	WASH3P	BAMBI	AC012254.5	XRCC4	TULP1
AC012066.1	GRIK3	INTS6-AS1	AC106799.2	AL391832.2	HS6ST1
TGFBR2	AC015922.2	CACNG8	ANKRD53	RPL17	IL36G
AC008957.1	ZNF714	AC112484.2	LINC02331	AC008906.2	AL021707.7
AC022335.1	AK8	ANO7L1	AC027763.2	MCM3AP-AS1	AC069120.1
KIR3DL1	AK3P3	CCDC183	RPL22P2	FAM185A	ADAM10
AP3B2	CAPN14	COX6B2	AJ239322.1	SLC16A3	AP002992.1
SACS	IL18	CTDSP2	CAND2	BTBD7P1	NPHP3-AS1
SNX29	IGLVI-70	ZNF474	CFAP221	PRIM1	AC004623.1
AC022905.1	LINC02156	AC020915.2	AC012464.2	AL031985.3	FAM192BP
CTCFL	ARRDC5	AC003002.2	EPS15-AS1	RGS17P1	VPS50
DDX60L	LINC02714	AC141557.2	AC087289.1	IL20RB	AL049840.5
KRT6B	WEE2	IBTK	IGSF6	BMPR1AP1	AC073464.1
ZFP42	NUTM2F	AC051619.3	KNDC1	SORCS2	SMAD5
AK5	ST8SIA1	AC084871.1	BEX2	MRPL9	ASAP1
TBX1	AC005291.2	SEMA7A	IL17RE	BTN2A2	RHOA-IT1
AC008895.1	HAS1	AC023137.2	AC134879.2	AC093162.1	SPATA6L
RN7SKP173	ARSJ	AC007285.2	AC020916.1	RAB1C	ATRIP
LINC00443	LILRB2	AC009019.1	MSTN	AC007229.1	CCNK
KIAA1755	AC005746.1	WDR66	AC020634.2	PLEKHM3	PRTN3
AC072022.1	P2RY13	LMOD1	IGLV1-47	TMEM41B	TMTC2
PTCHD3	CD44-AS1	DSG1	AGBL5-IT1	CNOT1	AL390729.1
AC005747.1	STAMBPL1	AC211476.4	RRH	ZNF207	SNX2
RAPH1	EP300-AS1	AC010531.3	TMEM130	FGA	AL122125.1
C10orf55	RUNX3	TRANK1	AC068620.2	PCM1	BOLA2P2
PACC1	C1GALT1C1L	KLRF1	PAX8	KPNA7	NFYA
TBX20	IER3	LINC01003	GALNT4	UTP14C	LINC00327
AC108134.3	LUARIS	AC048337.1	PIGCP1	FAM83H	TRBV4-2
SLC25A5P3	AP001767.3	HTR2B	NKAIN3-IT1	ARFGAP3	LBH
DKK3	LINC02405	SRGAP3-AS4	MIR186	AC093895.2	AL513534.2
FAM183DP	AP001922.5	COBLL1	TPT1-AS1	AP002784.1	AP000355.1
TRAM2	KLF7	UPK2	SNORA59B	SREBF1	AC006254.1
AL359711.2	AL031705.1	AL354714.1	NFKBID	AC093866.1	CFAP36
HMGB1P49	KC877982.1	ATF7-NPFF	GLI2	CALM2P2	NAPSA
SPINK5	NEDD9	LAMP3	STX1A	NECTIN3	HNRNPKP4
CCN1	GRIN1	AC016877.3	UBR5	PHF3	RNF19A
PABPC1P3	DCLK1	AL049828.1	AL136141.1	BCKDHB	USP46
ARNT2	NKAIN4	AL132708.1	AC129492.1	LINC01905	LINC01564
AC004130.2	SLC7A7	MIR148A	ADGRA1	OTOG	STRAP
SLC12A5	Z94721.1	FAM151A	PTMAP1	AP4B1-AS1	PRPS1
NCOA7	EFCAB10	AC090877.2	AC025265.1	AL158819.1	CCDC168
RPL7P60	LINC02607	JARID2-AS1	LINC01901	TM4SF5	GSTA1
GABRA2	SCN2B	SOX15	MYADML2	CSNK2A3	EPHX3
THSD7A	KY	OGA	R3HCC1L	CALML5	POLR2B
CLGN	BTNL3	AC092279.3	AL445647.1	PTX4	CHRNA5
MIR4664	AC093908.1	AL109976.1	ERICH6-AS1	AL845331.2	APOL5
FNDC1	BCL2	SNHG17	AC112484.4	SOX1	ADGRG6
AC108463.3	ACKR1	PLXNA3	AP004782.1	RPL23AP3	PHBP3
AC093909.1	ALOX12B	LINC02021	RAB6C-AS1	PSG5	DIAPH2-AS1
GCM1	HMGN1P36	LRAT	AC060780.2	CCNO	ZNF821
CCN5	AC004585.1	TAGLN3	FIGNL2	AC090686.1	PDGFB
PHKA1P1	AC005224.2	TRAV6	IFNG-AS1	PPP1R9A	AL050320.1
LCA5	DLG2	LINC01010	AL354714.2	LINC01671	TMEM51-AS1
FGF1	AC126544.1	AC007881.3	PKD2L2	IGHV3-53	NID1
DNAJB13	AC091806.1	KLHL14	MYO1F	PINCR	INTS13
SP6	SASH3	NHS	OR11Q1P	HNRNPA3P9	TBL1XR1
CRX	EIF4HP1	TNK1	AL136038.1	TRPC7	CABP4
AC087392.3	SMAD5-AS1	DOP1A	FSIP2	LRG1	MTPN
GRK3	DLEU2L	AL121992.1	STXBP5L	PTPRU	IGF2-AS
COL8A1	LINC02033	RPS3P6	CLMP	AP000553.2	RUNDC3A
CASP12	AC007389.5	SMIM2-AS1	AC092687.3	NLGN4X	RPL35P6
OSBPL1A	AP001636.1	OR7E7P	ZNF728	KCNN2	PLG
SAA2-SAA4	RPL39L	RPS24	AC087273.2	RPL37	LINC02657
CNGB1	AC019183.1	TEX43	AC002519.1	FGF20	AC244669.2
CLEC12B	LGALS9C	AL591848.2	AC104066.3	CSAG1	KCNC3
ZFP69B	AC116025.2	RHEBL1	ZNF169	ADSS1	GABRE
AC103858.2	SLC2A9	CFAP57	E2F5	GAMT	TMOD3
SLC7A1	LINC01376	FAM96AP2	AC107075.1	SLC25A40	RNU6-1053P
H2BC20P	AC073333.1	JAKMIP1	GNRH1	WASL	TRA2B
HCRT	ODF3B	AC024560.1	CCNG2	TMEM270	HPX
AL157838.1	IDO1	BOK	ITGA2	AL132780.2	AL033381.1
TLR7	AC091153.4	PAX9	ROCK1P1	CFB	THPO
SCGB1D2	AL391416.1	AC156455.1	TSLP	AL356234.1	PLAA
ARHGAP31	DNAJA1	LINC01273	AC021028.1	AC115837.1	SPATA2
MAGEL2	ACRBP	NCAN	HOXC9	OLFM3	PRSS44P
SSBP3-AS1	SYNDIG1	GABRR2	CALCA	MAPK6	SUDS3
AL031848.1	IGHV2-26	AC124283.5	RNA5SP311	MRPL49	MTUS1
PMFBP1	GP6	ARMC9	PAG1	GCN1	SLC1A2
AC025279.1	AC099329.2	CDNF	YEATS2-AS1	RGPD2	DNAJB14
IFI44L	LINC01638	RERE-AS1	AC021218.1	SPIN4	AC007387.1
TMEM164	AC084809.1	CDCA7L	ZNF426-DT	CHN2-AS1	ERP27
CNOT6LP1	AC244034.1	BORCS5	COL24A1	TUBA3D	RPL31P61
MIR570	AC012066.1	STARD13-AS	AC011477.1	AL136295.4	AC005102.1
SLC26A4	AL391361.2	AC073343.2	ID4	CASC20	B4GALT5
TRAV17	REC8	AL121944.2	ATP8B3	GNAS-AS1	BMP6
AC004490.1	RNA5SP508	BLOC1S5-TXNDC5	LETM2	RFC3	FBN2
PTGES3L	AC022335.1	DVL1	HAGHL	SPATA24	GSPT2
AP000892.4	KIR3DL1	AC009166.2	PHF21B	AC004584.1	RPARP-AS1
PCDHGB4	AL450998.1	ING2	GATA1	SNORD63B	AC008687.4
AL158166.2	AC008825.1	AKR1C1	AF117829.1	HMGB1P8	RASSF5
HSD3BP4	TP53INP2	AC004997.1	AC244093.4	STXBP3	SDHDP6
AC005329.3	AC022905.1	GSTM3	NR2F1-AS1	ALDH7A1P1	OCLNP1
DMC1	TRBV5-1	IGBP1P1	AC073323.1	BTF3P4	KCNK2
TTC39C-AS1	CTCFL	AC105020.5	APCDD1L-DT	SNX18P3	PSD2
C2CD2	AC027373.1	SLC34A1	IGHV1-45	Z69666.1	NPEPPSP1
MSNP1	DDX60L	ASCC1	KIF2A	GNRHR2	LENEP
AC025575.2	SH2D1A	LINC02625	L29074.1	LINC01952	ZG16
TRPM3	AK5	BX284668.2	LINC01836	AL772337.1	COL27A1
AC068533.3	TBX1	CPS1	GAPDHP44	AC006011.3	PPP6R1
OLFM4	LINC00871	NPAS4	CYBA	JKAMP	ZNF684
LINC02202	KIAA1755	AC105020.6	AC092653.1	LINC01630	CU633967.1
AL136979.1	AC072022.1	MUSK	FAM217A	PARD6B	RAB3B
AC107021.1	AL450124.1	AL078581.2	AL353763.2	AP005899.1	MAP2K4P1
PPP4R1-AS1	PTCHD3	RPL13A	LINC01572	CACNA1G	TSC2
STAG3	AC005747.1	AL034397.1	IL17D	MYOSLID	C16orf91
LINC01140	ITIH6	ZDHHC15	EEF1A1P38	DBNDD1	AC012513.3
AL450992.2	PDGFA	AC011753.4	FAAHP1	EYS	PRIM2
BANF1P1	RAPH1	WDR97	AL732314.8	IGHV1-12	AC073476.1
APBB1IP	C10orf55	AC093582.1	RNU7-40P	AL450322.1	CEP85
CD84	AC004890.3	AP000254.1	AC136475.9	RNA5SP108	AGTR1
NDUFB4P12	PACC1	AC021146.11	CNN2P9	AL139042.1	LINC01182
SLC16A9	LINC01589	TOGARAM1	LINC01801	PPIAP55	CDC42BPG
PRSS21	DKK3	AP000238.1	AF124730.1	LINC01460	AC011939.1
AL365209.1	LOXHD1	LINC01091	LINC01854	TPBG	CPN2
SLC12A9-AS1	FAM183DP	VAX1	TFAP2B	AC100849.2	HDAC3
OAS2	PROK1	LINC02182	AC107871.2	VBP1	LINC00628
NIPAL1	AL359711.2	FBXW11P1	CA9	AC093567.1	BHMG1
KIF26A	SPINK5	ADAMTSL4-AS2	AL138689.1	ZW10	AC022272.1
SLIT3	AL365181.2	H1FX-AS1	ZIC2	AL512353.1	TLR1
RN7SL4P	PABPC1P3	AL021707.6	AC095057.3	AC037459.1	KCNQ5
TRIM64FP	SLC12A5	MS4A6E	SORBS1	KRTAP5-AS1	TGFB2
AC025580.1	ESPNL	SLC16A13	PLA2G2C	AL160408.1	MORN3
SOX4	RPL7P60	SNORA73B	FAM171A1	AC026316.3	EIF4A2P4
SYNPO	AP001020.3	AC025198.1	HS3ST3A1	NUCB2	WASHC5
PCDHGA7	AL445931.1	INMT	DRAXIN	AC093249.2	LYPD1
AC007431.3	IGHV4-61	SLF2	AC105339.2	COQ5	ARID1B
AC009275.1	IGHV4-31	AC124067.4	EVA1C	MRPS9-AS1	TGFBI
AC106739.1	CLGN	AC090517.2	CYP24A1	TULP1	AP000320.1
TRIM50	MYO1G	LRRC36	CELF2	LINC02029	SLC35E1P1
AP005262.2	AC108463.3	ZNF33B	RPS24P8	LINC02473	H1-0
HIPK4	SERBP1P1	IL17RB	AC083843.4	GRB14	AC069547.1
AL035071.2	TIFAB	AL357078.2	FAM163B	IL36G	LINC01819
AC009962.1	AC093909.1	ITGB1BP2	AC044849.1	AL021707.7	UMODL1
PLAC8L1	SETP20	KLK4	NUDT16P1	AC069120.1	AC092155.2
AC060780.3	CCN5	PCK2	TLCD3A	ADAM10	AL133467.4
AC037198.2	PHKA1P1	FAM47E-STBD1	OR2I1P	CAPN7	ADGRG5
OAS3	LCA5	AL035706.1	PLEKHS1	AP002992.1	AC104118.1
AC005070.3	AC073610.1	BMS1P4	SCGN	NPHP3-AS1	LINC02458
HPDL	DNAJB13	DNAJB1P1	TCP11L2	AC108734.3	AC073115.1
AL049872.1	AC048382.1	Z98885.2	ABCC1	RPL34P31	CDHR5
BARX2	AC087392.3	AC024337.2	VWDE	LTA4H	TMEM272
GLIPR2	GRK3	FMO4	IGLV2-8	AC004623.1	AC004801.6
AC007376.2	CASP12	FGF22	AC132872.1	AC036103.1	FGF13
AC104411.2	AL161752.1	MT-TP	AP005131.6	FAM192BP	SLC46A2
RCAN2	SAA2-SAA4	ZNF134	IFNA20P	SCARB1	BRD3
SPATA22	CNGB1	ZBED6	ARHGAP18	VPS50	DDX10
BEAN1	PLAAT4	AP003068.4	AC012073.1	AL133372.2	AC093890.1
AL157932.1	KRT5	AL035530.2	PACRG-AS1	LINC02362	CEACAM5
AC107294.1	ZFP69B	TAS2R19	AC004069.1	AL049840.5	CTAGE9
LIFR-AS1	GPR132	SLC25A22	A2ML1	AC073464.1	CDC14B
SHISAL1	DUSP4	EFCAB2	C11orf45	AC078942.1	CSPG4P13
SNORA79B	SLC7A1	VN1R107P	LIN28B	BRWD1	PRR15L
SETX	P2RX5	HMGB3P6	SRGAP3-AS2	FASTKD3	CLDN10
MLLT6	ANKRD29	AC091167.5	IGHV3-15	PYY	AC099336.2
CCL11	AL157838.1	LINC01990	LINC02212	RHOA-IT1	ETNPPL
HIGD1B	TLR7	AC024559.1	AP003059.2	ATRIP	PRPF38B
LINC01067	BACE2	SLC30A3	CPB1	AC004990.1	CCDC85C
ZNF571-AS1	AC110015.1	AC004453.1	RAB6D	CCNK	SMS
AP005482.2	GTPBP2	AL031963.3	AC130343.2	DUOX1	AC098935.1
CSTL1	ARHGAP31	TET3	TWNK	PRTN3	TDGF1
AL121929.3	GBP1P1	AC009902.3	AC012254.4	TMTC2	NBPF14
AL359076.1	MADCAM1	AC024243.1	CLEC17A	AL390729.1	GABPA
MUSTN1	H3P6	SULT1A2	CFAP44	BOLA2P2	PCCA-DT
C12orf71	AC103808.3	AC119751.6	PDCL3P5	HSD17B8	RPS4XP13
SIGLEC5	SSBP3-AS1	RPL7P21	TRAV8-3	TRBV4-2	AC116366.2
AP001610.2	PMFBP1	TENM3-AS1	CPO	AL513534.2	AC138393.3
ALG1L15P	AC025279.1	FAM92A	LINC02842	AP000355.1	AC138932.3
AL035446.1	IFI44L	FOLR2	PPP1R35-AS1	COL20A1	LYSMD3
DSCAM	TMEM164	HNRNPA1P22	ARHGAP40	AC006254.1	AFF3
AC138956.2	AD000671.2	BRAT1	EDN3	LINC02307	RPL19P20
TMC5	TRAV17	AC010615.1	MUC15	TMEM220	SLC38A9
SOCAR	AC008496.2	SNRPGP14	AC073389.3	AC021613.1	SLC26A11
AC091042.1	PTGES3L	AC012676.5	VXN	NAPSA	CACNB4
AC006971.1	AL158166.2	AL157834.1	SLC24A2	HNRNPKP4	AC100830.2
ENTPD7	NDNF	ZNF300	MIRLET7D	TCN1	PRAMEF7
AL592114.3	AC009955.4	SLCO1B3-SLCO1B7	KCNJ6	CXCL13	RNU1-70P
RNU6-524P	AC005329.3	RBP7	RDH13	AC027796.1	ATP5F1CP1
PHACTR2	HNRNPA1P27	CATSPERD	RN7SL566P	LINC01564	ARID5B
AC098614.3	AL133467.2	AC020934.1	LINC00664	STRAP	HNRNPR
THNSL2	TTC39C-AS1	OR2A13P	NT5C3AP1	PRPS1	AC137894.1
AC008764.4	MSNP1	GALR1	AC116351.1	CCDC168	AC068631.1
ESRRB	AC025575.2	TSHZ2	AC010307.4	GSTA1	FAM8A1
C4orf47	APOBEC3D	ZNF776	SYT4	EPHX3	ERBB3
IL11	AC068533.3	AC005324.5	LOXL3	TBK1	AC020937.1
MKX	OLFM4	TEX9	SDK2	POLR2B	ING1
AC023818.1	AL136979.1	ZNF431	AC112722.1	CHRNA5	ANKRA2
AC234917.1	LINC01140	AC007285.1	AC022413.2	APOL5	ZNF555
RASA4B	AC245100.1	LINC00910	FLG	SCART1	TCEAL7
ATP2C2	AL450992.2	TM4SF19-AS1	HPCA	ADGRG6	SAR1B
LINC00539	BANF1P1	RIMKLBP2	SELENOM	PHBP3	CCDC120
KRT8P20	APBB1IP	DDX53	CLC	REPS1	AGPAT5
AC099329.1	FAM220CP	AC233728.1	TINCR	TDGF1P3	LOXL4
AC012417.1	CYTOR	AC090695.2	ABHD14A-ACY1	RNU6-577P	AC243960.2
TRPV5	CD84	PTCH2	AGBL4	AC009949.1	AL450384.2
AP000695.2	NDUFB4P12	AC067750.1	AC010273.3	DIAPH2-AS1	CHD7
AC010991.1	PRSS21	LINC01954	TEX29	AL050320.1	AC125232.1
WDFY3	AL365209.1	MIR3142HG	DAGLA	NID1	ASGR1
AC080100.1	OAS2	FTX	GSTM2	INTS13	PAH
GUCY1B2	AC091390.4	AL032819.2	MOBP	AL353135.1	RNF11
SNX18	LIF	CD1E	KMO	IGF2-AS	SLC10A2
AC126177.3	ITGA6	NNAT	EGFEM1P	RPL35P6	CEP120
EIF1P6	AARD	ISM2	AP001094.1	IGKV2D-24	TMEM238L
AC011287.1	LINC02817	RPL29P14	DBET	PLG	G3BP2
AJAP1	PADI2	NUBPL	KCNV1	C1RL-AS1	COMMD2
IGHV1-67	NCF2	TBC1D3D	TSGA10	LINC02657	NR5A2
LINC01615	AC037487.1	AL513327.1	ITGB1-DT	AL162151.2	RNU6-312P
GPR179	PEG10	IL5RA	AC079209.1	IL13RA1	PROM1
AC022400.6	FMR1-AS1	SUGCT	ADD3	TMEM191A	WDR47
THSD1	AC025580.1	BX537318.1	ADAM12	TINF2	ZNF124
SIGLEC16	SOX4	AC098484.2	ATP11AUN	AC244669.2	IFFO2
PDCD6IPP2	PDE4B	CR786580.1	CALCR	KCNC3	IGLV2-18
MIR3189	HLA-C	STAG3L5P-PVRIG2P-PILRB	ANKRD40CL	RNU6-1053P	NLN
AP000759.1	AC009275.1	SLC35E2B	SCAT8	TRA2B	NCOA4P3
AC091060.1	TRAV8-4	AL133215.1	FP325330.3	HPX	AC012254.5
AC110995.1	ACSM6	GRHPR	ARMC4P1	AL033381.1	HMGXB4
AC005842.1	AP005262.2	NFIA-AS2	PLA2G4F	THPO	AATF
NFKBIZ	TFAP2A-AS1	TACR1	AL354950.1	AC008125.1	RPL12P27
SYS1-DBNDD2	AL035071.2	AC092119.3	DPP6	PRSS44P	LINC02446
ADAM23	ZNF157	AC018804.1	AC020765.2	FTSJ3	LINC02331
AC010655.5	C8orf88	SLC9A3-AS1	AC093525.8	MTUS1	CFAP221
OR51E1	KRT8P10	EEF1A1P24	AC245033.3	SLC1A2	GPBP1
ZNF556	AC037198.2	AMPD3	KRT80	AC007387.1	EPS15-AS1
GLUD1P2	OAS3	VAMP3	SFTPD	RPL31P61	AC007114.2
USP27X	HPDL	AL136531.2	IFNL3P1	AC005102.1	WDR45B
ARPC4-TTLL3	AC022400.5	AL157832.1	MELTF	B4GALT5	SULT4A1
AL008718.3	BARX2	CYP2W1	AC011747.1	GSPT2	ALG6
IGKV2D-40	IGKV2-28	LIFR	GTF2IP6	AC092134.1	AC087289.1
AC092666.2	GLIPR2	AP000880.1	AC144833.1	RPARP-AS1	PRR5-ARHGAP8
RBPMS-AS1	AC007376.2	RPL21P44	HOXB5	AC008687.4	KNDC1
AL161938.1	GUCA2A	AP001350.1	HIVEP2	SDHDP6	MMGT1
AC013468.1	TRIM74	RABGEF1	AC005839.1	OCLNP1	STAU2
ADGRB3	AL157932.1	ANKRD42	AC011352.3	KCNK2	ARG1
KCNE5	AC008758.6	MIR4500HG	LHFPL5	AL136114.1	CBFB
LRP2	SNX20	DANCR	PLRG1	PSD2	ZNF704
HECW2	SPRED3	SEMA3D	AC092117.1	NPEPPSP1	AC134879.2
AP001001.1	Z99289.1	AC010997.4	CD69	LENEP	TRADD
PA2G4P2	SHISAL1	AC013356.2	TRAV1-2	ZG16	LMO4
TNFAIP8L3	SNORA79B	LINC01942	ZCCHC12	PPP6R1	GGA3
ABCG1	AC100757.2	PPIL6	FAM133A	RPL18AP16	POLG2
TUBA3E	FSTL3	EPO	LINC02576	AL117329.1	AC073342.1
AD000671.3	CCL11	LINC01359	AL133268.1	LINC01285	CRYM
AL137244.1	HIGD1B	SRCIN1	AC015914.1	ZNF684	CLDN20
AL355388.1	ZNF571-AS1	FAM218A	FAXC	CU633967.1	RRH
SCRG1	CSTL1	ZNF676	SPATA32	RAB3B	SERTAD4-AS1
AL731566.3	BLACAT1	RPS25	LUC7L	C16orf91	MYH4
BPIFB1	AL121929.3	DKK4	BRDTP1	ZBTB20-AS4	MTIF2
CAMP	MUSTN1	AL031651.2	AC021739.3	PRIM2	DIAPH1
LINC02718	AC108136.1	WASH7P	RUFY1	AC078818.1	TMEM130
KIAA1210	C12orf71	EIF2S2P3	AL451007.1	AC073476.1	PAX8
LOXL2	SIGLEC5	KANSL1L	LINC01186	CEP85	GALNT4
AC123768.2	ELFN2	AC026979.3	PLEKHN1	AGTR1	PCDH1
AC108676.1	HECW2-AS1	AL359541.2	IGFL4	AK4	PIGCP1
JPH1	ATP1B3	ZNF137P	RPSAP11	AC131009.1	MIR186
AL049844.2	AC016831.1	AC090281.1	SNPH	LINC01182	TMEM139
SLC16A7	KRT8P26	PGM1	AL031432.2	CDC42BPG	TLE1
AP001107.5	AP001610.2	AC000032.1	AL021707.2	UBE2Q2	GLI2
SERPINE1	ALG1L15P	ZNF606	CST2	AC027627.1	STX1A
RPL7AP2	SMN2	BHLHE41	ZFP36L1	TMF1	DUSP16
GREM1	CACNG7	AC024560.2	LDHAL6B	NKX6-3	UBAP2
PDZRN4	AC012603.1	AC018475.1	AL022322.2	XRCC6P1	UBR5
AC092941.1	CXCR6	NT5DC4	TRIP10	GREM2	AC129492.1
KLF10	AC138956.2	WNT5A	ADAM33	AC112493.1	IRF6
AL391095.4	OCLM	BASP1-AS1	LINC01483	AC011939.1	SMARCA4
ULBP2	TRPM2	AC004982.2	ATRNL1	CPN2	AC006538.1
MRPS18AP1	TNFRSF14-AS1	AC034236.2	AC084876.1	HDAC3	AC096536.2
AC119150.1	SRGN	AL359643.2	AP001107.4	PLCH2	AC112484.4
ARIH2P1	AC091042.1	DPT	LINC00308	AC093107.1	AC060780.2
TMCC2	F10-AS1	ZNF714	CPLX2	AL354861.3	TEX19
AL078581.4	CD3E	MTCO2P22	AC055811.4	LINC00628	GPATCH4
CRACD	PSMB9	DCC	LINC01436	BHMG1	FIGNL2
SPATA1	IL32	AK8	AC108058.1	RAB8A	UPF3A
TEX101	AL596325.2	AK3P3	DDX39B-AS1	AC022272.1	MPPED1
AC019069.1	THNSL2	NDUFAF4P3	LINC02315	TMEM167A	CBX3P9
KIF3C	C4orf47	ENPP1	MUC3A	TLR1	IFNG-AS1
LINC01933	IL11	SP5	PDE3A	ELAVL4-AS1	AL354714.2
CD300A	AC023818.1	SMG6	LINC01828	KCNQ5	ZNF805
AC105053.1	AC234917.1	AL513327.3	CTSG	CMTR1	PRRG4
GALNT6	RASA4B	SRGAP3	AC006480.3	EIF4A2P4	MOSPD2
CDH7	IGHV4-28	AL355490.2	LINC02826	WASHC5	B3GALNT1
RNU6-531P	MROH7	AC067930.4	AL445490.1	GLB1	AL391058.1
NTN4	MACORIS	LINC02734	AC090503.2	AC073347.1	STAG3L5P
AP001781.1	ATP2C2	TAF9B	NKX3-1	LYPD1	CDK7
LRGUK	LINC00539	AC053503.1	IGLV2-34	TGFBI	AL139384.1
ADAMTS5	KRT8P20	INSC	DSCC1	AP000320.1	ZNF728
AC093510.2	AC099329.1	AD000671.1	ADAMTS10	SLC35E1P1	LINC00567
CBLN1	AC012417.1	WEE2	BIRC3	H1-0	AC002519.1
AC061992.2	PTPRE	SLAIN1	PHACTR1	CPPED1	AC104066.3
TNS4	TRPV5	CHIT1	AC011476.3	AC069547.1	ZNF169
CATIP-AS2	ZBTB33	ACYP2	AL445248.1	LINC01819	CYB561D1
ACTG1P14	ELOVL3	LIPC	BAMBI	UMODL1	E2F5
CELF4	LUM	AC009309.2	AP005061.2	AC092155.2	AC133552.1
LINC01099	TBX19	AC002310.3	SEMA3E	ZNF710-AS1	AC107075.1
AP001271.2	GUCY1B2	PLCXD3	AC142381.1	PPP1R11	LRRTM1
PNPLA5	IGLV2-14	DNAJC19P5	CIDEC	AL133467.4	GHET1
AKAP12	NLRP1	AC067930.2	CD96	ADGRG5	ITGA2
RPL17P11	AL669918.1	ICE2	RPL7AP15	LINC02458	ROCK1P1
SUN3	KANSL1-AS1	AL359881.1	CACNG8	AC073115.1	AL451085.2
P4HA3	LINC02848	AC005746.1	AC112484.2	CDHR5	SV2A
CX3CR1	AC006160.1	AL512604.3	STRIP2	TMEM272	CEP72
AL589745.1	AC007569.1	P2RY13	VCPIP1	AC018521.5	METTL14
CRP	IGHV3-13	STAMBPL1	IGHV1-58	SLC46A2	RNA5SP311
IGHV3-7	AC107959.2	AMOTL2	CCDC183	BRD3	ZNF646
BBX	IGHV1-67	KRTAP5-8	PCDHA10	ATP5PBP3	YEATS2-AS1
AP001432.1	LINC01649	RPSAP29	AC024940.1	DDX10	VDAC1P2
AC087294.1	AKAIN1	RRN3P1	ZNF26	AC093890.1	BX284668.5
MUC19	AC022400.6	AP000866.5	CYP26B1	CEACAM5	SLC37A4
RN7SKP23	THSD1	AL031595.3	ZNF320	AC007283.2	EML1
AC027279.2	SIGLEC16	AC008763.1	KLHL4	CTAGE9	AC090150.1
CNTN6	PDCD6IPP2	STARD5	EGR1	CDC14B	EIF4H
AC100827.2	MIR3189	SUOX	COX6B2	AC090116.1	ATP8B3
AC022898.2	AP000759.1	AP000354.1	TMEM132D	AL512303.1	HMGB1P10
DAB2	AC116407.4	AP000350.5	CTDSP2	PRR15L	PCAT7
AC104581.4	AC091060.1	DNAH5	ZNF474	RPL29	GGACT
NAP1L4P1	AC005842.1	SPIRE1	ZNF738	AGR3	PHF21B
L1CAM	AC126773.4	LINC00334	SERPINA2	TLE6	RPL21P132
AC015871.3	ZNF556	HCG18	AC003002.2	ETNPPL	PON2
FCGR2C	GLUD1P2	CD300LG	CYP4F8	CCDC85C	KRTAP5-6
LILRB5	AC048380.2	LINC02328	AC141557.2	RN7SL809P	IGBP1
AC016773.2	ARPC4-TTLL3	AL031705.1	C1GALT1P2	AC098935.1	TXLNGY
CDKL4	AL008718.3	NEDD9	MIAT	AL133279.1	AL360181.1
FAM182B	IGKV2D-40	GDF6	AC084871.1	TDGF1	KIF2A
LNCOG	AL161938.1	MRPS31P5	RNASEH2B-AS1	NBPF14	L29074.1
AC113139.1	AC013468.1	LINC00229	ITGB6	GABPA	LINC01836
KIAA0100	ADGRB3	NKAIN4	AC009019.1	PCCA-DT	ZNF689
AP006296.1	KCNE5	ZNF550	WDR66	RPS4XP13	AC092653.1
AC090246.1	HECW2	CROCC2	CLEC4E	AC093850.1	NINL
AC009299.2	AP001001.1	KLF15	GUCA2B	KRT16P2	AC078777.1
GYPE	PPP4R1L	S100A1	DSG1	AC138393.3	AMH
AL035458.1	TNFAIP8L3	AC121764.1	AC211476.4	EYA1	DDX59-AS1
MT1CP	ABCG1	TPRG1-AS1	VWA5B1	AC138932.3	LINC00574
AL359880.1	TRBV5-5	SCN2B	AC010531.3	LYSMD3	ANAPC1P1
RPSAP5	MCUB	RNU11	TRANK1	RPL19P20	CHMP3
PLCG1-AS1	TUBA3E	MTHFD1P1	MX2	SLC38A9	SERPINA9
CASC15	AD000671.3	AL359915.1	IGFBP3	SLC26A11	FAM217A
EPB41L3	POLD2P1	TMEM121	ELF4	AC100830.2	AC084876.2
AC243962.1	AL137244.1	AC013643.3	GDF15	AC092001.1	LINC01572
NCOA4P4	AL355388.1	ARNTL	PAGE1	IMPA1P1	ADCY6
NAV1	AL645608.8	MGMT	EVA1B	PRAMEF7	FUNDC2P1
AL590428.1	SCRG1	CRB1	SRGAP3-AS4	RNU1-70P	AL732314.8
AC092376.2	AC124283.3	ACKR1	UPK2	ATP5F1CP1	SEC24B-AS1
AL603910.1	CAMP	HMGN1P36	RBPJL	ACADSB	TDRKH
AC073842.1	LINC02718	AC110772.2	CR382285.1	HNRNPR	CNN2P9
TMEM246-AS1	KIAA1210	AC004585.1	ATF7-NPFF	AC137894.1	BCO1
AC073529.1	JPH1	AC005224.2	LAMP3	AC068631.1	LRRCC1
RASGRP4	AC008750.1	TGIF2LX	AC022182.1	RAMAC	GMPS
AC027644.1	LRRC26	PPIAP87	AL049828.1	AC091987.1	FGF3
FOXC2	SLC16A7	DLG2	AL132708.1	FAM8A1	AF124730.1
SLC38A2	LAG3	DCXR	MIR148A	ERBB3	AL441992.1
IGHV3-48	SERPINE1	AL023581.2	AC092954.1	AC020937.1	SLC40A1
PPIAP9	GREM1	RPL34	AC090877.2	ING1	SAMMSON
TP63	KCNA3	ECEL1	JARID2-AS1	IGHV6-1	CCDC157
ZNF532	AL391095.4	AC105749.1	SOX15	ANKRA2	AC005520.3
CHGA	ULBP2	HOXD8	TEX15	ZNF555	F12
AC096564.2	MRPS18AP1	LRRC52-AS1	OGA	SAR1B	CA9
ADAMTS1	AC119150.1	CHCHD2P7	SLC52A3	AGPAT5	MGAT5
TUBB2BP1	AL583785.1	LINC02033	AC092279.3	AC243960.2	OGFOD1P1
AC079385.3	TCL6	AP001636.1	CTTNBP2NL	AL450384.2	HMGB1P14
ALOX15	AL078581.4	AC083809.1	AL109976.1	CHD7	ZIC2
AC084357.2	CRACD	SLC2A9	LDHAP2	AC125232.1	SLCO1B7
SCN8A	SPATA1	HGD	SNHG17	ASGR1	TGIF2
AC098850.3	LPL	LINC00653	TMEM234	GSTA3	YTHDC2
GASK1B	BDKRB1	AC008481.1	PLXNA3	PAH	DHFRP1
RAB3D	CD300A	AC090912.3	LINC02021	HEXB	PLA2G2C
AL356056.2	TAGAP	AC073333.1	LRAT	RNF11	PHAX
SMCO2	RNU6-531P	CASS4	TAGLN3	SLC10A2	FAM171A1
RMST	NTN4	CAVIN2	AL022322.1	CEP120	CLRN3
AL137796.1	LRGUK	TCF7L2	TRAV6	TMEM238L	HS3ST3A1
CDON	FAM209A	ZNF517	PHC1P1	G3BP2	AC105339.2
AC068870.1	MTND2P12	AL080317.1	FCRL3	COMMD2	HINT1
IL17RD	AC093510.2	ZNF549	CBX2	NR5A2	RPS24P8
PIK3R5	CBLN1	SLC25A27	VAV1	RNU6-312P	AC083843.4
NSFP1	COL7A1	ITFG2-AS1	DLX3	WDR47	RPSAP55
AC008764.2	AC061992.2	ERLNC1	KLHL14	AL441963.1	FAM163B
TLX2	TNS4	AL137060.3	NHS	IGLV2-18	TBC1D31
OLAH	CFAP46	ACRBP	MRVI1-AS1	YBEY	AC096577.1
AL135844.1	PSMB8-AS1	RPL7AP34	PRSS57	NCOA4P3	ADARB2
MTHFD2	CELF4	GP6	VILL	AC012254.5	EIF5B
AL157935.2	AP001271.2	ARHGDIG	ANXA2	AC106799.2	NUDT16P1
MAP7D3	PNPLA5	AC023043.1	AL121992.1	HMGXB4	OR2I1P
SNORD19	AKAP12	AC084809.1	RPS3P6	AC010186.3	PLEKHS1
CPA5	RPL17P11	AC244034.1	AC107952.2	AATF	TCP11L2
BLK	ANKRD20A21P	AC013244.1	MEX3D	ANKRD62	ABCC1
HSP90AB2P	SUN3	PGLYRP1	IL12RB2	OR8A1	VWDE
MYO9A	AC090772.5	AC007370.2	OR7E7P	RPL12P27	IFNA20P
GRIN2A	IGHV3-30	AC136469.2	RPS24	LINC02446	EP300
ZC3H12A	AL049795.1	SEMA3B	TEX43	LINC02331	AC012073.1
GK-IT1	REL	MUC17	SPAG1	AC027763.2	PACRG-AS1
AC027801.1	SLX1A-SULT1A3	AC091153.1	NMRAL2P	AC016355.1	ZBTB6
GAPDHP60	CRP	TTC30B	IFI6	AJ239322.1	ASPM
SAMSN1	IGHV3-7	FBXL16	PTHLH	AC113189.4	AP001462.1
PLAT	AC087294.1	CRHBP	GAL3ST1	GPBP1	AC016065.1
SHANK1	SLC16A5	AC006064.2	JAKMIP1	RPL39P3	AC132942.1
SNHG31	RTL9	AKR1C4	ZNF707	EPS15-AS1	NYAP1
ZNF790-AS1	LINC02398	SORD	DAPK1	AC007114.2	DND1P1
CCL26	RN7SKP23	RPS20P24	PAX9	WDR45B	ZNF132
RNY1	IGHV7-81	RNA5SP508	AC156455.1	SULT4A1	C11orf45
MTCYBP18	Z94721.2	MAPT-IT1	TGM1	ALG6	ZBED3
ACTL10	AC027279.2	ZNF502	AC005046.2	AC087289.1	AC141586.2
HNRNPA1P33	UNC93B3	AC022335.1	BMF	PRR5-ARHGAP8	TM6SF2
ZNF880	ELDR	ZSCAN12	ADGRF4	KNDC1	RAB6D
CFAP100	AC022898.2	TESK2	KCNQ3	MMGT1	CT62
ESM1	TLR3	KIR3DL1	GABRR2	ARG1	AL358334.3
AC020907.1	DAB2	TOB1	AC124283.5	BEX2	LINC02453
AP003059.1	NAP1L4P1	AL049873.1	ARMC9	IL17RE	TWNK
MYLK2	AL592301.1	C6orf120	RERE-AS1	AC134879.2	AC012254.4
AL163636.1	FCGR2C	AL009174.1	FSD1L	AC025445.1	AC073957.3
AC140912.1	LILRB5	BLMH	CDCA7L	AC093827.1	AC002456.1
AC009171.2	AC016773.2	LINC00871	STARD13-AS	ARRDC4	LINC00304
MCMDC2	LINC00676	ARMC5	ZNF85	GGA3	CLEC17A
AL391832.1	CDKL4	AC005920.3	ORAI2	POLG2	CFAP44
NPAS3	TMEM18-DT	AC090607.2	AC073343.2	AC073342.1	TRAV8-3
ADPGK-AS1	LNCOG	RAD21-AS1	ZNF415	IGLV1-47	ZNF461
AC108751.5	AC113139.1	RN7SKP173	PLAGL1	CRYM	SYNE4
LINC02274	CRYAA	LINC02210	ANKRD55	CLDN20	HNRNPA3
C19orf67	AL356108.1	AL109766.1	BLOC1S5-TXNDC5	RFPL4B	H2AZP3
FAM81A	AP006296.1	LINC01422	PODXL2	RRH	LINC00163
MYO18B	AC090246.1	AL451074.2	SELL	MYH4	AC093297.2
ATF3	AC009299.2	AP000442.1	ING2	MTIF2	IQCB1
KRT18P38	GYPE	KIAA1755	AC091133.5	DIAPH1	SLC17A3
RN7SL2	GOLGA8H	AC072022.1	RPP25	RPL41P2	SYTL4
AL391261.4	MT1CP	ESPNP	AKR1C1	TMEM130	DMP1
MIR4645	AL359880.1	AL031666.2	GSTM3	GALNT4	RFXAP
RPL4P1	RPSAP5	LINC01589	IGBP1P1	PIGCP1	MIR4263
AC006262.1	RASGRP3	ZNF75A	AC105020.5	NKAIN3-IT1	DEPDC5
GPR65	CASC15	SMIM8	BX284668.2	MIR186	AC092447.2
AC109780.1	EPB41L3	ASS1P12	CD37	TMEM139	KCNE2
AC027279.1	AC243962.1	AP001267.2	ADGRL3	H2BC17	SET
PCSK1	NCOA4P4	LOXHD1	SIAH3	DUSP16	PDS5B
OASL	AC092376.2	AC083902.1	CPS1	FTH1	KCNJ6
LRP4-AS1	IGLV2-33	SCOC-AS1	NPAS4	AC129492.1	NR1D2
AC099548.2	AL603910.1	SEC14L5	AC105020.6	IRF6	AL356356.1
AC091132.2	AC073842.1	AC022018.1	LINC02058	LINC01901	AL445991.1
LINC02829	KLK14	AL359711.2	MUSK	AC006538.1	TTC30A
LINC01291	AC073529.1	DNMBP-AS1	AL078581.2	AC096536.2	KCTD3
AC016526.2	RASGRP4	SPINK5	ZDHHC15	AL445647.1	AC116351.1
NDST3	AC027644.1	DGUOK	AL132639.3	AC121758.2	RASA1
PTX3	FOXC2	LINC01980	MACROD2	AC112484.4	LOXL3
AC106037.2	SLC38A2	MTHFD1	LIPH	CREB3L2	ACER2
UBASH3B	PRKCH	HSF2	AC011753.4	AC060780.2	FLG
TLE3	IGHV3-48	ENO1-AS1	WDR97	TEX19	HPCA
DGCR11	PPIAP9	AC011445.2	AC093582.1	GPATCH4	CHST13
DNAH7	TP63	ESPNL	ATOH1	FIGNL2	SMCR8
AC026356.1	FPR1	TLX1NB	AP000238.1	AC126614.1	ZNF2
ASCL1	CHGA	RPL7P60	AP000787.1	MPPED1	HSD17B13
SARM1	AL138767.3	AP003969.2	INGX	CBX3P9	AC009407.1
STARD4-AS1	AC010997.5	ZNF709	LINC02182	AC004870.1	AGBL4
ZBTB20-AS1	KIAA1211L	TNKS2	FBXW11P1	IFNG-AS1	AC010273.3
SEMA3A	ADAMTS1	LINC02152	ADAMTSL4-AS2	ZNF805	DAGLA
ADGRE1	TUBB2BP1	FAM117A	H1FX-AS1	PRRG4	AC107032.2
NFIL3	AC079385.3	HEPACAM	AL021707.6	IFI27	KMO
PGM5P3-AS1	ALOX15	AC080013.5	SNORA73B	AL391058.1	AL137013.1
ZNF618	CASKIN1	GSTA12P	RN7SKP296	EIF3FP1	KCNV1
AC133963.1	AC092447.5	IL13RA2	AC002094.4	AP003110.1	TSGA10
ABCA1	AL356056.2	LINC02352	RGL4	OR11Q1P	ISM1
F8A1	SMCO2	WFDC2	AC025198.1	STAG3L5P	ITGB1-DT
AL355581.1	LINC01424	SERBP1P1	BDNF	CDK7	LINC02584
FGL2	UGT8	TIFAB	MZB1	AL139384.1	POM121L4P
UCHL1	AL137796.1	ACOT1	AC100814.1	ZNF728	PPEF1
AC243960.3	AL109659.2	AC093909.1	INMT	LINC00567	AC015908.2
AC104794.5	AC068870.1	SLC22A3	SMURF1	AC234781.3	KRT8P45
ZNF117	PIK3R5	AC019294.1	RSPO1	AC002519.1	AC005586.1
HOXB6	Z95114.3	GCM1	Z98884.2	AC104066.3	PDIA6
AF127936.1	AC140479.2	CCN5	FST	AC133552.1	ATP11AUN
ATP5F1AP2	AC046176.1	BRAFP1	AC124067.4	AC107075.1	RNF214
R3HDML	NSFP1	DNAJB13	AC090517.2	LRRTM1	SNRPGP15
DYDC2	LINC01752	CRX	LRRC36	GHET1	ATP6V1E2
DCST1	PRF1	RNU6-8	CLRN1-AS1	ITGA2	LINC01135
AC080037.2	AC007610.6	SRD5A2	IGF1R	AL451085.2	SLC5A9
CYP2S1	C3orf35	GRK3	IL17RB	TSLP	SCAT8
RN7SL5P	MICB	TP73-AS1	AL357078.2	CEP72	PKP4
AL031674.1	OLAH	BRWD1-AS1	ITGB1BP2	METTL14	PLA2G4F
AC090796.1	VSIG10L	GVQW2	AC087289.2	GALNT2	ATP6V1A
ANKRD36B	AL135844.1	ZFP69B	AL035706.1	OPRPN	HOXD13
METTL24	MTHFD2	PPP1R1C	STEAP3-AS1	RNA5SP311	AL354950.1
LINC-ROR	AL157935.2	AC103858.2	BMS1P4	IGKV2-29	CHI3L1
AC005014.3	RNA5SP383	AC002056.1	AC132812.1	BX284668.5	TMEM177
OPHN1	CYP2A6	AC016596.1	PLK4	SLC37A4	FAM168B
AC015971.1	TMEM158	AC067930.5	AP003392.1	COL24A1	AL359317.2
SLC35E2A	AL049869.3	HCRT	AC024337.2	MERTK	ST13P3
AL162274.3	HOXA9	SLC47A1P2	RNY4P10	AC090150.1	PRODH2
FGD2	MUC20-OT1	AC099778.1	ADGRF1	EIF4H	SSX8P
THBS4	PXK	PEAK3	EPHA5	ATP8B3	KRT80
AC092683.1	SNORD19	AC021092.1	LPCAT4	AC100826.1	SLC4A7
RNA5-8SP6	BLK	MT-TC	ASPG	HMGB1P10	SFTPD
COX4I2	HSP90AB2P	AC120114.1	TRGV2	PCAT7	IFNL3P1
AC093642.2	GRIN2A	CORO2A	AL158071.1	PHF21B	MELTF
GRAPL	ZC3H12A	MADCAM1	FCHSD1	LINC00165	AC011747.1
AC120024.1	GK-IT1	H3P6	VWA3A	RPL21P132	C11orf58
RPS10P3	UBE2FP1	RNF32	LINC00680	AC244093.4	AC011352.3
AL353764.1	SOX2	ZNF404	LINC01910	PON2	CALML3-AS1
AP001357.2	LINC02397	AC138123.1	RPL30	KRTAP5-6	TRAV1-2
UTRN	AL390879.1	AC103808.3	AC107219.1	NPPA	MPP6
CLIC2	AC027801.1	PMFBP1	LINC02616	IGBP1	ZCCHC12
SCN4A	LINC01730	IFI44L	TAS2R19	TXLNGY	FDPS
NKX6-2	AC126323.1	ZNF610	EFCAB2	AL360181.1	RASD2
HS6ST1P1	CHKB	OR7E102P	AC091965.5	KIF2A	LINC02576
LRRC75A	SAMSN1	ACOT6	CEP152	DPP4-DT	AL133268.1
AC092296.2	ASTL	AC020658.4	ZFAT	L29074.1	C8orf33
TENM3	FCN1	MIR570	AL049555.1	PLSCR5	FAXC
IGF2BP1	PLAT	PYCARD	VN1R107P	ZNF689	SPATA32
RPL31P11	SHANK1	AD000671.2	AC091167.5	AC092653.1	PTTG1
AC040160.1	ZNF790-AS1	DAB1	LINC01990	AC078777.1	NCAPG2
CPVL	SLC2A3	COQ3	RNF182	LINC00574	AC090912.1
STK17B	RPL23AP67	AC009113.1	HNF4G	ANAPC1P1	PLEKHN1
AOX3P	CEACAM16	PTGES3L	SCTR	SERPINA9	IGFL4
KIR2DS4	AC006299.1	PCDHGB4	SPINK9	FAM217A	SLC25A43
RASSF2	GOLGA2P7	HNRNPA1P27	AL662899.4	AC084876.2	DCAF12
AC022144.1	MTCYBP18	TRIM16L	SLC30A3	ASB15	AL031432.2
AC027702.2	ZNF880	AC116036.2	RPL7AP10	AP000769.1	AL021707.2
ANKRD22	CFAP100	POLR3A	AC005993.1	LINC01572	CST2
PLA2G10	AC020907.1	TOP3BP1	RNA5SP283	AC092839.1	ZFP36L1
WWP1P1	MYLK2	DYNLRB2	ANK3	CDHR3	LDHAL6B
RELL1	AC140912.1	MTDHP1	AC097515.1	ADCY6	TMPOP2
BX284613.2	ADPGK-AS1	KDM1B	TET3	FUNDC2P1	AL157823.2
RPL10P1	AC011511.5	AC106886.5	LINC01619	AL732314.8	POGLUT2
HMGN2P4	AC108751.5	KIAA1549	AC009902.3	TDRKH	FAT1
BRD9P2	AC087854.2	TRPM3	SULT1A2	CNN2P9	TBC1D23
AL109955.1	FAM81A	AC018926.1	TENM3-AS1	BCO1	CFAP97D1
AOX2P	AC073370.1	LRCH4	VTI1BP1	LINC01801	AL078644.2
GPR37L1	ZNF603P	OLFM4	MYOM1	LRRCC1	AP001107.4
DNAJA4	AL135924.2	MINPP1	IGKV6-21	FGF3	AC104461.1
C1orf105	ATF3	AC138356.1	FAM92A	AF124730.1	AC091180.6
C3orf20	RNU6-1160P	AL136979.1	AC009812.4	AL441992.1	RRP1B
CBWD4P	AC093673.1	AC021755.3	MSS51	GJA10	CPLX2
ZNF541	RPL29P19	LIX1L-AS1	AC010615.1	SLC40A1	AC055811.4
AC007389.4	TAAR3P	MIR122HG	SNRPGP14	LINC01854	LINC01436
MTCO2P12	KPNA2	ATP5MDP1	AC012676.5	TFAP2B	STRN
TMSB15A	AC009090.5	SPATA17	AL157834.1	SAMMSON	LINC01828
ZDHHC2	BMS1P1	STAG3	ZNF300	AC005520.3	LINC02826
FAM83A	MIR4645	AC245100.1	SLCO1B3-SLCO1B7	F12	AC020915.1
AL845321.1	RPL4P1	AL162311.2	HOXB-AS2	CT45A10	RPS6
RBMS1P1	AC006262.1	AC008026.3	AC079944.2	CA9	AC091965.4
AL139124.1	GPR65	AC097658.2	POF1B	OGFOD1P1	AP003559.1
OR7D2	AC090015.1	FAM220CP	SNORD7	HMGB1P14	NR2F2
GP9	AC027279.1	SHMT1	AC007326.1	ZIC2	PON3
CHL1-AS2	PCSK1	C1orf53	AC009878.1	SLCO1B7	DSCC1
SCAMP5	OASL	AC091390.4	AL353718.1	CNBP	ANP32E
ZBTB20	LRP4-AS1	MIR99AHG	NAP1L3	DHFRP1	ADAMTS10
TMEM92-AS1	ATAD3C	AC093162.3	CATSPERD	PLA2G2C	BIRC3
LINC01123	HLA-B	AP003119.3	OR2A13P	CLRN3	AADAC
AC092490.1	AC099548.2	RN7SL4P	Z97989.1	AKR7A2P1	AC011476.3
AC092171.2	SLC22A15	PPP2CB	AC010834.3	AC105339.2	NR2C2
UGT2A3P7	AC108704.2	AC009560.1	FHL2	HINT1	BAMBI
AL132989.2	DIRAS1	NPM1P21	AC107926.1	RPSAP55	AP005061.2
AL391280.2	LINC01291	TRIM64FP	SNORD72	FAM163B	UHRF1BP1L
SLC15A2	NDST3	FRA10AC1	AC124319.2	RNU6-1035P	SEMA3E
KRT18P4	PTX3	PEG10	AC005324.5	OR7E29P	AC142381.1
PCOTH	IGHV3-11	C1QBP	TEX9	AC096577.1	RPL22L1
PNMA2	TJP3	PCDHGA7	ZNF431	NUDT16P1	PGLYRP2
ADGRL4	AC106037.2	AC083798.2	PLSCR2	OR2I1P	TUBBP9
ZDHHC11	SLC13A1	CYP1A2	AC007285.1	BRIP1	AC104113.1
RASAL2	UBASH3B	AC005618.1	CD3G	PLEKHS1	AC112484.2
AL450326.2	TLE3	AC009275.1	TM4SF19-AS1	IGKV1OR22-5	PRDM13
DHRS2	KRT27	HIF1AN	RIMKLBP2	TCP11L2	HSPD1P6
EFCAB12	EHD4	TRAV8-4	AL121890.5	VWDE	TRIQK
AC006557.1	DGCR11	FREM1	DDX53	AC132872.1	CYP2D6
PKD1L3	TRAF5	ACSM6	CASC19	AP005131.6	ZNF12
VN2R17P	AC026356.1	TRIM50	AC090695.2	IFNA20P	ANO7L1
LYPD5	ASCL1	APOA5	PTCH2	ZNF516	C1orf109
BASP1	LINC00315	TFAP2A-AS1	RNU6-1011P	EP300	TPMTP1
ADAMTS7P3	AC006965.1	HIPK4	AC009318.3	ROS1	AC009237.14
APLP1	LY96	AC009962.1	LINC01954	PACRG-AS1	ZNF320
DOK2	PKNOX2	AC060780.3	MIR3142HG	TMEM207	AC008443.4
CIDEB	ZBTB20-AS1	BCDIN3D-AS1	AP002957.1	ZBTB6	EGR1
HS3ST5	C12orf42	HPDL	AL353588.1	ASPM	COX6B2
TPRG1	SEMA3A	C7orf65	GABRB3	AP001462.1	AC004943.2
AC138207.7	ADGRE1	MIR4300HG	AL032819.2	AC132942.1	CTDSP2
AC004884.2	NFIL3	AC096639.1	AC005921.4	RBP5	AC003002.2
AC011481.1	TP53BP2	HUNK	CD1E	LIN28B	KMT2E
AC021739.5	AC133963.1	CAMK2N2	IRF9	IGHV3-15	CYP4F8
CCL21	F8A1	BARX2	C1orf147	LINC02212	CNGA4
RPS20P33	AC009118.2	AC018809.1	ISM2	AC019109.1	AC141557.2
GDNF-AS1	FGL2	PIWIL1	CCDC191	AC141586.2	C1GALT1P2
CD163	WAS	RERG	ERC1	TM6SF2	SEMA7A
CXCL1	HOXB6	SPATA22	RPL29P14	PNLIPRP2	AC007285.2
UBE2Q2P2	AF127936.1	AC008443.6	TMEM92	RAB6D	ZC3H11B
MYOZ2	R3HDML	AC246817.2	AC107214.1	CT62	SFXN1
TMEM252	IGKV3D-15	TMEM44-AS1	AL513327.1	AL358334.3	ITGB6
PIK3R6	CTAGE1	CDIPTOSP	AC079313.1	GALT	PTK2
AC060766.5	DCST1	AC008758.6	IL5RA	LINC02453	AC009019.1
BNC2-AS1	AC080037.2	LINC00271	AL139099.3	TWNK	LINC01877
AL121890.2	CYP2S1	LIFR-AS1	MIR17HG	AC012254.4	WDR66
FEM1A	HNRNPUP1	AL354872.2	HSPD1P11	AC002456.1	GUCA2B
LINC00968	ORC6	AC012615.1	CR786580.1	AP001599.1	MKRN1
AL049873.2	HLA-H	Z86062.1	AMD1	LINC00304	ID2
CECR9	AC068647.2	ADAMTS13	HNRNPA1P53	CLEC17A	DSG1
C10orf105	AC139795.1	MLLT6	ACTL8	CFAP44	SLC30A10
PGK1P2	KRT8P39	LINC01134	SLC35E2B	TRAV8-3	OSTC
FHOD3	AC090796.1	FAM186B	AC083967.1	SYNE4	AC007663.4
AC008764.8	ANKRD36B	TXK	MT1H	LINC02842	SOCS7
ALDH1L2	TRAV9-2	IQCH-AS1	AL133215.1	HNRNPA3	ELL2P1
COLEC12	IGHV1-46	AL136018.1	SLC9A4	H2AZP3	ITGA11
NABP1	METTL24	CSTL1	CCL24	CXCL11	MKLN1-AS
CD53	UGT3A2	HERC2P9	NFIA-AS2	LINC00163	LINC01003
AC007938.1	AC004835.1	ZSCAN10	AC009271.1	IQCB1	EFCAB13
AP000560.1	NAV3	SDR42E2	AC092119.3	SLC17A3	AC048337.1
COL19A1	AC005014.3	ZSCAN21	SLC9A3-AS1	ARHGAP40	FFAR3
BMP10	AC006064.1	AL359076.1	EEF1A1P24	SYTL4	AC007566.1
AC093627.3	PLEK2	ZNF226	CSDC2	DMP1	PSMD10
AP001429.1	AL162274.3	GCAT	AMPD3	EDN3	KMT2B
AC124242.2	FGD2	MIR6835	AL161908.1	MUC15	AL138789.1
PHBP19	THBS4	AC012447.1	AC012236.1	COCH	SRGAP3-AS4
CPNE5	TRIM31	AP001610.2	FFAR2	MIR4263	RS1
PCDH9-AS2	SLC35G5	BANF1P2	MAL2-AS1	DEPDC5	RBPJL
AL031963.2	CEACAM1	CYP2C8	ADORA2B	AC092447.2	ABHD13
BCL2L15	COX4I2	LINC02447	LINC00239	AC114341.1	IHH
EIF3EP1	AC093642.2	AC005034.4	AL590666.1	VXN	CR382285.1
PRKAA2	GRAPL	EPHA10	AL136531.2	Z82214.2	AL049828.1
NPM1P5	RNF5P1	SLCO2B1	AP1G2	KCNE2	AC090877.2
E2F2	LRP5L	RBMXP1	CYP2W1	AP006222.1	HNRNPA2B1
AC026355.2	AC120024.1	AC012603.1	LIFR	NR1D2	MDH2
ZFHX2-AS1	RPS10P3	MKRN3	RBMS2P1	AL356356.1	RHOQP2
PSMD10P1	CLIC2	AL035446.1	RPL21P44	RN7SL566P	UHRF2
NWD1	C3orf22	PRR19	CCDC68	LINC00664	SOX15
PBX2P1	AC007384.1	OCLM	AP001350.1	AL445991.1	TEX15
NOTCH3	AL353747.3	AL603825.1	MIR616	KCTD3	AC135803.1
AC104135.1	AC092296.2	AC004148.1	AC097065.2	RASA1	SLC52A3
AC087163.3	IGF2BP1	TNFRSF14-AS1	SNHG4	AC010307.4	LINC00278
LRRFIP1P1	ADAMTS9-AS1	HCRTR1	AC140059.1	AL445209.1	CTTNBP2NL
ATP8B2	RPL31P11	F10-AS1	AC022182.2	SYT4	LDHAP2
TRBV7-6	AC040160.1	RNU6-524P	SEMA3D	ZAN	HSD17B1P1
KRT18P39	CPVL	TMEM245	CDK18	ACER2	TMPRSS2
LYPD6	STK17B	AC112484.1	AP002847.1	PEX13	PLXNA3
ADAMTS9	HLA-DMA	PHACTR2	AC127502.1	FLG	AC004076.2
TOP3B	ITGAX	AC007613.1	RPS2P36	CHST13	LINC02021
AC108479.1	AOX3P	EXOC3L4	FZD6	SMCR8	LRAT
CEP295NL	KIR2DS4	THNSL2	AC013356.2	HSD17B13	ERCC3
RNU6-118P	RASSF2	ESRRB	AC103974.1	CLC	TAGLN3
RPL21P135	AJ009632.2	AC092155.1	PPIL6	TINCR	GCK
AC120498.9	FCHO1	AC131971.1	EPO	COPDA1	CEBPG
ADRA1D	ANKRD22	C4orf47	UGT1A5	ABHD14A-ACY1	PHC1P1
IGHV3-35	LRRC52	ABCG5	LINC01359	AGBL4	AL136988.2
GPR55	WWP1P1	MKX	HERC2P4	AC010273.3	UBXN2B
ARL5B	RELL1	Z69890.1	EIF2S2P3	CCDC155	UTP23
DOCK11	AC018742.1	AC011498.6	MGARP	AC107032.2	CBX2
DLX5	COLCA2	RASA4B	KANSL1L	KMO	TMED7-TICAM2
PSRC1	AL583722.1	AL356000.1	IGHV2-70	AL157778.1	SNORD62B
SLITRK1	RPL10P1	ATP2C2	AL845331.3	DBET	LINC01010
LINC02225	AL109955.1	LINC00539	AC026979.3	AL137013.1	DLX3
AC021242.3	GPR37L1	AC099329.1	ZNF137P	KCNV1	ZNF890P
AL451064.2	DNAJA4	AC012417.1	BMPR1B	TSGA10	KCNQ2
AC092667.1	C1orf105	MKRN9P	GLRB	ISM1	TNK1
CALB2	ICA1	AC004832.5	AC097637.2	ITGB1-DT	AC004233.2
AC018638.7	CBWD4P	AL135905.1	AC078883.1	LINC02584	AL121992.1
SIGLEC6	ZNF541	MYH7B	AC000032.1	POM121L4P	FEZF1-AS1
AL159972.1	AC007389.4	RALGPS2	CDCP2	PPEF1	NHP2
LRRC37A4P	LINC00943	MGST1	BHLHE41	AC079209.1	GLIS3
HSPA12B	NKD1	ZGPAT	AC024560.2	AC015908.2	PGAP2
AC132872.2	AC136604.2	ELOVL3	TRIM59	AC005586.1	VN1R83P
CD81-AS1	TMSB15A	MAOB	CHI3L2	PDIA6	MEX3D
LINC00702	AC004034.1	SPAAR	AC018475.1	ATP11AUN	OR7E7P
C3orf49	RBMS1P1	GUCY1B2	NT5DC4	CALCR	RPS24
EIF3C	LTK	AC119403.1	WNT5A	ATP6V1E2	BDNF-AS
CCDC80	AL139124.1	MTATP6P2	RN7SKP106	LINC01135	SPAG1
CD86	OR7D2	NLRP1	AC092969.1	AC087379.1	CFAP57
AC021146.9	CLCF1	AL669918.1	AC004982.2	ANKRD40CL	PCDHGB6
ZMIZ1-AS1	BCLAF1P2	VN1R108P	ABLIM2	PARP16	PTHLH
TVP23A	GPAT3	RPL17P36	LINC02492	RNU6-1231P	FAM96AP2
RPL5P24	BNIP3P11	PUS10	AL359643.2	SLC5A9	GAL3ST1
AC104806.2	ATP2A3	LINC02848	ZNF714	SCAT8	COA1
AC109809.1	KLF5	ING5	DCC	FP325330.3	LANCL1-AS1
CD200R1	AL357033.1	AC126177.3	AK8	ARMC4P1	PPIAP30
TSPAN2	AC092490.1	EIF1P6	NDUFAF4P3	PLA2G4F	DAPK1
IGSF10	TRIM38	AC107959.2	AC008065.1	HOXD13	AL391825.1
C15orf56	AC092535.5	AC138207.2	PCDHB8	TMPRSS15	AC024560.1
SAMD9L	IGHV3-52	GPR179	AL513327.3	MIR9-3HG	PAX9
LINC02127	IGKV1D-8	AKAIN1	CLDN11	AL354950.1	TGM1
TTC34	UGT2A3P7	THSD1	SRGAP3	CHI3L1	ADGRF4
ATP2A2	AP001021.3	LZIC	AC110048.2	TMEM177	KCNQ3
CHST6	AL391280.2	SIGLEC16	AL355490.2	AL359317.2	ADCY9
FAM181B	AC079336.5	AC079322.1	AC067930.4	ST13P3	SREBF2-AS1
LPCAT3	AL133467.1	AC091060.1	IL18	PRODH2	NCAN
MIR222HG	KRT18P4	C6orf58	IGLVI-70	SSX8P	SHLD2P2
TEDDM1	PCOTH	CYB5D1	ARRDC5	AC245033.3	BCL2L11
EPB41L2	ZDHHC11	AC104088.1	ACTN1	KRT80	TUBBP2
LINC00640	AL450326.2	AC048380.2	INSC	IFNL3P1	AC124283.5
LINC02677	EFCAB12	ARPC4-TTLL3	AD000671.1	LINC01164	USP9X
MPO	KRBOX1	H3C6	BTG1	AC011747.1	CDNF
AC131953.2	CKMT2	ATP7B	WEE2	GTF2IP6	CDCA7L
YPEL1	LYPD5	FRMD6-AS1	SLAIN1	C11orf58	PDIA5
TRAV20	BASP1	AL359715.1	ST8SIA1	AL139317.4	STARD13-AS
AC092809.3	DOK2	PRH2	LINC00184	AC144833.1	ZNF148
AL031280.1	SHISA5	FUCA2	CHIT1	LINC01664	SYDE2
NUAK2	AC004884.2	AC092295.2	SDCBP2	CASP14	MANBA
HNRNPA3P1	AC011481.1	AF129075.2	SLC6A14	CALML3-AS1	RBM12B
ITGAV	AC021739.5	PPP4R1L	AC005291.2	TRAV1-2	AP001000.1
SLC9A2	CCL21	PA2G4P2	AC002310.3	AL162595.2	ANKRD55
CD5L	SATB1-AS1	AC106895.1	AC010547.2	ZCCHC12	BLOC1S5-TXNDC5
ARHGEF6	GDNF-AS1	AC078883.3	AC109322.1	FAM133A	AP001178.3
NEXMIF	RPL7AP26	AD000671.3	DPY19L2	FDPS	C10orf82
GNAO1	RETN	RABEP1	HAS1	AL133268.1	CDC37P1
PNMA6B	CD163	PAXIP1-AS2	PLCXD3	AC015914.1	KCNH4
CR1L	MACROH2A2	AL137244.1	OR7C1	SPATA32	PTMAP9
GCNT1P3	CXCL1	AC005261.1	AC005746.1	NCAPG2	AC009166.2
CDH22	VGLL1	AL645608.8	AL512604.3	AC090912.1	HES2
AL356968.2	MYOZ2	AL354707.1	P2RY13	BRDTP1	IL1RAP
MX1	TMEM252	AL731566.3	CD44-AS1	RPS21	UFC1
AC133919.2	AC060766.5	SLC47A1	SMYD5	AL451007.1	AL360270.3
ADH5P4	BNC2-AS1	BPIFB1	STAMBPL1	PLEKHN1	ADGRV1
LONRF2	RPL12P33	LMO7	AC073210.1	IGFL4	GSTM3
STPG2	LINC00968	AC005696.1	G6PD	HOTTIP	IGBP1P1
AC132872.3	AC023908.3	HNRNPA1P48	KRTAP5-8	XKR9	SLC34A1
AL121895.2	CELA2B	CAMP	RPSAP29	AL031432.2	ASCC1
AL606491.1	AL049873.2	LINC02718	ZNF649-AS1	H2AC11	AC106820.4
AL023806.1	C10orf105	AF127577.4	RUNX3	AL021707.2	LINC02625
LINC01991	TRBV13	DAND5	RRN3P1	CST2	BX284668.2
MYC	PGK1P2	AC079313.2	NLGN3	MAD2L1BP	DAZAP2P1
LILRB1	AC008764.8	AC123768.2	AP000866.5	ZFP36L1	ATXN1L
AL133297.2	IL9R	ACADL	AC008763.1	RFK	RPA3
PRICKLE2-AS3	ALDH1L2	AL109804.1	AC015712.6	LDHAL6B	ADGRL3
TTLL11-IT1	PCLO	HHAT	IER3	TMPOP2	AC027307.3
NDRG4	NABP1	IRF2	RBIS	AL157823.2	SIAH3
MARCHF11	CD53	LINC00242	AC026436.1	POGLUT2	CPS1
SCG3	AC007938.1	CYP4A11	AP001767.3	AC006122.1	NPAS4
MORF4	AP000560.1	POLL	PKN1	AC005487.1	AL034397.1
PDE6A	AP001429.1	AOC2	LINC00649	TBC1D23	AL132639.3
POLH-AS1	PTGER1	AC008750.1	GK	CFAP97D1	MACROD2
AC087761.1	AC124242.2	LRRC26	DNAH5	AL139161.1	LIPH
PRKXP1	GPS2	AC103808.6	SPIRE1	AL078644.2	AC011753.4
IL1A	PHBP19	PLXNA4	HCG18	AC104461.1	AC093582.1
AC104109.4	AC254629.1	SNORD100	KLF7	LINC02579	AP000254.1
PCNPP5	CPNE5	SLC16A7	NEDD9	LINC00308	TOGARAM1
HNRNPA1P14	AL033384.1	RAB11FIP4	GDF6	AC091180.6	LINC01091
P2RY4	AL031963.2	TEFM	GRIN1	RRP1B	GC
SMURF2P1	EIF3EP1	CYP3A5	MRPS31P5	EEF1A1P14	NUDT12
MIR4477B	PRKAA2	KCNA3	DCLK1	LINC01436	LINC02182
AL157871.2	AL136115.2	LINC02166	NKAIN4	AC099786.1	NCAPD2P1
TUBB1	AC010175.1	IGFBP2	CCDC30	POLE2	FBXW11P1
C10orf71	AC026355.2	ARIH2P1	SAMD12-AS1	DDX39B-AS1	PIGC
LOX	ZFHX2-AS1	TCL6	AP003352.1	LINC02315	SLC16A13
FSIP2-AS1	RPL34P27	COQ8A	ITPRIPL2	LINC01828	ACADM
SPON1	NWD1	TMEM88B	ZNF550	AC233723.2	RN7SKP296
SMIM32	RHBG	MTND4LP30	SYPL1P2	2001-03-01	AC002094.4
IL18R1	RAC1P2	TTLL5	SLC7A7	LINC02826	CCDC113
SUPT16HP1	HAL	DUSP5P1	Z94721.1	AC020915.1	EEF1A1P1
MIR6730	AC092756.1	AC019069.1	CROCC2	RPS6	AC018868.2
SLC17A7	ATP1A3	MAPK15	FANCI	AC091965.4	AC100814.1
PRRT2	AC104135.1	NOP53	S100A1	AP003559.1	STAU1
MBL2	AC087163.3	AC105053.1	SCN2B	AC090503.2	AC010900.1
AC100803.3	SLC25A28	IL27	MTHFD1P1	PON3	ZNF644
SNORA2C	PLEKHG7	NTN4	EGF	IGLV2-34	FST
AL359258.3	TRBV7-6	AP001781.1	KY	ANP32E	LINC02569
RNU6-322P	KRT18P39	AL161668.4	TMEM121	DNAJC25	CLRN1-AS1
CCNA1	ADAMTS9	LEKR1	AC102953.2	BIRC3	ZNF33B
TATDN2P2	USP30-AS1	LRGUK	AC013643.3	AADAC	LINC01224
KLHL41	SLC7A6	MTND2P12	QSOX1	AP005061.2	RPS15AP11
LRRC25	TOP3B	CBLN1	IGHGP	UHRF1BP1L	CYB561
AC005332.1	VIP	COL7A1	ACKR1	SEMA3E	C10orf91
ALG1L7P	AC108479.1	CHRNA9	ALOX12B	AC142381.1	IL17RB
ANK2	CEP295NL	AC034102.5	HMGN1P36	SLC30A7	AL603839.2
TRIM72	RPL21P135	AP001271.2	CDH8	PGLYRP2	ITGB1BP2
VNN2	ADRA1D	CHRM2	NLGN2	TUBBP9	PCK2
ZNF850	IGHV3-35	AL121845.2	AC004585.1	ALG13	FAM47E-STBD1
AL138955.1	FAM135B	C1RL	TGIF2LX	RPL7AP15	AC016907.2
AL138831.1	AC069528.2	BCAS1	RCVRN	AC104113.1	VAMP7
ALOX15P1	AP001476.1	AC019257.1	AC091806.1	LINC01780	AC132812.1
DIXDC1	GPR55	ANKRD20A21P	AL023581.2	AC112484.2	PLK4
AL356585.1	RAC2	NOP53-AS1	ECEL1	COX17P1	Z98885.2
C3orf70	DOCK11	AL163051.1	AC105749.1	STRIP2	ENOX2
APOA1-AS	AL121772.3	BIK	FAM117B	PRDM13	IVNS1ABP
IFITM1	FSTL4	MIR3671	KLK7	HSPD1P6	NAIPP3
AP002358.2	LINC02225	AL513550.1	CHCHD2P7	TRIQK	DKK2
AC021106.1	AL451064.2	AC092802.4	FGD6	ADGRA1-AS1	FGF22
AC092375.2	TRAV16	AL589745.1	DLEU2L	CYP2D6	ZNF134
AC124319.1	B3GAT2	SPRN	AC106037.3	ANO7L1	ZBED6
OR7E47P	CALB2	RBMS1	PPM1E	C1orf109	LPCAT4
ABCC12	LRFN2	AC137834.2	LINC02033	IGHV1-58	AP003068.4
AC084083.1	AC018638.7	SLX1A-SULT1A3	AC138466.5	AC244394.1	FCHSD1
PCYOX1L	LGI3	RDH5	NEURL3	TPMTP1	C1orf189
FAM153CP	SIGLEC6	ASCL2	AC010754.1	AC009237.14	FAM66C
AC023510.2	LINC02188	DIPK1B	AC083809.1	AC008443.4	RPL30
AC005077.1	RPL39P38	DRD4	LINC01376	AC044781.1	AL035530.2
GPR155	AL031577.1	AL136366.1	JCHAIN	SYPL1	AP003392.6
AC104046.1	AL159972.1	MUC19	AC008481.1	TBC1D3E	AC091965.5
AL445189.2	AC008429.2	AC024937.2	AC090912.3	COX6B2	AL049555.1
AL356481.3	SLC24A4	RILPL2	AC073333.1	TMEM132D	VN1R107P
LINC01366	AC132872.2	TMEM99	CASS4	AC004943.2	SUCLG2P2
AL390755.1	IGKV1OR2-6	RN7SKP23	TCF7L2	CTDSP2	LINC00870
AC091551.1	CCDC80	IGHV7-81	AL080317.1	SERPINA2	HNF4G
AC007238.1	ZNF280A	Z94721.2	MYH13	AC003002.2	SCTR
ZNF295-AS1	CD86	AL356608.1	ZNF549	CYP4F8	SPINK9
GBP1	S100A4	TLR3	SLC25A27	CNGA4	CCDC122
AC079907.1	AC021146.9	CCDC40	IER3-AS1	AC141557.2	ARSF
AC127070.4	AC087741.1	AC104581.4	PCDHA11	C1GALT1P2	AC097515.1
PPIHP1	LAYN	L1CAM	AC091153.4	IBTK	DLX2-DT
AC124045.1	EPHA8	DHRS4L1	VPS9D1-AS1	AC051619.3	TET3
AC068025.1	CRYBA2	EEF1E1P1	AC107294.2	AC107419.1	LINC01619
SMPD5	TVP23A	GJA3	AL137060.3	AC007285.2	MEPE
AC087163.2	LINC01621	FAM184A	FEV	ZC3H11B	KCNMA1-AS1
MT-TE	AC104806.2	STPG3-AS1	SLC1A5	SFXN1	DDX18
CBL	CD200R1	LILRB5	ACRBP	AC009019.1	VTI1BP1
CAMK2A	IGSF10	FAM182B	AC011632.1	LINC01877	IGKV6-21
CRYBB3	ZNF208	AL138960.1	RPL7AP34	GUCA2B	HNRNPA1P22
AC108449.2	SAMD9L	AC010522.1	ALDH3B2	ID2	MPP2
SYT5	RTN4RL2	EEF1A1	GP6	DSG1	DOCK5
PCDH7	LINC02127	AL356108.1	ARHGDIG	SLC30A10	AC010615.1
CERS6	TTC34	AL133352.1	LINC01638	VWA5B1	SNRPGP14
YBX1P2	ZNF883	AP006296.1	AC084809.1	OSTC	FTCDNL1
OPRK1	TNNT1	AC090246.1	KIF18A	RWDD2A	AC012676.5
CDKN2B-AS1	DBF4P1	AC006486.2	LINC01814	AC007663.4	SLCO1B3-SLCO1B7
HNRNPA1P21	ICOS	VGF	RAD54L	AC010531.3	UGT2B7
SEPTIN7-AS1	AC022784.1	GOLGA8H	PGLYRP1	PAGE1	PRSS8
CDH18	LINC00882	MT1CP	AC136469.2	SOCS7	AC079944.2
TPBGL	MPO	AC243654.3	AL391361.2	ELL2P1	POF1B
CACNA1C	AC243772.2	AL359881.2	SEMA3B	LINC01003	ZFP64
MED12L	SPA17	RPSAP5	AC091153.1	EFCAB13	AC007326.1
TEKT1	CREB3L1	SLC10A5	AC245100.7	TSPAN1	AC009878.1
IDH2-DT	SLFN5	SNHG14	RAB9B	AC048337.1	ZBED8
ENPP6	AC131953.2	EEF1A1P8	FBXL16	FFAR3	AL591806.4
IGHV3-19	GP2	PLCG1-AS1	CRHBP	AC007566.1	OR2A13P
AC073046.1	TRAV20	AC008736.2	AC006064.2	CLVS2	AC010834.3
AC007878.1	TM4SF18	AL162726.4	REC8	PSMD10	HENMT1
MEGF11	AC092809.3	AL603910.1	LINC02465	RPSAP69	TSHZ2
KCNG1	AL031280.1	AC073842.1	SCGB2A1	AL138789.1	AL353801.1
ZNF711	NUAK2	AL121949.1	AC022335.1	SRGAP3-AS4	RABGGTB
CNTN2	HNRNPA3P1	ASXL3	IRX5	RS1	ZNF776
AC027688.2	CARMIL2	AC013400.1	FAM222A-AS1	ATP6V0A2	GTPBP3
HTD2	VAMP1	BBIP1	AP3B2	RBPJL	PLSCR2
PTPRO	LINC01150	AC027644.1	ZNF730	AC112495.1	AC007285.1
SVOPL	TRIM69	MT-RNR2	AC107294.3	IHH	SHLD2P3
NOX4	ARHGEF6	DDX47	AC022905.1	CR382285.1	AL121890.5
AL117187.1	NEXMIF	AL445649.1	ABR	LAMP3	AC233728.1
COL6A6	PNMA6B	KIF7	CCDC169	AL049828.1	AC090695.2
KIRREL1	CR1L	IGHV3-48	AC027373.1	AL132708.1	FAM187B2P
BTBD19	AP001160.4	TP63	TAF1D	MIR148A	NR1I2
COL4A1	CCL25	ZBED5-AS1	SOWAHCP2	AC092954.1	DCST1-AS1
ARHGAP28	CDH22	AL138767.3	NACAD	AC090877.2	DGCR2
SBK2	MX1	AC096564.2	AL009174.1	HNRNPA2B1	AC244034.2
FCN3	NLRC3	KCNK10	KRT6B	MDH2	AP002957.1
SLC31A1P1	ADH5P4	AC004453.2	SH2D1A	RHOQP2	STBD1
AC004231.1	LONRF2	AC090948.2	AK5	UHRF2	GABRB3
AC021443.1	ANKRD20A17P	FSCN3	TBX1	TEX15	AL032819.2
FOXH1	STPG2	PECR	AC004967.1	RPL14P1	AC005921.4
AC002044.1	SIDT1	AC073389.1	TBC1D32	AC135803.1	NNAT
FCRL1	AC132872.3	AC084357.2	BLMH	SLC52A3	ARHGEF5
AC110792.3	AL121895.2	AK3	AC090607.2	LINC00278	TIMM17A
AC068620.1	AL606491.1	AC005225.3	SPART-AS1	LDHAP2	C1orf147
AL139246.2	ZSWIM4	CASKIN1	RN7SKP173	HSD17B1P1	CCDC191
HOXB7	MYC	AC009690.1	LINC02210	TMPRSS2	AP3M1
MIR1249	LILRB1	AC098850.3	LINC00443	LINC02197	SPATA5L1
SLC15A5	AC114730.3	SPATA25	AC018692.3	LINC02021	PRIMPOL
AC104129.1	SCT	TIGD4	AL109766.1	LRAT	NCAPD3
AC092681.1	FZD2	LINC01714	LINC01422	TAGLN3	AL356535.1
AC245041.1	NDRG4	LINC01424	SCNN1A	GCK	THOC2
CHML	SCG3	UGT8	AL451074.2	TRAV6	AC004678.1
AC004264.1	H2AC3P	CDON	FBXO41	CEBPG	KLHL2P1
AL139011.2	IRF7	AC068870.1	KIAA1755	AL136988.2	PCTP
CXorf65	LINC01607	IL17RD	AC072022.1	UBXN2B	ELF3-AS1
FP236383.5	PRKXP1	PITX1	ESPNP	RNVU1-31	HNRNPM
GNB3	ZNF83	RASA4	GMCL1	CBX2	SUGCT
TMPRSS7	AC104109.4	NUTM2A	AC005747.1	SNORD62B	PAK6
AC078864.1	PCNPP5	NSFP1	AL162574.2	LINC01010	DSN1
SPATA12	AC023794.2	AC008764.2	C10orf55	DLX3	NDUFA6-DT
IGBP1-AS1	SMURF2P1	SNAI2	LINC01589	ZNF890P	ST14
AC092611.1	UPK3BL1	HPD	AC026992.1	KCNQ2	TSC22D4
DCST2	MIR4477B	CYP3A7	TBX20	TNK1	AC241584.1
AC104447.1	HERC2P3	TLX2	TMEM107	EEF1A1P2	AL713899.1
PRTG	TUBB1	CCNG1	CRYBA1	AC004233.2	AMD1
AC011825.2	FSIP2-AS1	ARR3	ASS1P12	AL121992.1	ACTL8
RNVU1-27	LGMNP1	AC073573.1	AP001267.2	FEZF1-AS1	HNRNPU
CREB5	SMIM32	FAT4	LOXHD1	NHP2	SLC35E2B
AC106820.5	IGHV3-33	OLMALINC	AC083902.1	SMIM2-AS1	AC083967.1
AC146944.2	IL18R1	POU5F1P3	SCOC-AS1	SLC7A14	MT1H
RNF148	SUPT16HP1	CD1C	SPDYA	PGAP2	AL133215.1
SUSD5	CSAG4	AL360181.2	WNT4	VN1R83P	CXCL9
NACA2	ARL4C	GUCY2EP	HMGB1P49	ABCA6	LINC01344
AL513190.1	MIR6730	ACSBG2	SPINK5	OR7E7P	CCL24
NAV2-AS2	SLC17A7	LINC01322	DGUOK	SPAG1	GRHPR
NCKAP5-AS2	PRRT2	HNRNPL	LINC01980	NMRAL2P	MED22
AC006272.1	MBL2	SLCO4C1	CHRNA7	AL591848.2	DNAH11
GRK6P1	TUBB3	PWP2	CCN1	AC015908.3	ZFR
AP004550.1	CRLF2	AC018695.4	CHEK2P2	CFAP57	BRINP1
KIF5C	AC079360.1	AZGP1P2	HSF2	FAM96AP2	CCL15
AC015871.1	DDX4	AL021331.1	PODNL1	GAL3ST1	AC018804.1
TRAV8-1	TDH	MUC20-OT1	PABPC1P3	LANCL1-AS1	SLC9A3-AS1
DAPP1	ACP5	BLK	ARNT2	SFXN5	LZTR1
ACTG1P15	SLC9A9	AC009704.2	AC011445.2	PPIAP30	CSDC2
AP000974.1	SNORA2C	ZNF626	SLC12A5	AL391825.1	AMPD3
FBN1	BTN3A3	CDYL2	NCOA7	AC024560.1	CLNS1A
GLIPR1	AL359258.3	SORBS2	ESPNL	PAX9	AL161908.1
AL592166.1	SERPINB2	ERMAP	TLX1NB	BMF	AC012236.1
AC004383.1	AL133255.1	GK-IT1	RPL7P60	LINC01273	MAL2-AS1
GNG8	PMAIP1	TMEM9B-AS1	AP001020.3	ADGRF4	ADORA2B
AL117190.1	LINC02325	DPY19L2P2	ZNF709	KCNQ3	PSMD6-AS2
ZBTB8OSP2	RCL1	TAC3	JPH3	ADCY9	AL590666.1
ERFE	CXCR3	SBNO1-AS1	IGHV4-61	SREBF2-AS1	AL136531.2
CCDC144A	LRRC25	DBH-AS1	TNKS2	NCAN	AL157832.1
NARF-IT1	ANK2	MIR4635	LINC02152	SHLD2P2	C5orf24
AL139094.1	TRIM72	AC027801.1	GABRA2	BCL2L11	CYP2W1
TMEM59L	VNN2	SELENOTP1	THSD7A	TUBBP2	LIFR
PDZK1P1	HCG27	AP000350.2	IGHV4-31	C1orf174	RBMS2P1
FRMPD4	FAM242C	MT-ND5	MKRN5P	AC124283.5	AP000880.1
AL355376.2	AL138955.1	MCEE	TWIST2	CDNF	RPL21P44
SBSN	AL138831.1	LINC01770	SGPP2	CDCA7L	CCDC68
AC046134.1	MCTP2	LINC00886	FAM117A	PDIA5	AP001350.1
KCNH7	ALOX15P1	RPL21P119	AC080013.5	KAT5	ACTBP7
AC134312.1	APOA1-AS	LINC02547	MIR4664	STARD13-AS	NPAT
AC011944.1	IFITM1	ZNF491	FNDC1	ZNF85	MIR616
NAP1L1P3	PAWRP1	FCN1	AC108463.3	AC073343.2	AP000866.3
TNFSF14	AC124319.1	SNHG31	WFDC2	PLAGL1	AASDHPPT
SNORA55	AL353740.1	ZNF790-AS1	TIFAB	AP001000.1	FOXA1
SALL4	AC025580.2	IFT57	Z99916.1	ANKRD55	CUTALP
AP001767.4	MAK	AGGF1P2	AC093909.1	AP001178.3	SNHG4
SLFN12	AC023510.2	AL138921.2	LCA5	C10orf82	ANKRD42
SAMHD1	AC104046.1	RPL23AP67	SLC39A4	CDC37P1	INPP5F
AP000757.1	AL356481.3	CEACAM16	DNAJB13	SLC26A3	DANCR
AC117490.2	ADAR	ENC1	SP6	PTMAP9	SEMA3D
LRRIQ1	GBP1	RNY1	CRX	AC009166.2	RTN3P1
GK-AS1	AC079907.1	IQCG	RNU6-8	HES2	DNAJB9
IGHV1-69	AC127070.4	MTCYBP18	AC048382.1	IL1RAP	AP002847.1
KANK4	PPIHP1	MSH5	SRD5A2	AC091133.5	AC127502.1
TEF	C22orf24	WNT7A	GRK3	UFC1	RPS2P36
SDHAP3	AC124045.1	CPT1B	COL8A1	AL360270.3	FZD6
AC015802.3	RAB6C	SNHG5	TP73-AS1	CES5A	STARD6
ASIC5	AC068025.1	NTN5	AC080080.1	ADGRV1	LINC01942
AC092881.1	EEPD1	LINC01337	CNGB1	IGBP1P1	AC099066.2
AL450384.1	AL353747.1	AP003059.1	MIR4653	AC105020.5	ABT1
GPR161	AC005481.1	AL163636.1	AC005841.1	SLC34A1	PPIL6
DMBT1	VCAN	PSMB6	KRT5	AC106820.4	EPO
SNORA11	CAMK2A	LINC01144	PTGS2	LINC02625	LINC02575
EPSTI1	CRYBB3	CASTOR1	PPP1R1C	BX284668.2	SRCIN1
RANP4	HIF1A-AS3	TRPS1	AC103858.2	DAZAP2P1	CCZ1B
RUFY4	SYT5	MCMDC2	GPR132	RPA3	HERC2P4
AC114488.1	RNU7-140P	RHOB	DUSP4	AC027307.3	C2orf66
CRYAA2	YBX1P2	MIS18A-AS1	SLC7A1	CPS1	FEN1
TLCD2	CDKN2B-AS1	AC025458.1	AC125611.4	NPAS4	HERC4
DGKZP1	TNFRSF13B	ADH1B	ZNF703	LINC02058	KANSL1L
AC005722.3	HNRNPA1P21	LINC02274	TLCD3B	MUSK	IGHV2-70
RN7SL600P	JAK3	C19orf67	AC067930.5	AL078581.2	FOXA2
AC007225.1	ERICH2	MIR659	CASP5	MAGEA3	AC104024.2
ARSB	CACNA1C	AC147055.2	AL157838.1	AL034397.1	ZNF137P
TTYH1	MED12L	GPR27	SP3P	AL132639.3	SRGAP2B
UGT2A1	TEKT1	AC090607.1	AC099778.1	EEF1DP5	PGM1
IGSF11	IDH2-DT	FXR2	PEAK3	LIPH	AC079466.1
AL356273.4	AL139288.2	MYLK3	BACE2	AC011753.4	AC097637.2
MIR25	IGHV3-19	ELF5	NCALD	AC093582.1	CDCP2
INSL4	FEM1C	ATXN7L3B	SCGB1D2	AP000254.1	IGSF8
AC009487.2	EOMES	GAL3ST2	GTPBP2	ATOH1	AC024560.2
RPS12P26	AC007878.1	ZNF603P	TES	AC021146.11	CCT2
AC113410.2	AC098847.1	SMG1P2	NRSN2	LINC01091	C8A
ZNF807P	CNTN2	ZIC1	PIP4P2	GC	TARBP1
AL358115.1	MMP9	SLC7A4	CORO2A	NUDT12	TRIM59
MFSD2A	GPR31	KRT18P38	AC025165.4	NCAPD2P1	DTX1
DRICH1	HAS2	LINC01202	LINC01014	FBXW11P1	WNT5A
DTX4	AC027688.2	RPL29P19	MAGEL2	PIGC	AC020899.1
ZNF490	TM4SF19	TAAR3P	LINC02520	MS4A6E	FRMPD2B
AC013394.1	LINC01138	AL589765.6	AC138649.2	CMPK2	ANKH
LINC02693	AL445433.1	LINC02159	AC098591.3	RITA1	NUP210
BTLA	PTPRO	C2CD4B	AC138123.1	SLC16A13	DNAJC19P9
CCDC200	SVOPL	AL391261.4	AC103808.3	ACADM	ACMSD
LRRC8B	AC105219.2	WASHC3	PMFBP1	RN7SKP296	QRFP
HSPB8	AL117187.1	BMS1P1	IFI44L	AC002094.4	AP002807.1
EFHD1	COL6A6	SAXO2	KLK13	ISX	ABLIM2
AXL	MST1P2	AC006262.1	ALPP	CCDC113	WASH3P
AL591135.1	LINC02506	ZNF662	ZNF610	AC025198.1	GRIK3
AC023906.5	BTBD19	AC109780.1	KCNJ13	LINC01511	AL359643.2
SCARNA12	FCN3	AC098583.1	OR7E102P	EEF1A1P1	AC015922.2
PHKA1	ANKRD18CP	AC090015.1	TSPAN19	AC018868.2	DPT
COLGALT2	CCR7	C9orf43	MIR570	AC100814.1	RBL2
AC113368.1	OVCH1-AS1	PCSK1	PYCARD	CYP2F1	AP000229.1
OR7E128P	SPINK2	RPL13AP7	ZNF488	STAU1	DCC
SYNC	AC004231.1	PRAG1	SPATA13	AC010900.1	LSM11
KRT18P19	EMB	ATAD3C	PTGES3L	ZNF644	AK8
PKP4-AS1	FOXH1	AP002770.2	PCDHGB4	FST	AK3P3
CTHRC1	TRBV11-2	AC005224.3	AC120036.1	AC124067.4	FAM163A
AC027288.1	AC002044.1	ZNF585A	NDNF	IQSEC1	AQP7P2
HAMP	FCRL1	FARS2	CDT1	LINC02569	NDUFAF4P3
BTNL10	AC051619.6	ZNF329	AC005329.3	CLRN1-AS1	DGKD
AL022476.1	AC110792.3	MLANA	HNRNPA1P27	ZNF33B	SMG6
MDH1B	AC131392.1	AC016526.2	TRIM16L	LINC01224	XKR6
FLACC1	PABPC1P1	PTX3	BX088651.4	RPS15AP11	PCDHB8
AC010139.1	AC068620.1	IGHV3-11	AL133467.2	IL17RB	CLDN11
LLPH-DT	AL645933.1	TUBB8P7	TMSB15B-AS1	AL603839.2	AL355490.2
SNORA47	HOXB7	RERE	AC116036.2	ITGB1BP2	CAPN14
AC010320.4	PYCARD-AS1	AC092123.1	DYNLRB2	PCK2	AC067930.4
MCL1	SHISAL2A	TLCD5	MTDHP1	ATP2B2	RPL7P50
AC011912.1	AL158834.2	C2orf27AP3	SPINK4	FAM47E-STBD1	CSPG4
AC000078.1	AC092681.1	CNGB3	AC025575.2	AL035706.1	HSD3B7
ITPR1	AL022316.1	KRT27	KIAA1549	VAMP7	AC053503.1
FRMD4B	AC004264.1	KCNH8	UCA1	DNAJB1P1	INSC
AC083843.2	MANSC4	AC012467.1	TRPM3	Z98885.2	F11R
TLR8	CXorf65	ZNF761	AL161431.1	ENOX2	AD000671.1
COL17A1	SLC9A5	GLB1L2	SATB1	NAIPP3	BTG1
OSR1	CHRNB3	AC091887.1	AC018926.1	ADGRF1	WEE2
PPP1R27	AL391069.2	SPDYC	AC090409.1	TRIM60	CENPF
AC138409.1	LINC01721	SFR1	OLFM4	FMO4	SBDSP1
PTPRD-AS1	GNB3	ADGRE1	AC021755.3	DKK2	LINC00184
AL049794.1	SPATA21	NT5C1B	LIX1L-AS1	FGF22	RAB3GAP2
RAB3C	DNAH3	ZNF875	AC107021.1	EPHA5	INTS12
AC002059.2	GRIK1	AC073130.3	SPATA17	AP003068.4	PTGES3
SNHG22	MIXL1	RNU6-554P	STAG3	VWA3A	ZNF319
ZNF578	AL390961.3	F8A1	LINC01140	C1orf189	LIPC
NOD2	AC078864.1	AC009118.2	UBL5P2	RPL30	SDCBP2
AC009269.5	SPATA12	FGL2	AC245100.1	INSL6	SLC6A14
LINC00485	IGBP1-AS1	AC104794.5	AL162311.2	LINC02616	AC005291.2
LIPM	AC092611.1	TUSC1	AC008026.3	AP003392.6	IPPK
TTC24	AC005829.2	R3HDML	AC097658.2	AC091965.5	TM7SF3
SORT1	DCST2	TEKT3	FAM220CP	AL049555.1	IDI1
AC073257.2	SLA2	PANK1	IGLV3-25	HMGB3P6	TMEM87B
MYMX	AC011825.2	NEUROD2	MCM10	SUCLG2P2	AC002310.3
NCKAP1L	CREB5	GPR62	ISL1	LINC00870	AC010547.2
SNORA70F	AC106820.5	DHX36	SLC16A9	HNF4G	L2HGDH
AL353801.3	BATF	PDLIM1P4	PRSS21	SPINK9	HAS1
HTRA1	RNF148	AC244517.3	AC024587.1	RPL3L	DNAJC19P5
GRIP2	NIPAL4	RN7SL5P	PNOC	AC024559.1	AC012354.3
AC105411.1	AC129507.1	TTC36	SLC12A9-AS1	CCDC122	ICE2
LINC01480	UBASH3A	AC068647.2	AC091390.4	ARSF	DHX38
SLC17A8	AL513190.1	AL031674.1	LINC02418	AC005993.1	AL359881.1
DAAM2-AS1	ATP5MC2P4	GPIHBP1	NIPAL1	AC097515.1	LDLRAD4
CLEC4A	NAV2-AS2	AC004982.1	LIF	DLX2-DT	ZWILCH
SMTNL1	TTC41P	RNU4ATAC18P	AC093162.3	LINC01619	ARSJ
KLHL30-AS1	GRK6P1	RNA5SP111	AARD	MEPE	RNF128
AC020663.2	KIF5C	AL355001.2	PADI2	AC136632.1	AC005746.1
AP003555.2	LINC00431	AL358473.1	NCF2	KCNMA1-AS1	Z97633.1
TCEA1P4	TRAV8-1	ANKRD36B	PPP2CB	SULT1A2	AC005726.1
RPS2P32	DAPP1	TRAV9-2	CKMT1A	DDX18	SAMD8
AL590560.3	AP000974.1	IGHV1-46	AC068888.2	AC119751.6	ZNF720
AC021739.2	RPS3AP36	METTL24	TRIM64FP	RPL7P21	EP300-AS1
AC073063.1	CD5	CRY2	PEG10	AC012339.1	ZNF649-AS1
AC012181.1	GLIPR1	RHBDL3	RIMKLA	VTI1BP1	GLCE
AC000123.2	AC024257.4	CLPX	AC025580.1	IGKV6-21	AP001931.1
SLAMF9	AL592166.1	UGT3A2	SOX4	FOLR2	AC142381.3
AC012557.2	AC004383.1	AC005014.3	PCDHGA7	HNRNPA1P22	NLGN3
RSPH10B	SORCS1	RAD9B	PDE4B	AC244100.2	SF3A1
IL1RL1	GNG8	SNORD3H	CYP1A2	DOCK5	AC008763.1
AC104463.2	LINC02041	AC026471.3	AC005618.1	AC010615.1	AC015712.6
AC120498.10	ZBTB8OSP2	FAM185BP	AC009275.1	SNRPGP14	IER3
AC116049.1	ERFE	EDARADD	HIF1AN	FTCDNL1	TMEM231P1
TLR2	AC007405.2	AC011506.1	ACTBP12	SLCO1B3-SLCO1B7	AC092598.1
ANKRD52	AC025164.2	AC023794.5	TRAV8-4	UGT2B7	PROC
LINC02518	ACTBL2	AC110285.2	FREM1	PRSS8	BAHCC1
SLC1A6	KCNH7	THBS4	ACSM6	POF1B	LUARIS
AC062028.1	AC134312.1	AC092683.1	TFAP2A-AS1	ZFP64	AC026436.1
ELAVL4	AC011944.1	VSIG2	AC023090.1	SNORD7	ZNF778
AC090948.1	NAP1L1P3	LINC01625	AC023794.7	AC007326.1	MAML3
AC008592.5	SNORA55	ZNF284	AL035071.2	AC009878.1	ZNF844
FYB1	SLFN12	PM20D2	C8orf88	AL353718.1	AP000344.1
LRIG1	SAMHD1	AC093642.2	RACK1	ZBED8	TCF19
DST-AS1	AP000757.1	MOGAT1	PTPRQ	AC020934.1	DNAH5
AC130324.1	AC117490.2	AC005304.2	AC060780.3	RNU1-138P	CLDN3
IL24	LRRIQ1	DMD	TFAP2C	OR2A13P	MEGF9
OAZ3	AC244517.1	SMIM22	BCDIN3D-AS1	AC010834.3	TMEM168
ARSLP1	GHRLOS	IQCH	KRT20	HENMT1	POSTN
AC026461.2	GK-AS1	AL590326.1	EPB41L1	TSHZ2	KLF7
ETV7-AS1	IGHV1-69	SBSPON	KRT8P10	AC122710.1	GDF6
HSD3BP5	KANK4	SCN4A	DUSP1	AL353801.1	ZMYND11
KIF25-AS1	SDHAP3	AC023509.3	AC037198.2	RABGGTB	ZBTB5
DLX4	RNU2-11P	C3orf22	GPR160	TEX9	MTF2
AC112184.1	HSF5	ACTG1P10	OAS3	GTPBP3	GRIN1
FOXK1	AC015802.3	LINC01504	HPDL	SLC35C1	MRPS31P5
RPL23AP25	ASIC5	ENPP3	C7orf65	PLSCR2	LAMP2
AL590666.2	AL450384.1	LRRC75A	AC008894.3	AC007285.1	CCDC30
ITGB3BP	SNORA11	RNF43	MIR4300HG	SHLD2P3	SAMD12-AS1
EFHC2	EPSTI1	C14orf39	GFRA3	CD3G	AL021368.3
TSPAN11	RANP4	AC092296.2	BARX2	AL121890.5	ITPRIPL2
FAM13B	APBB3	TENM3	IGKV2-28	DDX53	ZNF550
H2BC7	RUFY4	LINC00235	GLIPR2	AC233728.1	SYPL1P2
SNORA77	AC114488.1	DPCD	AC018809.1	CASC19	SLC7A7
TRH	AC008802.1	CPVL	ARL6IP6	AC090695.2	Z94721.1
AL445190.1	CRYAA2	MIPEP	SPATA22	FAM187B2P	ZDHHC22
SERTM2	DGKZP1	FAS	AC008443.6	RNU6-1011P	EFCAB10
MMRN1	GFI1	U2SURP	AATK	NR1I2	FANCI
[truncated: 10,428 more rows]

## Sheet: Down-regulated
down-regulated RNA upon shFOXM1 in HCC cells
Fold-change (sh-FOXM1-1/NTC-1)	Fold-change (sh-FOXM2-1/NTC-1)	Fold-change (sh-FOXM1-2/NTC-2)	Fold-change (sh-FOXM2-2/NTC-2)	Fold-change (sh-FOXM1-3/NTC-3)	Fold-change (sh-FOXM2-3/NTC-3)
BX005266.2	BX005266.2	IL13	IL13	RBM26	BX005266.2
SSTR5-AS1	SSTR5-AS1	SSTR5-AS1	B4GALT3	BX005266.2	IL13
RPL31P52	RPL31P52	AL023755.1	AL023755.1	RPL31P52	SSTR5-AS1
AL355353.2	AL355353.2	AC108673.2	AC108673.2	CCL2	AL023755.1
AC147651.1	ERICH6	KDELR2	KDELR2	AC147651.1	CCL2
PSD3	PSD3	AC147651.1	MISP3	POLN	AC021074.2
ST6GALNAC1	AC079385.1	SLC10A3	SNX10	AL161729.4	FPGS
FAM153B	RPA4	NBPF19	AMPD2	WTIP	BORCS7
HSP90AA2P	AC026191.1	OPN1SW	AC087343.1	LGALS9	ERICH6
HBQ1	LRRC23	LGALS9	NBPF19	AL033543.1	POLN
ACSM1	HSP90AA2P	PSMC1P9	OPN1SW	RPA4	H4C3
POU6F2-AS1	ANXA2P1	ST6GALNAC1	PSMC1P9	AL133243.4	WTIP
E2F1	AC026471.2	GPX7	CNBD2	PIP5K1B	PSMC1P9
AGAP7P	HBQ1	AC004223.4	GPX7	PNPLA7	AC079385.1
AC010889.1	ACSM1	RPA4	RPA4	GPR156	AL033543.1
RPS26P39	PLPP7	AL137186.2	NALCN-AS1	EDNRA	AC004223.4
GAPDHP72	AC010273.2	AC108517.1	LINC01270	HBQ1	AC026191.1
AC087468.1	POU6F2-AS1	NALCN-AS1	GLYATL1P4	AC010326.5	AL133243.4
WASHC5-AS1	AP001107.8	RAET1L	GATAD1	CD81	PIP5K1B
LINC01841	RSPO2	ANXA2P1	LINC02538	AC027575.3	PNPLA7
BRCA2	E2F1	EDNRA	ACSM1	EGFL8	AC108517.1
ALDOC	AC010889.1	ACSM1	CD81	ATP1A4	LINC01270
DNER	RPS26P39	LHFPL1	INHBC	BIN3	RAET1L
C11orf72	AC087468.1	AC084757.3	KCNJ5	ITIH5	GPR156
CMTM5	CMYA5	PLPP7	PLPP7	FAM87A	AC026471.2
FTCD-AS1	FUT2	GHR	GHR	CAVIN2-AS1	BTBD6
ARL9	OGN	AC010273.2	AC010273.2	PLPP7	PHYHIPL
LINC02102	BRCA2	CR381670.1	CR381670.1	AC010273.2	HBQ1
AL162258.2	ALDOC	E2F1	E2F1	P3H2	IL23A
KIAA1257	AL161457.2	SALL2	RANBP10	RSPO2	CD81
AC009060.1	TPM3P8	AGAP7P	AC132938.4	SALL2	AC027575.3
AC104619.3	DNER	SLC24A3	AGAP7P	AGAP7P	ATP1A4
TOP2A	C11orf72	RPS26P39	PSEN2	SLC24A3	FAM87A
GGTLC4P	CADM2	PSEN2	GAPDHP72	WASHC1	CAVIN2-AS1
AC011337.1	AL008721.2	AC087468.1	HAAO	TNXB	PLPP7
AC073896.2	CMTM5	SOD3	AC087468.1	RPS26P39	AC010273.2
AL445430.2	LINC02102	MS4A10	ENTPD3-AS1	PACS2	CR381670.1
AC114956.1	AC090970.2	UGT2A3	PPOX	PSEN2	TPP1
AL390726.4	AC018647.1	GALNT17	MS4A10	LENG8	RSPO2
DNASE2B	AC009060.1	AL445187.1	DHRSX	SOD3	LINC01238
ZFP37	AL450326.1	OGN	ASGR2	MS4A10	AC004022.1
AC080128.1	FAM83D	NALCN	AL590483.3	MED15	SALL2
BRI3P1	AC104619.3	BRCA2	BRCA2	GALNT17	AGAP7P
FUOM	EDIL3	ALDOC	ALDOC	OGN	SLC24A3
H2BU1	GGTLC4P	IGLV1-44	AC104785.1	NALCN	WASHC1
ZNF793-AS1	ABHD11-AS1	ZNF469	SRP14P2	AC020915.3	PACS2
SESN1	AL445430.2	TPM3P8	TPM3P8	AL590483.3	HAAO
TBX5	AC114956.1	SLC15A1	SLC15A1	BRCA2	SPRR1B
AP001783.1	ZFP37	CASTOR2	CASTOR2	FEZ1	SOD3
CCDC187	AC080128.1	DNER	SGPL1	AC104785.1	ENTPD3-AS1
AL360181.3	RPL7AP6	LRRN2	TSNAX	AL161457.2	PRR13
FRMD1	RXFP1	MROH1	ABCD1	ZNF469	MS4A10
NCCRP1	FUOM	TBC1D1	HNRNPKP1	AC022400.8	AL445187.1
GSTZ1	H2BU1	LINC01556	AC008806.1	DDX39B	OGN
IDO2	AC025062.1	ABCD1	LINC02102	LRRN2	AL590483.3
AL034379.1	AC011383.1	LINC00504	DHRS7	MROH1	BRCA2
AQP7P4	AC007318.1	WSCD2	C14orf28	TBC1D1	FEZ1
RLN1	AL590133.1	LINC02102	CNTFR-AS1	C11orf72	IGLV1-44
AC107982.3	HSD3BP2	DHRS7	AL450326.1	ANKIB1	AC104785.1
RND2	TBX5	IGLV1-36	LINC02004	CMTM5	AC022400.8
UNC93A	GOLGA6B	NDUFB4P11	CMAS	BICRA	LRRN2
NR0B2	LGALS9B	CNTFR-AS1	SNX18P26	KCNQ1	LINC02565
RFPL4AL1	CCDC187	LAMC2	AC021148.2	AL162258.2	TBC1D1
FDX1P1	FRMD1	MGAM	WBP2NL	AC018647.1	C11orf72
REG3G	RLN1	TPM1	SLC25A13	AC114956.2	LINC01556
OVOL1-AS1	HTR2A	AC021148.2	HSD11B1	CFAP70	CNPY3
CBFA2T3	AC109449.1	EDIL3	VPS72	AC104809.2	LINC00504
MIR3659HG	NWD2	FLVCR1	HIGD1A	SIX1	CADM2
CBLN3	REG3G	AC011337.1	IL22RA1	LAMC2	MMP3
KAAG1	OVOL1-AS1	GALNT18	AC114956.1	FIZ1	CMTM5
CHST8	RPS2P48	ZNF365	AL009178.1	EDIL3	AL162258.2
ZNF525	C1orf226	ABHD11-AS1	DNASE2B	GGTLC4P	AC090970.2
ACP4	EZR-AS1	AL390726.4	BRI3P1	LACTB2-AS1	C14orf28
CNTN3	CBLN3	CSAG3	AP001636.3	AC011337.1	IGLV1-36
AC087301.1	CHST8	DNASE2B	ZNF99	ABHD11-AS1	AC018647.1
AC093012.2	ACP4	BRI3P1	ZNF575	AC124944.1	AC009060.1
PRPF38AP1	CNTN3	ZNF99	AP000692.2	N4BP1	AC104809.2
AC010761.4	FGF14-AS2	AL356417.2	LRP3	MRPL28	SIX1
DGCR6	RNU2-22P	OSBPL3	AL031284.1	SURF2	NDUFB4P11
XRCC5	AC087301.1	RXFP1	AL590133.1	ALPL	CNTFR-AS1
AC112229.4	AC093012.2	AL008635.1	AC119751.4	U2AF1	FIZ1
PCSK1N	PRPF38AP1	SPINT1-AS1	HSD3BP2	SERTAD3	SNX18P26
FTH1P20	AC010761.4	AL031284.1	CUTA	ERVMER34-1	AC092718.2
TUBB8B	XRCC5	AL590133.1	GOLGA6B	TP53I3	AC090709.1
ESRRG	AC008663.2	DOK5	IFITM5	SLC52A2	AC021148.2
PIGZ	PCSK1N	HSD3BP2	LGALS9B	AL356417.2	AVP
RPL35P2	FTH1P20	IFITM5	AP001783.1	H2AW	EDIL3
ACY3	AC004816.2	LGALS9B	CCDC187	ZNF575	GGTLC4P
AC106886.1	RPL35P2	CCDC187	LRRC37A5P	AP000692.2	LACTB2-AS1
AC104187.1	SLC25A21-AS1	SMIM12P1	SMIM12P1	LRP3	AL138921.1
TSPAN33	GATD1	MYL7	PHB2	NME3	AC011337.1
AC092142.1	IGDCC3	IDO2	MYL7	ATP6V1B2	ABHD11-AS1
AC116552.1	AC239800.2	GPR85	AL034379.1	H2BU1	AL445430.2
KRT18P10	AC024909.1	AQP7P4	AQP7P4	AL354824.1	MRPL28
AURKAP1	AC104187.1	SLC2A13	AC092953.2	AC018752.1	SURF2
AC010680.4	PRR16	AC092953.2	GLYATL1P1	DOK5	ALPL
GET4	SNORA5C	RLN1	RLN1	GBAP1	CSAG3
AP000577.1	KRT18P10	AC006387.1	HTR2A	ROBO2	CLPSL1
AL355312.4	MTRNR2L8	AC107982.3	AC006387.1	LOXL1	SERTAD3
AL354928.1	AURKAP1	BLVRA	AC107982.3	FCMR	SLAMF8
AC013270.1	GET4	AC135048.4	ALDH6A1	MCF2L	BRI3P1
AC104534.1	NATD1	RND2	AC135048.4	FRMD1	TP53I3
AL133299.1	AP000577.1	OBSCN	RND2	NCCRP1	ZNF99
RPS20P2	AL355312.4	NR0B2	RNASE1	AL359878.1	AL391427.3
FMO6P	AL354928.1	DDIT3	SLC25A33	AP002336.2	SPINK14
LINC02613	AC013270.1	MYCT1	OBSCN	CAPN10-DT	H2AW
ZBTB40-IT1	AC104534.1	SYT13	NR0B2	RLN1	RPLP1
MAFG-DT	C3orf85	ZNF354A	MYCT1	AC006387.1	AP000692.2
AC025176.1	MTCO2P2	NWD2	SULT1A1	CCDC92	NME3
NDUFS6	AC019097.1	OVOL1-AS1	FDX1P1	BLVRA	ARMH1
ZNF563	AL133299.1	AL359510.2	AC007497.1	AC012501.3	ATP6V1B2
EIF5AP4	RHD	ALG3	NWD2	KANSL1L-AS1	LINC01293
RNU6-88P	RPS20P2	C1orf226	OVOL1-AS1	RND2	AL008635.1
CIDECP1	FMO6P	CBLN3	ALG3	AL049780.1	H2BU1
UGT1A7	ZBTB40-IT1	HBA1	LRRIQ4	OBSCN	AC025062.1
KCNAB3	AC135352.1	ACP4	ACSM5	AC145423.3	AL354824.1
RUSC1-AS1	MAFG-DT	UCN2	RPS2P48	MYCT1	AC018752.1
FTL	AC025176.1	ACTBP11	C1orf226	AC007497.1	DOK5
C2orf27AP1	EIF5AP4	CNTN3	CBLN3	OVOL1-AS1	AC119751.4
S100A14	RNU6-88P	BEAN1-AS1	HBA1	CBFA2T3	SESN1
CTAGE3P	RPSAP19	TMC7	ACTBP11	MFSD6L	TBX5
ZNF835	ASNSP3	AC087301.1	CNTN3	RPS2P48	KRTAP5-5
AC006116.9	TMTC1	AC093012.2	AC093012.2	ZFP41	LOXL1
PNP	RUSC1-AS1	ANK1	PRPF38AP1	CBLN3	AC025518.1
IGKV3OR2-268	AL512625.1	PRPF38AP1	VPREB3	CHST8	CUTA
ZNF667-AS1	GJB4	VPREB3	GSDMC	HBA1	DIS3L2P1
LINC02560	AC053527.2	GSDMC	DGCR6	KCNIP1	AL117350.2
AC007365.1	S100A14	DGCR6	BMX	BEAN1-AS1	IFITM5
SPATA45	RGS22	PTGER3	XRCC5	TMEM151B	LGALS9B
AC139887.2	CTAGE3P	FPGT-TNNI3K	AC112229.4	TMC7	SMIM12P1
TMEM38A	AC006116.9	XRCC5	NINJ1	AC087301.1	FRMD1
RNA5SP46	LINC01128	EHD3	AC124276.1	ANK1	NCCRP1
AC026803.2	CSRP2	APOL4	FTH1P20	VPREB3	MYL7
AC106886.3	LINC02560	AC112229.4	MAOA	MEOX1	POLRMTP1
METTL26	L3MBTL3	AC012512.1	IL3RA	PTGER3	GSTZ1
PLPPR1	AC090826.1	FTH1P20	ZYG11A	FPGT-TNNI3K	NOP56P3
DPEP1	AL031282.2	FBXO32	AL034374.1	BMX	C1orf167
ARHGAP8	GPAT2	L3MBTL4	EFNB2	AC007038.1	GPR85
CAT	AL353796.1	ESRRG	AC011405.1	XRCC5	AQP7P4
AP005431.2	IZUMO1R	RPL35P2	ACY3	NUMBL	AP002336.2
C9orf152	AL606834.2	AL133371.2	AC239800.2	LY6E-DT	DAP3P1
PPIAP66	LINC00661	FLNC	AC106886.1	NINJ1	RLN1
AL022324.1	RNA5SP46	AL034374.1	ANO6	AC008663.2	HTR2A
AP000424.2	PLPPR1	AL442125.1	TSPAN33	PCSK1N	AC009413.2
ASS1	MAN1C1	EFNB2	ACOX2	FTH1P20	AC006387.1
AL138781.1	AL391988.1	ITGA3	LRFN3	FBXO32	COQ10B
RNU6-574P	AC008742.1	AL163540.1	ERGIC1	GCNT1	CCDC92
RPSAP53	AL591479.1	LINC02631	TARS2	MAOA	BLVRA
MXRA5Y	AOC1	FLOT2	SACS-AS1	ESRRG	AC012501.3
AC128687.2	AC114811.2	AC024909.1	NAV2-AS4	AC025287.3	MROCKI
ZFY	AHCYP2	ANO6	TRIM24	MYO9B	LINC02006
AQP4-AS1	PPIAP66	ECT2	OPN4	AL133371.2	ZNRD2
GAPDHP21	AL022324.1	LRFN3	CFAP20	FLNC	RNASE1
ONECUT3	MDGA2	PRR16	DCAF11	AL034374.1	SLC25A33
ATP10B	DRD1	SNORA5C	RABAC1	ITGA3	AL049780.1
COX6CP16	CCNB1IP1	AC116552.1	C3orf85	GATD1	AC099552.2
TMSB4Y	RPSAP53	KRT18P10	MTCO2P2	RAB3IL1	DDIT3
AL121894.2	MXRA5Y	ERGIC1	ODC1-DT	IGDCC3	DCP1B
RPL23AP48	ZFY	SACS-AS1	FUNDC2	AC011405.1	AC145423.3
AC099518.1	GAPDHP21	PIP5K1C	NAP1L5	BX119917.1	AC027313.1
AC026403.1	NTF3	OPN4	FMO6P	AC137932.3	RFPL4AL1
LINC00668	TRPC5	RABAC1	MASP1	PTGES3L-AARSD1	SULT1A1
AL139811.1	PPFIA2-AS1	PDGFRB	LINC02613	AP005205.2	AC007497.1
AL133215.3	AL139174.1	RHD	LPGAT1	ZNF221	NWD2
AC022126.1	ATP10B	FMO6P	RNF113A	TLE4	AL589743.6
XPNPEP2	COX6CP16	GAPLINC	PKP2	AL031709.1	REG3G
RPS15P5	PCDHGC5	LINC02613	NDUFS6	AC092142.1	OVOL1-AS1
RNU6-481P	TMSB4Y	GABBR1	ACE	TBC1D20	CBFA2T3
KNL1	AL121894.2	LPGAT1	USP32	JDP2	LRRIQ4
UBTFL10	RPL23AP48	AMOTL1	ZNF563	CAMKK1	ACSM5
PRELID3BP11	AC099518.1	IL4R	ESS2	FBXO10	COA3
MIR590	AC026403.1	NDUFS6	EIF5AP4	AC116552.1	H2AC12
AC079193.2	LINC00668	AC073115.2	RPSAP19	DHX32	SQSTM1
EVPLL	MIR1-1HG-AS1	ACE	MPRIP-AS1	KRT18P10	CBLN3
AL009178.2	AC022126.1	AC011816.2	AC018462.1	AC008105.2	LINC02444
AC010501.2	XPNPEP2	RGS1	HS1BP3-IT1	MTRNR2L8	CHST8
AL360181.4	RPS15P5	CACNA1B	P2RX3	AC010680.4	TNFRSF17
PDHB	RNU6-481P	HMGB1P27	HSPA1L	AC048382.2	GM2A
ELAVL3	UBTFL10	PFN1P3	HOMER3-AS1	AL354928.1	HBA1
KRTAP10-4	RN7SL832P	ASNSP3	C2orf27AP1	AC013270.1	NXPH1
AC021205.3	PRELID3BP11	P2RX3	HSPG2	PIP5K1C	BEAN1-AS1
EDN2	MIR590	CU639417.5	CSRP2	RABAC1	VPREB3
AC018868.1	AC079193.2	BARX1	MEF2C	AC104534.1	MEOX1
HACD1	AL009178.2	IGKC	AC090826.1	CDH20	PTGER3
ZNF20	AL360181.4	C2orf27AP1	AC074085.2	MTCO2P2	BMX
FOXO6	LINC02132	PRKD1	GPAT2	PDGFRB	XRCC5
LINC00906	KRTAP10-4	S100A14	PARP9	AC106897.2	LY6E-DT
AP001830.1	AC001226.1	AC245052.3	TMEM38A	CDH26	AC112229.4
CU633906.2	AC018868.1	IGKV3OR2-268	KLKB1	LPAR1	NINJ1
AC012146.1	HACD1	HSPG2	KRT8P12	AL133299.1	AC008663.2
EIF4EP1	LIN37	LINC01929	RORA	RPS20P2	PCSK1N
AL031847.1	FOXO6	AL591684.2	MAN1C1	NAP1L5	FTH1P20
NLGN4Y	LINC00906	MEF2C	CBLN4	GAPLINC	SHISA3
AC104964.2	LPIN1	AP001189.1	RFX5	LINC02613	FBXO32
MIP	CU633906.2	AC090826.1	RPS6KL1	AC093620.1	GCNT1
SLCO1C1	CPNE4	GHRHR	GCKR	GABBR1	MAOA
ERAS	SSUH2	JPT1	CAT	AC135352.1	IL3RA
TAT-AS1	AC012146.1	AC007687.1	SSPO	NDUFS6	RPL35P2
RPS2P55	AL031847.1	EFNB3	NPTN	EMP1	AL133371.2
BHLHA9	NLGN4Y	IGHV3-21	ADAMTSL1	ACE	CD52
VSTM2L	AC104964.2	ASMT	TTC7B	EIF5AP4	FLNC
DENND10P1	ERAS	AL606834.2	AC117409.1	CACNA1B	AL034374.1
C3orf67-AS1	KLRC4-KLRK1	GRAMD1A	SLC2A2	TMTC1	AL442125.1
AMPD1	RPS2P55	CSF2RB	JTB	NICN1	ITGA3
NCLP1	BHLHA9	TRAV8-5	MCOLN1	M1AP	AL163540.1
AC007298.1	MLEC	KRT8P12	UVRAG-DT	FTL	FOXRED1
CPSF1P1	NKPD1	MAN1C1	AGPAT1	SUFU	ACSS3
AL365357.1	C3orf67-AS1	MTCL1	AHCYP2	AC010422.1	GATD1
DCDC2B	NCLP1	DPEP1	LIPG	HOMER3-AS1	RAB3IL1
AL353719.1	AC132825.4	MFSD6	AC141586.4	SLC38A5	AC011405.1
AC024941.2	AL365357.1	RPS6KL1	AZGP1	AL512625.1	BX119917.1
PEX11G	AL353719.1	ADM2	CA1	ANKDD1A	AC104187.1
TEX38	FAM155B	IGHV1-69D	AL022324.1	PRKD1	RPSAP58
CDPF1	AC024941.2	AC008742.1	AL390039.1	RGS22	PTGES3L-AARSD1
SNX18P7	PEX11G	AC069234.5	UBA52P5	AC007191.1	NLRP2
ASAP1-IT2	SNX18P7	CRISPLD1	HTR7	DLGAP1-AS1	AP005205.2
PPIAP19	AC107214.2	ADAMTSL1	AL158211.3	AC018845.3	LINC01048
AC018926.2	AC106822.1	TTC7B	TCEAL1	ELAVL2	TNFRSF1A
CHCHD3P3	PPIAP19	RAB34	HOXD3	LINC01128	TLE4
FGF9	FGF9	JTB	MAP3K11	NRAV	TBC1D20
AL139241.1	FOXO4	AC073410.1	ASS1	ZNF667-AS1	ZNF492
FOXO4	H3C9P	CEND1	DGAT2	MEF2C	FBXO10
AL353622.1	RPL7AP30	AHCYP2	MRPL39	AP001189.1	POU3F3
KRT18P68	KRT18P68	CA1	AL138781.1	MTA2	KRT18P10
GOLGA8N	GOLGA8N	AL390039.1	AIFM3	AC090826.1	RPL21P75
AP1M2	AC106795.2	AC120049.1	AC128687.2	AC007365.1	AC008105.2
AC005332.2	ACVR2B-AS1	DGAT2	HRC	AL031282.2	MTRNR2L8
AC097634.1	NAV2-AS5	NEBL	ATF6	ADAT1	AC025280.2
AC106795.2	TNFRSF10D	CCDC177	ONECUT3	TTC39B	AC010680.4
AL031432.3	ANXA13	RPL4P3	BX842568.2	ZNF804A	AC048382.2
ZNF687-AS1	RPL7P32	CXCL16	TRPC5	BNIP1	AP000577.1
ANXA13	LINC01219	RNU6-574P	AP1B1	GPAT2	SACS-AS1
LINC01219	AC209007.1	AIFM3	HIRIP3	AC007687.1	AL355312.4
AC209007.1	MSL3P1	MXRA5Y	AMACR	FZD10-AS1	AC013270.1
ALDH1L1-AS1	RIIAD1	ITGB8	COX6CP16	EFNB3	PIP5K1C
AC036176.1	ST8SIA2	HRC	AC073476.3	AP5Z1	OPN4
RIIAD1	LINC01948	AP1B1	SUN2	ASMT	RABAC1
ST8SIA2	LRATD2	SIGLEC9	CSAD	AL606834.2	CDH20
LINC01948	AL158823.1	AC092162.3	AL121894.2	SDK1	MTCO2P2
U62317.3	AC006449.7	AC011330.2	LARGE1	RARB	MPI
UGT1A6	XBP1P1	COX6CP16	AC135048.1	GRAMD1A	AC106897.2
AL158823.1	AC020978.4	GPX8	AC099518.1	KRT8P12	CDH26
AC006449.7	LDLRAD4-AS1	RSPH1	ETFDH	METTL26	LPAR1
XBP1P1	CD151	NLRP4	XK	MAN1C1	AL133299.1
LDLRAD4-AS1	AC100854.1	VDR	AL359643.1	CHST10	RPS20P2
AC080037.1	SLC26A5	MIR3150BHG	LINC00668	CBLN4	NAP1L5
CD151	AL359710.1	LILRA6	SUCLG2	SLC4A11	FMO6P
HNRNPA3P3	AL121917.1	LARGE1	LRRC45	AL391988.1	GAPLINC
AL359710.1	RGS8	AC099518.1	XPNPEP2	LINC02334	LINC02613
ANKRD20A7P	ANKRD20A7P	XK	H2BC6	PNMA6F	GABBR1
CDKN3	PSME2P6	AL359643.1	NDFIP1	ATG16L2	AC135352.1
PSME2P6	CALR4P	LINC00668	RPS15P5	ARHGAP39	AC090398.1
BX649601.1	BX649601.1	SUCLG2	AC024267.5	AC069234.5	NDUFS6
AC104837.1	HNRNPA1P12	AL139811.1	RNU6-481P	AL591479.1	EMP1
RHEX	RHEX	AL096803.3	RPL12P19	CRISPLD1	GUSBP6
AC112491.1	LINC02615	PRRG3	RN7SL832P	SSPO	GTF2A2
LINC02615	RPS11P5	RFPL1S	AC079193.2	AC093278.2	RGS1
RPS11P5	OTOA	XPNPEP2	EVPLL	ADAMTSL1	RNU6-88P
DHCR7	DHCR7	H2BC6	TCEA2	TTC7B	MPRIP-AS1
AL596094.1	LRRIQ3	RPS15P5	ZNF681	SMAD6	PFN1P3
SEPTIN14	AL596094.1	AC024267.5	AL009178.2	TMEM44	CIDECP1
AC002094.3	SEPTIN14	AC105074.1	NMD3P1	AC098851.1	AC010907.2
AL671277.2	AC002094.3	CDC6	RNU6-796P	RAB34	MYL2
HCAR1	HCAR1	RPL12P19	H2BC5	MMADHC-DT	P2RX3
AL355032.1	AL355032.1	TSPAN17	LINC02132	MCOLN1	UGT1A7
AC098820.2	AL353596.1	AC079193.2	LINC01778	NRP2	TMTC1
MAP1LC3A	LRRC2-AS1	EVPLL	RBBP5	CEND1	NICN1
LINC01275	AC098820.2	TCEA2	NXF5	MCCC1-AS1	M1AP
AC011933.1	AC011933.1	ZNF681	ZBTB42	CA1	BARX1
CYSRT1	AL513534.3	IGSF1	SELENBP1	FOXG1	FTL
DPY19L2P3	FAM124B	PLCL1	KRTAP10-4	Z69706.1	AC010422.1
UQCR11	HNRNPCP4	F2RL1	RNF165	AL390039.1	HOMER3-AS1
TMEM102	AC099778.2	AL360181.4	AC067945.1	KCTD10	IGKC
AC099778.2	SHOX2	RNU6-796P	SLX1A	WIPF1	SLC38A5
BBS12	HASPIN	C1orf194	EIF2AK3-DT	AC120049.1	AL512625.1
RPS4Y2	RPS4Y2	C1orf220	GIMAP4	NEBL	ANKDD1A
AC009245.1	AC009245.1	MPZL1	LIN37	INPP4A	AC053527.2
AC026304.1	NSG2	KSR1	FOXO6	RNU6-574P	C2orf27AP1
AL607028.1	AP000346.1	NCBP2-AS1	LINC00906	AL158835.2	RGS22
ACSL4	ZNF114	LINC02132	RRM1	RALGDS	AC245052.3
NSG2	AC079250.1	COL5A1	NME4	ITGB8	ZNF835
AC009065.5	SLFNL1	NXF5	AP001830.1	HRC	KRT1
TMEM183B	AC104076.1	PTGIS	LPIN1	RTL5	AC018845.3
AC079250.1	AL354696.2	ANXA5	SEC14L4	AC124944.2	ELAVL2
AC104076.1	PPIAP2	RGS19	KRT8P36	WARS1	LINC01128
ZNF229	PCDHB5	FGF7	AC104964.2	NTF3	ZNF667-AS1
CLTRN	CNTNAP4	CARD18	MIP	SIGLEC9	CSRP2
SERPINB9P1	THORLNC	ELAVL3	MIR4458HG	AL139174.1	ZNF725P
PPIAP2	BAALC-AS1	LSR	SEPTIN4	MEIOC	PRPS1L1
LINC02863	MYO16	RNF165	AL359979.1	AC092162.3	AP002748.4
CNTNAP4	C3orf18	SPINT1	RNFT1-DT	ELP6	TRIM5
PCDHB17P	SAMD14	SIGLEC8	PLD3	GPX8	AC090826.1
LINC02268	CPA2	AC067945.1	SDHAF3	RSPH1	AC007365.1
AC233723.1	SMKR1	FOXO6	DENND10P1	PCDHGC5	LINC02293
MYO16	AL137845.2	LINC00906	C3orf67-AS1	HILPDA	TTC39B
AC114402.1	RPL12P6	KCTD1	MAP2	LINC00924	SPATA45
CPA2	ZNF460-AS1	SYCE1L	AL627309.5	GZMB	ZNF804A
SMKR1	LPO	AP001271.1	TMED10	AP000866.6	BNIP1
AL137845.2	GTF3C2-AS1	ITGA7	PLXND1	AL121894.2	WFDC12
MYRF-AS1	MIR4489	TPT1P12	NHLRC3	PLD4	GPAT2
AC092171.3	DUSP26	KRT8P36	FDXR	NKX2-4	LINC01967
LPO	SLC3A1	MRVI1	CRELD1	AL139423.1	FZD10-AS1
RIDA	CENPL	SSUH2	AC007298.1	PRELID1P1	IZUMO1R
HIBCH	PHBP8	AL390728.2	CPSF1P1	AC135048.1	AP5Z1
AC002310.2	AP001160.2	RARRES2P6	PEX5	AC111200.2	ASMT
AP003170.1	RBM5-AS1	NLGN4Y	AL365357.1	NMRK2	AL606834.2
MIR4489	AL022393.1	AC104964.2	AP000781.2	AC026403.1	RNA5SP46
CYP2C18	ADIPOR1P2	SLC26A7	SEPTIN6	AL359643.1	AC079905.1
LRRC9	AC097468.1	TMEM156	TMEM183A	MTHFSD	TRAV8-5
AP001160.2	LINC02321	AL359979.1	AC092384.1	AL133215.3	METTL26
SKAP1	CA4	RNFT1-DT	AP000977.1	MIR1-1HG-AS1	MAN1C1
RBM5-AS1	RPL26P30	AL645608.7	FBXL22	MTMR2	CHST10
CYP2A7	YWHAZP6	SLC5A1	PSMD4	PRRG3	SLC4A11
AL022393.1	AC024651.1	MAP2	ARV1	RFPL1S	AL157935.3
AC097468.1	AC090587.1	PGBD1	HYOU1	PELP1	AL391988.1
LINC02321	AC005670.1	PLXND1	SNX18P7	FZD8	LINC02334
CA4	MCM3AP-AS1	AL732292.2	AC096564.1	ERVFRD-1	RPS6KL1
RPL26P30	RPL10P15	CRELD1	AC106822.1	HMBOX1	PARP4P1
CALML4	RGS17P1	NCLP1	PPIAP19	DZIP1	AL109917.1
YWHAZP6	ACTA2	AC007298.1	SF3B4	URGCP	PNMA6F
AC024651.1	FAM86B1	AC092868.2	CHCHD3P3	PCGF3	ATG16L2
AC090618.1	RAB1C	RBM44	TPI1P1	PLCL1	AC069234.5
AC005670.1	AL592435.1	AP000781.2	MAPKAPK2	2001-12-01	AL591479.1
MCM3AP-AS1	AC008676.1	SEPTIN6	PHLPP2	WWC3	CRISPLD1
CBR3-AS1	CAHM	AL391095.3	FOXO4	PAM	MROH3P
PDZD9	AP001972.1	SOHLH2	AC073325.2	SLC22A17	SSPO
NAA38	AC091849.1	BCL6B	AC091849.2	AC012676.4	AP005431.2
TACC3	RPS2P35	LINC02038	AL138847.2	SPN	AC093278.2
FAM86B1	MLC1	IFITM10	H3C9P	CDKL2	AC098851.1
AC093162.1	NANOS1	RAB6B	SH3BP5L	COL5A1	RAB34
AC007229.1	AC073072.1	AC073367.1	ACO2	FBXL19	MMADHC-DT
CAHM	AC104260.1	SLC12A8	AC022417.1	EXD3	UVRAG-DT
RPS2P35	CSNK2A3	HYOU1	LINC00398	GLI4	AC069213.1
AC073072.1	PCAT6	AC015712.2	GPRC5C	NEURL4	AC073410.1
LINC01905	AC005775.1	CFAP206	ANKRD34B	RNF165	CYP2F2P
AC104260.1	LINC01671	SNX18P7	AL031432.3	SIGLEC8	CEND1
AC009570.1	ALG1L12P	ASAP1-IT2	NCBP2L	AC067945.1	PPIAP66
AP4B1-AS1	AL645608.1	AL139010.1	ZNF687-AS1	AL136295.6	METTL14-DT
PCAT6	COA6-AS1	CTDSPL	SLC9A6	HACD1	CA1
AC005775.1	AL022323.3	PPIAP19	RSBN1L	GIMAP4	FOXG1
ALG1L12P	KCNN2	AC018926.2	NAV2-AS5	LIN37	AL022324.1
COA6-AS1	FGF20	REG4	AC104260.2	FOXO6	Z69706.1
ADSS1	AC098824.1	FGF9	AP000295.1	LINC00906	AL390039.1
GAMT	AC010207.1	MAPKAPK2	IL6R-AS1	KCTD1	AC016957.2
AP001094.2	TRHDE-AS1	AC025287.2	CD302	SYCE1L	MDGA2
AC079140.3	CHN2-AS1	GRIN2D	SMYD1	NME4	KCTD10
AC098824.1	TUBA3D	FOXO4	MTFR1L	ITGA7	MAGEA9B
AC010207.1	AL136295.4	AC073325.2	AC036176.1	ATF7IP	AL158211.3
TRHDE-AS1	AC007292.1	AL138847.2	NAA10	LPIN1	AC120049.1
CHN2-AS1	TRIM17	TRPC6	UGT1A4	ZNF462	FCER1G
AL136295.4	GNRHR2	ACO2	AC022424.1	MRVI1	PANX3
SPATA24	LINC01521	IMPG1	KIF16B	OSTN	HOXD3
AC007292.1	AC006011.3	KRT8P33	INHBA-AS1	UAP1L1	NEBL
AC004471.2	AL138966.2	MEDAG	AC007389.1	SSUH2	CCDC177
SNX18P3	AC037459.1	GPRC5C	ZNF829	AL390728.2	RPL4P3
Z69666.1	FAM72D	LINC00589	CCL7	NHLH2	CXCL16
AL772337.1	MISP	CDH6	AL606468.1	SLCO1C1	AC099542.1
AC006011.3	AC093249.2	ANKRD34B	SELENOK	AL592211.1	CCNB1IP1
AC048382.5	LINC02029	AL391261.3	C11orf54	ERAS	RNU6-574P
AL138966.2	IL36G	NCBP2L	ASB13	SEPTIN4	AL158835.2
CCDC102A	AC011365.3	SLC9A6	AC006449.7	SSNA1	HRC
FAM72D	LINC01508	AC098679.2	AC007537.1	AL645608.7	RTL5
AL160408.1	FAM192BP	CLEC4M	ALX3	VSTM2L	GAPDHP21
TECRP1	AC010980.2	KIAA1324L	HAO1	NKPD1	WARS1
MISP	AL512506.2	PFN1P6	ME1	SLC5A1	ONECUT3
LINC02029	PYY	ANXA13	SNU13	AL731571.1	NTF3
IL36G	MAP3K5-AS1	AC104260.2	AC080037.1	SLC22A18AS	SIGLEC9
LINC01508	ATRIP	LITAF	FBXW5	PLXND1	AC010976.1
AP002992.1	DUOX1	AP000295.1	HNRNPA3P3	AL732292.2	PPFIA2-AS1
BX470102.1	AC253536.2	MSL3P1	RADX	ENDOD1	COX6CP16
LINC02362	RPL17P34	NAA10	AL392172.1	CPSF1P1	ELP6
AL512506.2	AC004223.2	AC022424.1	AL121917.1	ANKRD2	LINC00824
AP001972.3	TCN1	AC007389.1	RGS8	AL365357.1	CSAD
AL137847.1	REPS1	CCL7	HSD17B10	DCDC2B	ADAM18
ATRIP	LINC02482	AL606468.1	CDKN3	CCDC26	HILPDA
AC004990.1	AC009949.1	AL158823.1	AL583722.3	ZNF316	LINC00924
RPL17P34	AL353135.1	RAI14	ACTR3C	AC092384.1	GZMB
ERAP2	IGF2-AS	AC010931.1	BX649601.1	DGKZ	AP000866.6
AC004223.2	IGKV2D-24	PROCR	EIF2S2P2	AL353719.1	LILRA6
COL20A1	TMEM191A	ALX3	AC112491.1	MAPK7	AL121894.2
NAPSA	RNU6-1053P	RHOV	PI4KB	BCL6B	NKX2-4
HNRNPKP4	URB1-AS1	HOXC4	TACO1	UBALD1	BTF3P9
C10orf90	AC008125.1	SRD5A3	AP001198.2	AC107464.3	AL139423.1
TCN1	LINC01431	ME1	LINC02125	IFITM10	PRELID1P1
GSTA1	RPL17P22	AC109439.2	DHCR7	EAF1-AS1	AC135048.1
AC009949.1	PRSS44P	AC080037.1	PTGS1	RAB6B	AC111200.2
ZNF821	MTUS1	FBXW5	AL022313.2	ADAM32	NMRK2
AL353135.1	SLC1A2	CD151	IGSF9	AL008729.1	AC026403.1
RPL35P6	AC007387.1	AC100854.1	AC002094.3	TEX38	ETFDH
AL162151.2	RNVU1-30	LPAR5	AL355032.1	AC015712.2	AL359643.1
ZNF667	RPL31P61	AL121917.1	LINC01738	AP000892.3	LINC00668
RNU6-1053P	OCLNP1	SPACA6	MAP1LC3A	LRRC8C	AL139811.1
TMEM242	KCNK2	RGS8	RWDD4P1	DNHD1	AL109914.1
AC074212.1	AL136114.1	AC019129.1	LINC01275	CFAP206	AL133215.3
URB1-AS1	SYNPO2L	CDKN3	FAM124B	AC096564.1	MIR1-1HG-AS1
AL135910.1	MIR635	AL583722.3	AMY2B	NOP16	AC022126.1
LINC01431	CU633967.1	CALR4P	HNRNPCP4	TSTA3	CIB1
PRSS44P	AL391069.3	KLHL30	UQCR11	ASAP1-IT2	AL117336.1
AC007387.1	ZBTB20-AS4	NUDT11	SYNJ1	AC107214.2	PELP1
RNVU1-30	AC131009.1	AC090425.3	AC009245.1	NDUFA8	ERVFRD-1
RPL31P61	LINC01182	CD58	AC026304.1	CTSV	RPS15P5
AL136114.1	AC022217.4	HMGA1	ARSK	TMEM161B-AS1	HMBOX1
ZG16	PLCH2	AL121790.2	AC007041.1	ARMCX4	MAGEB1
COL27A1	AC022272.1	SPANXB1	SLC25A20	PSMG3-AS1	AP001011.2
CU633967.1	ELAVL4-AS1	RCC2P6	AL049650.2	GRIN2D	AL590369.1
RAB3B	EIF4A2P4	RHEX	MRPL34	RAET1E-AS1	AC105074.1
AL391069.3	AP000320.1	AC005154.1	STYX	ZNF354B	AL645939.5
LINC01182	AC092155.2	TTLL6	ZNF114	FOXO4	AC079193.2
WDR86-AS1	ZNF710-AS1	SNAP25	NQO2	AC073325.2	EVPLL
AC022217.4	AC018521.5	LINC01094	AC104076.1	PAQR6	TCEA2
PRSS30P	SLC46A2	AP001198.2	ENTPD5	AL353622.1	IGSF1
AC011939.1	AC093890.1	AC113404.3	CLTRN	AC022417.1	NMD3P1
MRPL23	CTAGE9	LINC02125	SSR2	GOLGA8N	SHPK
PLCH2	SFRP2	ULBP3	LINC01827	PPP1R10	AC010501.2
EIF4A2P4	AL512303.1	DHCR7	HIRA	ELOCP2	RPL29P24
AC092155.2	AC099336.2	ARRDC3	AIF1L	MEDAG	TUBBP10
ADGRG5	AC007014.2	ADAMTS2	SPECC1L	AC106795.2	LINC02211
ETV2	KIF1A	PTGS1	MINDY1	AL031432.3	WWC3
C12orf65	NEK8	AL022313.2	LINC02863	AL391261.3	PAM
SLC46A2	AC129929.1	IGSF9	AC233723.1	DIP2A	PDHB
CTAGE9	AC138393.3	AC002094.3	CBR4	AL135960.1	SLC22A17
SFRP2	AC084036.1	LINC01738	CDS1	CLEC4M	DRC1
PRR15L	ACADSB	LINC00992	MYO16	KIAA1324L	AC012676.4
AC099336.2	GALR2	AC023090.2	MTMR6	TNFRSF10D	CDKL2
ETNPPL	GSTA3	FAM124B	C3orf18	ZNF528	LINC02132
AC007014.2	AC073288.2	AMY2B	AP003355.2	FAM66D	LINC01778
NEK8	MYL3	HNRNPCP4	LINC01141	AC104260.2	EXD3
AC129929.1	AL441963.1	AL512506.3	TLCD4	IGDCC4	SELENBP1
RPS4XP13	AC012254.5	SHOX2	KDELR3	RNASEH1-AS1	CARD18
AC093850.1	AL137246.2	AC007041.1	RIDA	DNAJC5G	GLI4
RPL19P20	RPL12P27	ZNF518B	AC022915.2	LINC01219	AKR1C3
THRB-IT1	LINC02331	ACSL4	KRT18P20	DLGAP3	KRTAP10-4
MELTF-AS1	AC016355.1	MSC-AS1	HIBCH	C17orf49	PEF1
AL096701.1	RPL39P3	NSG2	FOXRED2	TCTEX1D4	IGKV1-33
ACHE	EPS15-AS1	AP000346.1	C11orf71	ALDH1L1-AS1	AC113143.2
GALR2	AC135983.4	TMEM183B	H2BC12	LINC01004	AC026765.2
AC021148.1	CC2D2B	AC007998.2	AC112187.1	RIIAD1	AC067945.1
GSTA3	RPS2P4	RGS9	UBE2D4	BEND6	AL136295.6
AC073288.2	ARRDC4	AC016026.1	TTLL12	LINC01410	SLX1A
CDHR4	AL358072.1	AC009090.1	SLC3A1	RNASEH2C	HACD1
IGLV2-18	AC020634.2	SSR2	RPS27AP6	FAM157C	AF124730.2
RPL12P27	AGBL5-IT1	HTRA4	HSPA9P1	AC007785.3	LIN37
RHOXF1-AS1	CLDN20	SERPINB9P1	LRRC9	ST8SIA2	FOXO6
AC016355.1	SERTAD4-AS1	LINC01827	CENPL	C19orf47	UGT2B24P
AL365205.1	AC068620.2	CD300C	PHBP8	MIR22HG	LINC00906
AC113189.4	AF038458.2	SUSD1	AL021997.1	CALHM2	NME4
RPL39P3	GALNT4	AL365181.3	PDGFRA	AL606468.1	ITGA7
AC012464.2	PIGCP1	CCNB2	CFL2	PARP3	LPIN1
IL17RE	AC012456.2	MDS2	CYP2A7	AL359715.2	ZNF462
ARRDC4	AL136141.1	PPIAP2	AL022393.1	BCL7C	MRVI1
AC020916.1	AC005593.1	AC005753.1	AC093155.3	AC007537.1	OSTN
KRT18P17	AC006538.1	PCDHB17P	OSBP	PROCR	CPNE4
CRYM	AC112484.4	CDS1	SYT10	MS4A2	UAP1L1
CLDN20	AP004782.1	PLCB3	LINC02321	RHOV	AC012146.1
RRH	FIGNL2	SAMD14	AC021242.2	HOXC4	NHLH2
MYH4	ZNF503-AS2	PPIAP53	RPL26P30	LDLRAD4-AS1	RARRES2P6
RPL41P2	MPPED1	ALOX5	SLC38A10	CD151	AC104964.2
AC068620.2	AL136038.1	AC114402.1	AC024651.1	AC010226.1	ERAS
AF038458.2	AP003733.3	ODF2L	AC115522.1	SLC26A5	RPS2P55
MIR186	AC005180.2	SMKR1	AC090618.1	POC1B-GALNT4	SEPTIN4
TMEM139	AC133552.1	SFTPA2	AL391832.2	SLC12A1	SSNA1
AC012456.2	LRRTM1	TCIM	KIAA0355	AD000864.1	MLEC
STX1A	VDAC1P2	NCAPG	BMPR1AP1	AL121917.1	C3orf67-AS1
AL136141.1	BX284668.5	AP003355.2	SORCS2	SPACA6	AMPD1
AC005593.1	OCM	LINC01141	MRPL9	ADAMTS3	SLC22A18AS
AC025265.1	AC090150.1	CLCN3P1	MOCS1	PSME2P6	PLXND1
AC121758.2	AL031722.1	KDELR3	AL137918.1	ZMYND8	AL732292.2
AC112484.4	PHF21B	HLA-A	RAB1C	KLHL30	FDXR
TEX19	GATA1	KCNF1	AL592435.1	AC104837.1	AC007298.1
MT-ND3	TXLNGY	KRT18P20	AC007229.1	TMEM147-AS1	AC132825.4
MPPED1	AC129492.4	AC112187.1	MYO5A	NEK11	ANKRD2
CBX3P9	L29074.1	TTLL12	AP001972.1	GPBAR1	AL365357.1
AL136038.1	LINC01836	DUSP26	PFKL	C1orf162	DCDC2B
AL139384.1	AC078777.1	SLC3A1	EEF2KMT	AL035420.3	CCDC26
AC005180.2	AMH	RPS27AP6	ARFGAP3	PLK3	C19orf38
AC104066.3	FAM217A	KLF13	SREBF1	LINC02615	AL391095.3
AC133552.1	AL732314.8	CENPL	AC007114.1	SPPL3	C11orf65
LRRTM1	SEC24B-AS1	PHBP8	NECTIN3	SNAP25	AC092384.1
AC027682.1	TDRKH	AL021997.1	AL133520.1	AL590822.1	KLK3
AC021028.1	CNN2P9	PDGFRA	AL158819.1	POPDC3	AL353719.1
OPRPN	LINC01801	EPHA3	TM4SF5	PTRH1	AP000977.1
IGKV2-29	AC107871.2	Z97192.3	MTND5P11	ADAMTS2	SOHLH2
VDAC1P2	GPR150	ITPR3	VPS45	ATP6V1FNB	AP005229.1
OCM	FAM171A1	CYP2A7	CLEC1B	AL355994.2	AC024941.2
AC011477.1	CLRN3	AL022393.1	C1orf35	PTGS1	LINC01568
AC090150.1	AKR7A2P1	MXRA5	PPP1R9A	CRACR2B	UBALD1
AC100826.1	RPS24P8	AC093155.3	LINC01671	AL357140.2	AC107464.3
PCAT7	FAM163B	AC097468.1	GPR4	HCAR1	IFITM10
GGACT	AC044849.1	SYT10	ALG1L12P	AL353596.1	RPS27L
TXLNGY	IFNA20P	LINC02321	PTPRU	MAP1LC3A	EAF1-AS1
AC078777.1	TMEM207	CATSPER1	RSPO3	AC011933.1	PEX11G
AMH	KCP	RDH10-AS1	RAB29	AC009065.3	ADAM32
FAM217A	AC141586.2	MAT2A	AP000553.2	AL031665.1	TEX38
AC084876.2	AC130343.2	SLC38A10	NLGN4X	AC023090.2	AP000892.3
LINC01572	AC073957.3	YWHAZP6	COX7A2L	DPY19L2P3	LRRC8C
IL17D	AC002456.1	AC115522.1	DOCK6	FAM124B	DNHD1
FUNDC2P1	CPO	NTRK1	CSAG1	UQCR11	SNX18P7
AF124730.1	SYNE4	TMEM74B	ZNF470	AC006435.2	FILNC1
AC107871.2	RPL4P5	AL391832.2	ADSS1	RBM22P2	FOXE3
GPR150	PPP1R35-AS1	RPL10P15	GAMT	JCAD	ASAP1-IT2
PLA2G2C	SLC17A3	SLC16A3	SLC25A40	AL607028.1	AC083862.1
CLRN3	AC010970.1	RGS17P1	CFB	AP002812.2	AL139010.1
AKR7A2P1	AC114341.1	IL20RB	TIPRL	RNA5SP122	AC107214.2
RPS24P8	MIRLET7D	ACTA2	OLFM3	ZNF518B	AC106822.1
RPSAP55	KCNE2	SORCS2	TRHDE-AS1	MSC-AS1	NDUFA8
OR7E29P	IDI2-AS1	AL137918.1	AL136295.4	FBXL19-AS1	REG4
MRGPRF	UBE2L5	MYO5A	CASC20	AC009065.5	FGF9
AP006621.3	ZAN	AP001972.1	HMGB1P8	LAMTOR1	AC025287.2
BRIP1	AC112722.1	KPNA7	ALDH7A1P1	PPP1R16B	RAET1E-AS1
IGKV1OR22-5	AC022413.2	AC091849.1	CYP4V2	AP000346.1	BMERB1
AC012073.1	H4C5	PDPN	RAMP2-AS1	FCF1P7	FOXO4
TMEM207	AC009407.1	AC093895.2	AC004471.2	ZNF114	AC073325.2
SEC61B	ABHD14A-ACY1	CALM2P2	GNRHR2	AC007998.2	AC091849.2
ASPM	AC107032.2	NANOS1	AC006011.3	DHDDS	CRABP1
AC016065.1	MYLPF	AL158819.1	NDUFA9	TBCK	AC016739.1
AC132942.1	AP001094.1	AL845331.2	AC048382.5	AC006449.5	Z98884.1
KCP	AL157778.1	PLEKHG5	TREML1	AL139123.1	AL353622.1
AC034243.1	GTF2IRD1P1	TSPAN15	DBNDD1	AC009090.1	KRT18P68
AC141586.2	LINC02584	ST6GALNAC4	ARL8A	HTRA4	AC022417.1
TM6SF2	PPEF1	PPP1R9A	VBP1	SERPINB9P1	AP1M2
CPB1	AC005586.1	LINC01671	ZW10	LINC01827	PPP1R10
AL358334.3	SNRPGP15	GPR4	AC037459.1	TESC	MEDAG
AC130343.2	LINC01135	ALG1L12P	PAX7	AIF1L	LINC00589
AC073957.3	RNU6-1231P	AL645608.1	TECRP1	MDS2	AL031432.3
AC002456.1	ARMC4P1	AC009159.2	NUCB2	ADAD2	AL391261.3
CLEC17A	TPTE2	LRG1	LINC02029	GADD45B	NCBP2L
SYNE4	DPP6	TMEM185B	AC010240.4	AC005753.1	AL135960.1
RPL4P5	FAM168B	PTPRU	HS6ST1	AC016747.3	COMMD9
SLC17A3	AL359317.2	RSPO3	LINC02473	PCDHB17P	PFN1P6
COCH	AL020997.1	RAB29	AC011365.3	LINC02268	TNFRSF10D
KCNE2	AC011747.1	LINC01415	RPL34P31	SNX32	SUMF1
IDI2-AS1	AL139317.4	AP000553.2	SCARB1	MAST4-AS1	SNAPC5
AP006222.1	AC011451.2	DOCK6	VPS50	THORLNC	IL6R-AS1
RAMACL	AC092117.1	KCNN2	LINC02362	AC073850.1	LINC01324
AC112722.1	CALML3-AS1	FGF20	BRWD1	PLCB3	LINC01219
AC022413.2	FDPS	CSAG1	FASTKD3	LINC01852	UBC
FLG	H3-5	ADSS1	AHCTF1	LILRA1	DLGAP3
MRPS26	AC015914.1	AL049597.2	AKT1	SAMD14	C17orf49
CHST13	PTTG1	SIGLEC12	AC253536.2	ALOX5	AC209007.1
AGBL4	BRDTP1	AL356234.1	ERAP2	GSTM4	TCTEX1D4
FO393409.1	PDP2	ARHGEF25	HSD17B8	LINC01011	ALDH1L1-AS1
AC107032.2	PLEKHN1	AC010207.1	F10	HCST	MTFR1L
GSTM2	AL031432.2	OLFM3	AP000355.1	CPA2	AC036176.1
AP001094.1	TMSB4XP1	TRHDE-AS1	LINC02307	ODF2L	ZNF98
AL157778.1	TMPOP2	CASC20	CXCL13	SFTPA2	BEST4
GTF2IRD1P1	DDX11	MMD	AC027796.1	ZNF629	RIIAD1
TSGA10	AL157823.2	ZFP36	STRAP	KCTD16	AC073150.1
LINC02584	AC006122.1	FOXC1	PRPS1	DNAJB5	OAZ1
CFAP410	AC005487.1	COL16A1	CCDC168	EML2	LINC01410
AL445985.1	CFAP97D1	AC138207.4	GSTA1	AP003355.2	RNASEH2C
SLC5A9	AL139161.1	SNX18P3	AC110619.1	INPP5K	CD33
ARMC4P1	AL078644.2	Z69666.1	APOL5	EIF5A2	ST8SIA2
COX4I1	RPP38-DT	AC006011.3	ACR	LPO	AC022424.1
AC093525.8	LINC02579	FBXL2	TDGF1P3	MBD5	AC025048.2
AL020997.1	LINC02803	AC048382.5	SIPA1	HLA-A	MIR22HG
AC011747.1	AP000704.2	TREML1	AC009949.1	KCNF1	CCL7
AL139317.4	CPLX2	CACNA1G	PDGFB	LINC02246	KLF14
REEP4	DDX39B-AS1	MYOSLID	NID1	AC007000.4	AL606468.1
NAP1L1P1	IGFBP1	TOMM20P2	INTS13	KRT18P20	SELENOK
CD69	AC020915.1	IGHV1-12	E2F3P1	LAMTOR4	AL359715.2
FDPS	AC091965.4	FSD1	PLG	AF131216.1	SLC35F4
H3-5	AC090503.2	VBP1	TMBIM1	LINC02603	BCL7C
AC015914.1	AC005076.2	AC093567.1	IL13RA1	SLC34A3	AC007537.1
PTTG1	PGLYRP2	AC037459.1	TMEM191A	AC117489.1	BX119904.2
BRDTP1	TUBBP9	KRTAP5-AS1	PYURF	AC027243.1	XBP1P1
RPS21	ZNF750	CHST4	C2CD4D-AS1	GTF3C2-AS1	ALX3
PLEKHN1	COX17P1	FAM72D	C11orf88	LINC00520	MS4A2
CEBPB	C1orf109	AFF2	HPX	PARVG	SIGLEC14
TMSB4XP1	TPMTP1	PAX7	ZMAT5	AP001160.2	IGHJ1
TMPOP2	AC009237.14	AL160408.1	PLAA	LAMP5	HOXC4
DDX11	EGR1	SERPINB9	AC008125.1	LRRK1	AC109439.2
AC006122.1	TMEM132D	LINC02473	AL138756.1	MAFTRR	FBXW5
AC005487.1	ZNF474	SLC4A8	ATP5MGL	RBM5-AS1	CD151
CFAP97D1	CNGA4	SPTB	TUNAR	AL022393.1	SLC26A5
HINT2	AC009019.1	AC011365.3	PYGL	MXRA5	AKR1B1
CPLX2	GUCA2B	AC108734.3	SDHDP6	EPOR	LPAR5
LINC01436	DSG1	RPL34P31	RAB3B	AL355796.1	EDA2R
AC118754.1	INA	GTDC1	RNF175	NEXN	CYP11B2
DDX39B-AS1	AC007663.4	AC005776.2	ACSS1	PDHA1	AL392172.1
IGFBP1	CLVS2	PYGB	XRCC6P1	CA4	SLC12A1
LINC01828	EIPR1-IT1	IDUA	MRTFA-AS1	RPL26P30	IGKV1-13
2001-03-01	AC021087.3	RHOA-IT1	CPN2	CATSPER1	ZDHHC20-IT1
AC090503.2	RS1	DUOX1	AC022601.1	SLC7A8	AD000864.1
IGLV2-34	ACSS2	AC253536.2	PACSIN2	AC102953.1	SPACA6
AC005076.2	AC112495.1	AL122125.1	PLCH2	AC012625.1	SNORD15B
PGLYRP2	IHH	LBH	AL354861.3	TAF1C	ANKRD20A7P
RPL7AP15	ATF7-NPFF	AL513534.2	LINC00628	CLIP2	AC019129.1
COX17P1	AL132708.1	LINC02307	RAB8A	TMEM74B	AL583722.3
C1orf109	FAM151A	C10orf90	AC022272.1	FLII	PSME2P6
IGHV1-58	JARID2-AS1	CXCL13	ELAVL4-AS1	AC090618.1	CALR4P
PCDHA10	RHOQP2	AC027796.1	AC073347.1	AC090587.1	ZMYND8
AC244394.1	LINC00278	LINC01564	AP000320.1	AC005670.1	AC010478.1
TPMTP1	AL109976.1	PRPS1	H1-0	ZNF280B	KLHL30
SDSL	AC004076.2	EPHX3	CPPED1	HLA-DPB1	AL135878.1
ZNF474	LINC02021	AC110619.1	IL17RC	C17orf82	CACNA1S
CNGA4	AL136988.2	APOL5	ZNF710-AS1	PDZD9	BX649601.1
AC009019.1	PRSS57	PDE5A	GMPPA	CPNE7	AC104837.1
GUCA2B	EEF1A1P2	TDGF1P3	AC104118.1	NAA38	AC123912.4
AC007663.4	AC009054.2	SIPA1	LINC02458	ACTA2	SPANXB1
LINC01003	RPL7P18	RNU6-577P	TMEM108	AL137918.1	GPBAR1
RS1	AC107952.2	CLCA4	CDHR5	AC008676.1	RCC2P6
ACSS2	VAX2	DIAPH2-AS1	AC018521.5	MYO5A	C1orf162
AC112495.1	TEX43	PDGFB	ETV2	AP001972.1	EIF2S2P2
IHH	AL031229.1	AL050320.1	FGF13	PRNP	SERPINB11
ATF7-NPFF	LANCL1-AS1	TMEM51-AS1	SLC46A2	AC091849.1	PLK3
LAMP3	AC024560.1	ERVH-1	CTAGE9	SELP	LRRC38
AC022182.1	KCNQ3	CABP4	CDC14B	PDPN	LINC02615
AL049828.1	SHLD2P2	TMBIM1	TDRD10	AC005393.1	SPPL3
FAM151A	SLC2A4	GPAT4	AC099336.2	RPS2P35	AL590822.1
LINC00278	BCHE	TMEM191A	TSPAN13	MLC1	TACO1
SNHG17	SLC26A3	GABRE	ETNPPL	NANOS1	AP001198.2
AC004076.2	IL1RAP	RNU6-1053P	AC012360.2	AL133520.1	POPDC3
LINC02021	AL360270.3	HSPB1	CCDC85C	RRN3P3	LINC02125
AL022322.1	CES5A	C2CD4D-AS1	AC090204.1	AC006449.2	PTRH1
GCK	ADGRV1	C11orf88	AC098935.1	AC104260.1	OTOA
TRAV6	GSTM3	LTBP1	AL133279.1	AC009570.1	ULBP3
TNK1	IGBP1P1	THPO	TDGF1	NUDT4	ADAMTS2
EEF1A1P2	AC105020.5	GABRQ	AC129929.1	PCAT6	ATP6V1FNB
AC004233.2	AC106820.4	RPL17P22	RPS4XP13	LRIT3	SEPTIN14
AC009054.2	AC027307.3	AL138756.1	AC093850.1	PLEKHG5	AC093515.1
RPL7P18	NPAS4	ATP5MGL	KRT16P2	AC005775.1	AC002094.3
SMIM2-AS1	MMP17	TUNAR	AC138932.3	MTND5P11	AL357140.2
VAX2	RPS26P28	ERP27	LCN6	CLEC1B	HCAR1
NMRAL2P	EEF1DP5	AC005102.1	PRAMEF7	AL353625.1	AL353596.1
AL031229.1	NQO1	FBN2	RNU1-70P	CFD	LINC01738
LANCL1-AS1	LINC02182	LINC01252	RCC1L	GPR4	MAP1LC3A
AC024560.1	FBXW11P1	ADGRB2	FBLN2	LINC02035	LINC01275
PRADC1	MS4A6E	RASSF5	AC139795.3	LINC02468	AL031665.1
SHLD2P2	AL121772.1	PYGL	FAM8A1	AC009159.2	AC023090.2
AC073343.2	RPS2P46	SDHDP6	AC020937.1	RSPO3	CYSRT1
SLC26A3	AC018712.1	MYB	AP1M1	AL162386.2	UQCR11
AL360270.3	AC007969.1	MIR635	ZNF555	AKNA	FASLG
MRGBP	EEF1A1P1	FTSJ1	SAR1B	CDK14	RBM22P2
AC068860.1	AC100814.1	RAB3B	AL450384.2	TMEM255B	AP002812.2
RPS26P28	AC090517.2	RNF175	AC125232.1	TNNT3	AC007041.1
EEF1DP5	KLK4	S100A3	ASGR1	AL022323.3	SLC25A20
LIPH	AL035706.1	ACSS1	GSTA3	DOCK6	RNA5SP122
AC093582.1	STEAP3-AS1	AGTR1	HEXB	AP001094.2	MSC-AS1
NQO1	AC016907.2	AC131009.1	TPCN2	AC003956.1	AC009065.5
AP000787.1	PLK4	UBE2Q2	CERS6-AS1	AL049597.2	LAMTOR1
LINC02182	Z98885.2	XRCC6P1	NR5A2	DDX41	AP000346.1
AL121772.1	AL021918.1	AC093520.1	YBEY	GARS-DT	FCF1P7
SLC16A13	NAIPP3	AC112493.1	NCOA4P3	AC079140.3	ZNF114
C6orf226	ADGRF1	MRTFA-AS1	ANKRD62	SIGLEC12	AC007998.2
RPS2P46	FGF22	BCAT1	RPL12P27	AC098824.1	DHDDS
AC018712.1	AP003068.4	MFGE8	LINC02446	ARHGEF25	NQO2
AC007969.1	C1orf189	PLCH2	RHOXF1-AS1	AP003680.1	AC006449.5
CHAC1	SC5D	AL354861.3	AC016355.1	FBLL1	AL139123.1
AC124067.4	TAS2R19	LINC00628	SLC20A2	MMD	AL359232.1
AC090517.2	SPINK9	RAB8A	AC113189.4	KRT18P13	AC009090.1
KLK4	AL365366.1	ELAVL4-AS1	MMGT1	TRAK1	HTRA4
AC087289.2	SLC30A3	KCNQ5	ARG1	ZFP36	LINC01827
Z98885.2	AC004453.1	TGFB2	LINC02384	TMEM223	AC009263.1
ADGRF1	LINC01619	EIF4A2P4	RPS2P4	FOXC1	ADAD2
FGF22	AC136632.1	AC073347.1	ARRDC4	TRIM17	GADD45B
AP003068.4	SGMS1-AS1	LYPD1	AC073342.1	RAMP2-AS1	LINC02268
VWA3A	AC010615.1	AC015819.2	CRYM	COL16A1	AC233723.1
C1orf189	HOXB-AS2	AC104118.1	RFPL4B	AC112229.3	ADCY6-DT
AP000580.1	SNORD7	TMEM108	TMEM139	NDUFA9	SNX32
SC5D	RNU1-138P	CDHR5	RTCA-AS1	SLX4	MAST4-AS1
AL118511.1	GALR1	AC004801.6	AC147067.2	FBXL2	AC073850.1
AL035530.2	AC010834.3	SLC46A2	NGF	PCED1B-AS1	LINC01852
TAS2R19	AC124319.2	TGFB1I1	CHID1	AC096540.1	GSTM4
AC091167.5	AC007285.1	CTAGE9	AC005593.1	AC048382.5	HCST
SUCLG2P2	C14orf132	SFRP2	IRF6	TREML1	CPA2
SPINK9	AC009318.3	CLDN10	KBTBD6	TOMM20P2	CACTIN-AS1
SARS2	LINC01954	TSPAN13	AC121758.2	AC097372.2	AC022079.2
AL365366.1	AL353588.1	ETNPPL	AL591848.3	AL138966.2	KCTD16
AL662899.4	AC005921.4	CCDC85C	FGD1	AC127024.4	AL355482.2
AC004453.1	AC007318.3	AC090204.1	GPATCH4	ABCD2	DNAJB5
AC103810.2	RPL29P14	GPR68	AC126614.1	ARL8A	RPS4XP3
AC136632.1	AL356535.1	AL133279.1	ZNF503-AS2	CCDC102A	AP003355.2
SNRPGP14	AC004678.1	TDGF1	MPPED1	ID3	INPP5K
KRT81	KLHL2P1	AC093850.1	PRRG4	ASB6	LINC01141
GAPDHP2	LINC01311	FCGR1A	LINC00639	AFF2	CLCN3P1
UGT2B7	HSPD1P11	KRT16P2	EIF3FP1	ZNF888	LPO
PRSS8	EEF1B2P6	EYA1	PYGM	PAX7	HLA-A
SNORD7	AC098484.2	AFF3	LINC00567	SERPINB9	AC022915.2
AC009878.1	Z93241.1	PRAMEF7	H1-5	TECRP1	LINC02246
RNU1-138P	DNAH11	LPCAT1	SCPEP1	AC040174.2	AC007000.4
AC124319.2	AC092119.3	FBLN2	AC005180.2	MISP	KRT18P20
AC007285.1	SHROOM2P1	AC139795.3	LRRTM1	OMD	A2MP1
NR1I2	AC084855.2	GRM6	GHET1	AC010240.4	LAMTOR4
LINC01954	AL157832.1	PLXNA1	AL451085.2	ANKS6	AF131216.1
GABRB3	RABGEF1	GALR2	AC027682.1	SLC4A8	LINC02603
AC007318.3	DANCR	AGPAT5	HBB	SPTB	AC112187.1
AC025884.2	RTN3P1	LOXL4	GALNT2	UBOX5	AC117489.1
RPL29P14	AP002847.1	LINC00907	OPRPN	BEGAIN	AC027243.1
ABCC6P2	AC127502.1	AC243960.2	VDAC1P2	GNS	GTF3C2-AS1
AL356535.1	AC010997.4	AL450384.2	SLC37A4	AC011365.3	TMEM71
AC107214.1	AC103974.1	HEXB	AC114801.3	LINC01508	MIR4489
AC004678.1	EPO	TPCN2	EIF4H	STAT4	UBE2D4
KLHL2P1	LINC02575	HCG11	HMGB1P10	C6orf163	PCDHA2
HSPD1P11	AL031651.2	TMEM238L	LINC02783	KCNJ10	LRRC9
BX537318.1	IGHV2-70	CERS6-AS1	GGACT	GTDC1	LINC00520
NDUFA6-DT	AL845331.3	RNU6-312P	LINC00165	AC005776.2	PARVG
EEF1B2P6	AC026979.3	PROM1	KRTAP5-6	BX470102.1	PHBP8
AC098484.2	AL359541.2	KCTD12	NPPA	RPL18AP7	AP001160.2
AC241584.1	PSMA6P1	AC012254.5	AL360181.1	AC174065.1	CFL2
GRHPR	AC018410.1	AC010186.3	TMEM9	AC010980.2	SKAP1
FXYD7	AC078883.1	LINC02446	AL513174.1	PYGB	Z97192.3
CCL15	AC020899.1	LINC02331	DPP4-DT	C19orf84	OR7M1P
AC092119.3	DNAJC19P9	RHOXF1-AS1	CLEC3B	CNNM1	MAFTRR
SLC9A3-AS1	QRFP	CAND2	FH	CFAP69	RBM5-AS1
SHROOM2P1	AC034236.2	AC087289.1	NINL	AL137847.1	AL022393.1
AC012236.1	AL359643.2	PRR5-ARHGAP8	ASCC2	IDUA	LY9
MPND	HES5	KNDC1	DDX59-AS1	ASAP1	EPOR
PSMD6-AS2	MTCO2P22	MMGT1	ANAPC1P1	MAP3K5-AS1	AC093155.3
BBC3	AL035252.4	LINC02384	AC084876.2	NAGK	TSPY3
ACTBP7	AL354760.1	BEX2	GPATCH11	STPG1	CA4
MIR616	DCC	AC025445.1	ASB15	GUCY1A2	AC021242.2
AC092745.2	FAM163A	ZNF423	AC092839.1	RPL17P34	RPL26P30
RABGEF1	AQP7P2	ARRDC4	FUNDC2P1	WDFY4	CATSPER1
CUTALP	OBI1-AS1	KRT18P17	TDRKH	ERAP2	AC022893.1
SNHG4	AC110048.2	IGLV1-47	CRLS1	F10	SLC7A8
MIR4500HG	AL355490.2	RFPL4B	FGF3	LINC00327	AC102953.1
ENDOG	LINC02734	TMEM130	AL441992.1	TKT	AC012625.1
AP002847.1	SLAIN1	AC008080.1	GJA10	C10orf90	AC024651.1
RPS2P36	IDI1	MIR186	AC138466.1	GRAMD2A	TMEM74B
AC013356.2	AC131212.4	AC147067.2	F12	AC110619.1	AC090618.1
AC103974.1	AC067930.2	GLI2	CLCN7	ACR	AL391832.2
LINC02575	LDLRAD4	NGF	OGFOD1P1	PDE5A	AC090587.1
UGT1A5	RGS16	H2BC17	HMGB1P14	PAPLN	RPL10P15
WASH7P	PPDPFL	CHID1	DHFRP1	LINC02482	ZNF280B
IGHV2-70	Z97633.1	LANCL3	ADARB2	SEC14L1P1	HLA-DPB1
AL845331.3	COX6CP1	LINC00598	MRGPRF	CLCA4	C17orf82
PSMA6P1	RPSAP29	AC006538.1	AP006621.3	PDGFB	PDZD9
AC018410.1	DKKL1	AC096536.2	AP001505.1	ERVH-1	NAA38
AC078883.1	TMEM231P1	AC121758.2	BRIP1	SNORA31	ACTA2
ZNF606	AC026436.1	TEX19	HOXD4	E2F3P1	MOCS1
AL358075.2	AP000350.5	HEG1	IGKV1OR22-5	RUNDC3A	AC008676.1
AC024560.2	TCF19	MPPED1	MATN2	CCDC106	OTUD7A
CHI3L2	DNAH5	IFI27	ROS1	EMILIN2	MYO5A
AC018475.1	LINC00334	EHD2	TMEM207	GPAT4	CAHM
WNT5A	RNU1-75P	MAB21L1	SEC61B	CROCCP3	AP001972.1
DNAJC19P9	POSTN	EIF3FP1	C1orf56	ZNF667	PRNP
ACMSD	SLC25A36P1	LINC00567	KCP	NRSN2-AS1	PFKL
QRFP	AL162430.2	H1-5	AC034243.1	FAM53B	SELP
AC034236.2	AC091982.1	ADGRL1	AC141586.2	CXorf38	PDPN
HES5	LINC02828	AC234781.3	TM6SF2	HSPB1	AC005393.1
MTCO2P22	TMEM121	AC005180.2	CT62	C11orf88	RPS2P35
AL354760.1	AC013643.3	AC027682.1	AL358334.3	NHSL2	AC093866.1
EIF4A1P2	CDH8	AC104758.1	GALT	GABRQ	MLC1
DCC	AC110772.2	SV2A	AC073957.3	AL135910.1	AC073072.1
FAM163A	RPL29P12	HBB	AC002456.1	LINC01431	LINC01905
AQP7P2	KLK7	GPR173	LINC00304	AC027796.4	AC104260.1
AL355490.2	TRHDE	PAG1	H2AZP3	RPL17P22	AL158819.1
LINC02734	AC106037.3	OCM	CXCL11	GRPEL2-AS1	NUDT4
AL451165.2	AC138466.5	COL24A1	SYTL4	ATP5MGL	PCAT6
AC053503.1	RNU6-529P	SRGAP1	LPP-AS2	TUNAR	AL845331.2
LINC02714	AL391244.2	ID4	COCH	AC135050.5	SOX1
INSC	AC026412.1	PDLIM3	DEPDC5	AC090197.1	PLEKHG5
AC079922.1	AC090912.3	ATP8B3	AC026691.1	ERP27	AC005775.1
CHIT1	AC116337.3	HMGB1P10	AC114341.1	AC002128.1	MTND5P11
SDCBP2	AL080317.1	LINC02783	AL355336.2	FAM50A	CCNO
TIMM10	IER3-AS1	AC025449.1	IDI2-AS1	FBN2	AL353625.1
IDI1	ITFG2-AS1	GGACT	NR1D2	LINC01252	CFD
AC240565.4	ERLNC1	LINC00165	AL356356.1	ADGRB2	GPR4
HAS1	AC006033.1	NPPA	UBE2L5	SYNPO2L	ALG1L12P
AC067930.2	RPL7AP34	APCDD1L-DT	NTN1	MIR635	IGHV3-53
RGS16	CICP16	AL513174.1	KCTD3	AL391069.3	PINCR
PPDPFL	RPL10P4	DPP4-DT	AL445209.1	S100A3	LINC02468
AC005726.1	ARHGDIG	AC078777.1	MYO1H	ACSS1	TRPC7
COX6CP1	HSD11B1L	DDX59-AS1	LRMDA	TTC21A	PTPRU
RPSAP29	FTLP2	CCDC50	CHST13	WDR86-AS1	RSPO3
AC005089.1	UTY	SERPINA9	H4C5	AC022217.4	AL162386.2
DKKL1	KIF18A	ASB15	HSD17B13	PRSS30P	AKNA
AC008763.1	RAD54L	AP000769.1	S1PR3	AC093520.1	OXNAD1
AC026436.1	AC136469.2	LINC01572	AC009407.1	MRTFA-AS1	TMEM255B
AP000354.1	MYPN	GPR1	FO393409.1	SSBP4	TNNT3
AP000350.5	AL162412.1	FUNDC2P1	CCDC155	AC022601.1	NLGN4X
ZNF844	MUC17	KLC2	AC107032.2	MRPL23	COA6-AS1
TCF19	AC091153.1	GJA10	NFIC	KIDINS220	AL022323.3
AC136632.2	TTC30B	SAMMSON	AL157778.1	MFGE8	GAMT
CLDN3	KCNAB2	AC138466.1	GTF2IRD1P1	ZGLP1	AC003956.1
LINC00334	AKR1C4	MGAT5	ISM1	TGFB2	AL049597.2
SLC25A36P1	LINC02465	CLCN7	LINC02584	MORN3	DDX41
AL021368.3	MAPT-IT1	HMGB1P14	CFAP410	HSBP1L1	AC079140.3
SYPL1P2	IRX5	ZIC2	AC015908.2	LINGO1-AS1	C4orf50
S100A1	MUCL1	CLRN3	KRT8P45	AC073869.3	AC098824.1
AC091982.1	AP3B2	DRAXIN	AC005586.1	TOGARAM2	ARHGEF25
MEP1B	AL021878.2	FAP	ATP6V1E2	DMRT3	AC010207.1
TMEM121	AL049873.1	CHPF2	PARP16	TUB	TRHDE-AS1
NDUFA5P11	SOWAHCP2	ADARB2	RNU6-1231P	AC116447.1	FBLL1
ARNTL	LINC00311	MRGPRF	CLIC5	TMEM108	CHN2-AS1
CDH8	AL009174.1	OR2I1P	ATP6V1A	ETV2	CASC20
AC110772.2	BLMH	GNPTAB	AP2A2	FGF13	MMD
RPL29P12	ARMC5	PLEKHS1	TMPRSS15	AC064836.2	KRT18P13
PPIAP87	AC005920.3	IGKV1OR22-5	AC005696.4	RPH3A	ZFP36
DCXR	MTHFD2P1	IGLV2-8	HSD3B2	AL390955.2	AC006272.2
AC091806.1	LINC01422	MATN2	CHI3L1	TGFB1I1	TMEM223
AC021683.1	C1orf229	ROS1	TPTE2	AC006059.1	PIK3CD-AS2
AL121820.2	AL451074.2	TMEM207	AC007666.1	SFRP2	SIX4
KLK7	ESPNP	ASPM	JAG2	CSPG4P13	RAMP2-AS1
GALP	RPL24P2	KCP	AL359317.2	KIAA0895L	WNT5B
AC106037.3	AL162574.2	DND1P1	ST13P3	AVPR2	AC020978.3
GBA3	AL031666.2	IGHV3-15	PRODH2	CLDN10	Z69666.1
[truncated: 9,083 more rows]
